# Supplementary material for: Unraveling the molecular dynamics of wound healing: integrating spatially resolved lipidomics and temporally resolved proteomics
Source: Anal Bioanal Chem. 2025 Apr 24;417(15):3299–314. doi: 10.1007/s00216-025-05865-5 (PMC12122605; doi:10.1007/s00216-025-05865-5)
Supplement: Supplementary file 2 — Supplementary Table 1 (XLSX 52 KB) [file 216_2025_5865_MOESM2_ESM.xlsx]

## Sheet: UniqueIonsIdentification_Layer1
Input Mass	Matched Mass	Delta	Name	Formula	Ion	LMSD Examples
211.132	211.133	0.0004	FA 12:3;O	C12H18O3	[M+H]+	https://lipidmaps.org/data/chemdb_lm_text_ontology.php?ABBREV=FA 12:3;O
211.132	211.133	0.0004	FA 12:2;O2	C12H20O4	[M+H-H2O]+	https://lipidmaps.org/data/chemdb_lm_text_ontology.php?ABBREV=FA 12:2;O2
227.127	227.128	0.0003	FA 12:3;O2	C12H18O4	[M+H]+	https://lipidmaps.org/data/chemdb_lm_text_ontology.php?ABBREV=FA 12:3;O2
227.127	227.128	0.0003	FA 12:2;O3	C12H20O5	[M+H-H2O]+	https://lipidmaps.org/data/chemdb_lm_text_ontology.php?ABBREV=FA 12:2;O3
234.134	234.134	0.0003	FA 10:2;O3	C10H16O5	[M+NH4]+
237.11	237.11	0.0002	FA 11:2;O2	C11H18O4Na	[M+Na]+	https://lipidmaps.org/data/chemdb_lm_text_ontology.php?ABBREV=FA 11:2;O2
237.148	237.149	0.0003	FA 14:4;O	C14H20O3	[M+H]+	https://lipidmaps.org/data/chemdb_lm_text_ontology.php?ABBREV=FA 14:4;O
237.148	237.149	0.0003	FA 14:3;O2	C14H22O4	[M+H-H2O]+	https://lipidmaps.org/data/chemdb_lm_text_ontology.php?ABBREV=FA 14:3;O2
237.148	237.149	0.0003	MG 11:3	C14H22O4	[M+H-H2O]+
239.164	239.164	0.0004	FA 14:3;O	C14H22O3	[M+H]+	https://lipidmaps.org/data/chemdb_lm_text_ontology.php?ABBREV=FA 14:3;O
239.164	239.164	0.0004	FA 14:2;O2	C14H24O4	[M+H-H2O]+
239.164	239.164	0.0004	MG 11:2	C14H24O4	[M+H-H2O]+
239.164	239.164	0.0004	MG O-11:3;O	C14H24O4	[M+H-H2O]+
245.226	245.226	0.0004	ST 18:0;O	C18H30O	[M+H-H2O]+
253.143	253.143	0.0002	FA 14:4;O2	C14H20O4	[M+H]+
253.143	253.143	0.0002	FA 14:3;O3	C14H22O5	[M+H-H2O]+
253.143	253.143	0.0002	MG 11:3;O	C14H22O5	[M+H-H2O]+
263.201	263.201	0.0001	FA 17:4	C17H26O2	[M+H]+	https://lipidmaps.org/data/chemdb_lm_text_ontology.php?ABBREV=FA 17:4
263.201	263.201	0.0001	FA 17:3;O	C17H28O3	[M+H-H2O]+	https://lipidmaps.org/data/chemdb_lm_text_ontology.php?ABBREV=FA 17:3;O
263.201	263.201	0.0001	MG O-14:4	C17H28O3	[M+H-H2O]+	https://lipidmaps.org/data/chemdb_lm_text_ontology.php?ABBREV=MG O-14:4
263.237	263.237	0.0004	ST 18:0;O	C18H30O	[M+H]+
263.237	263.237	0.0004	FA 18:2	C18H32O2	[M+H-H2O]+	https://lipidmaps.org/data/chemdb_lm_text_ontology.php?ABBREV=FA 18:2
265.253	265.253	0	FA 18:1	C18H34O2	[M+H-H2O]+	https://lipidmaps.org/data/chemdb_lm_text_ontology.php?ABBREV=FA 18:1
267.159	267.159	0.0005	FA 15:4;O2	C15H22O4	[M+H]+
267.159	267.159	0.0005	FA 15:3;O3	C15H24O5	[M+H-H2O]+
267.159	267.159	0.0005	MG 12:3;O	C15H24O5	[M+H-H2O]+
269.211	269.211	0.0004	FA 16:2;O	C16H28O3	[M+H]+	https://lipidmaps.org/data/chemdb_lm_text_ontology.php?ABBREV=FA 16:2;O
269.211	269.211	0.0004	MG O-13:3	C16H28O3	[M+H]+	https://lipidmaps.org/data/chemdb_lm_text_ontology.php?ABBREV=MG O-13:3
269.211	269.211	0.0004	FA 16:1;O2	C16H30O4	[M+H-H2O]+	https://lipidmaps.org/data/chemdb_lm_text_ontology.php?ABBREV=FA 16:1;O2
269.211	269.211	0.0004	MG 13:1	C16H30O4	[M+H-H2O]+
269.211	269.211	0.0004	MG O-13:2;O	C16H30O4	[M+H-H2O]+
269.226	269.226	0.0004	ST 20:2;O	C20H30O	[M+H-H2O]+	https://lipidmaps.org/data/chemdb_lm_text_ontology.php?ABBREV=ST 20:2;O
271.227	271.227	0.0001	FA 16:1;O	C16H30O3	[M+H]+	https://lipidmaps.org/data/chemdb_lm_text_ontology.php?ABBREV=FA 16:1;O
271.227	271.227	0.0001	MG O-13:2	C16H30O3	[M+H]+
271.227	271.227	0.0001	FA 16:0;O2	C16H32O4	[M+H-H2O]+	https://lipidmaps.org/data/chemdb_lm_text_ontology.php?ABBREV=FA 16:0;O2
271.227	271.227	0.0001	MG 13:0	C16H32O4	[M+H-H2O]+
271.227	271.227	0.0001	MG O-13:1;O	C16H32O4	[M+H-H2O]+
274.274	274.274	0.0004	SPB 16:0;O2	C16H35NO2	[M+H]+	https://lipidmaps.org/data/chemdb_lm_text_ontology.php?ABBREV=SPB 16:0;O2
274.274	274.274	0.0004	FA 16:0	C16H32O2	[M+NH4]+	https://lipidmaps.org/data/chemdb_lm_text_ontology.php?ABBREV=FA 16:0
277.216	277.216	0.0004	FA 18:4	C18H28O2	[M+H]+	https://lipidmaps.org/data/chemdb_lm_text_ontology.php?ABBREV=FA 18:4
277.216	277.216	0.0004	ST 18:1;O2	C18H28O2	[M+H]+	https://lipidmaps.org/data/chemdb_lm_text_ontology.php?ABBREV=ST 18:1;O2
277.216	277.216	0.0004	FA 18:3;O	C18H30O3	[M+H-H2O]+	https://lipidmaps.org/data/chemdb_lm_text_ontology.php?ABBREV=FA 18:3;O
277.216	277.216	0.0004	MG O-15:4	C18H30O3	[M+H-H2O]+	https://lipidmaps.org/data/chemdb_lm_text_ontology.php?ABBREV=MG O-15:4
277.216	277.216	0.0004	ST 18:0;O3	C18H30O3	[M+H-H2O]+
279.232	279.232	0	FA 18:3	C18H30O2	[M+H]+	https://lipidmaps.org/data/chemdb_lm_text_ontology.php?ABBREV=FA 18:3
279.232	279.232	0	ST 18:0;O2	C18H30O2	[M+H]+	https://lipidmaps.org/data/chemdb_lm_text_ontology.php?ABBREV=ST 18:0;O2
279.232	279.232	0	FA 18:2;O	C18H32O3	[M+H-H2O]+	https://lipidmaps.org/data/chemdb_lm_text_ontology.php?ABBREV=FA 18:2;O
279.232	279.232	0	MG O-15:3	C18H32O3	[M+H-H2O]+
281.247	281.248	0.0001	FA 18:2	C18H32O2	[M+H]+	https://lipidmaps.org/data/chemdb_lm_text_ontology.php?ABBREV=FA 18:2
281.247	281.248	0.0001	FA 18:1;O	C18H34O3	[M+H-H2O]+	https://lipidmaps.org/data/chemdb_lm_text_ontology.php?ABBREV=FA 18:1;O
281.247	281.248	0.0001	MG O-15:2	C18H34O3	[M+H-H2O]+
283.263	283.263	0.0004	FA 18:1	C18H34O2	[M+H]+	https://lipidmaps.org/data/chemdb_lm_text_ontology.php?ABBREV=FA 18:1
283.263	283.263	0.0004	FA 18:0;O	C18H36O3	[M+H-H2O]+	https://lipidmaps.org/data/chemdb_lm_text_ontology.php?ABBREV=FA 18:0;O
283.263	283.263	0.0004	MG O-15:1	C18H36O3	[M+H-H2O]+
287.237	287.237	0	ST 20:2;O	C20H30O	[M+H]+	https://lipidmaps.org/data/chemdb_lm_text_ontology.php?ABBREV=ST 20:2;O
287.237	287.237	0	FA 20:4	C20H32O2	[M+H-H2O]+	https://lipidmaps.org/data/chemdb_lm_text_ontology.php?ABBREV=FA 20:4
287.237	287.237	0	ST 20:1;O2	C20H32O2	[M+H-H2O]+	https://lipidmaps.org/data/chemdb_lm_text_ontology.php?ABBREV=ST 20:1;O2
289.164	289.165	0.0001	FA 14:2;O4	C14H24O6	[M+H]+	https://lipidmaps.org/data/chemdb_lm_text_ontology.php?ABBREV=FA 14:2;O4
290.269	290.269	0.0001	SPB 16:0;O3	C16H35NO3	[M+H]+
290.269	290.269	0.0001	FA 16:0;O	C16H32O3	[M+NH4]+	https://lipidmaps.org/data/chemdb_lm_text_ontology.php?ABBREV=FA 16:0;O
290.269	290.269	0.0001	MG O-13:1	C16H32O3	[M+NH4]+
291.196	291.195	0.0002	FA 18:5;O	C18H26O3	[M+H]+	https://lipidmaps.org/data/chemdb_lm_text_ontology.php?ABBREV=FA 18:5;O
291.196	291.195	0.0002	ST 18:2;O3	C18H26O3	[M+H]+
291.196	291.195	0.0002	FA 18:4;O2	C18H28O4	[M+H-H2O]+	https://lipidmaps.org/data/chemdb_lm_text_ontology.php?ABBREV=FA 18:4;O2
291.196	291.195	0.0002	MG 15:4	C18H28O4	[M+H-H2O]+
291.196	291.195	0.0002	ST 18:1;O4	C18H28O4	[M+H-H2O]+
295.227	295.227	0	FA 18:3;O	C18H30O3	[M+H]+	https://lipidmaps.org/data/chemdb_lm_text_ontology.php?ABBREV=FA 18:3;O
295.227	295.227	0	MG O-15:4	C18H30O3	[M+H]+	https://lipidmaps.org/data/chemdb_lm_text_ontology.php?ABBREV=MG O-15:4
295.227	295.227	0	ST 18:0;O3	C18H30O3	[M+H]+
295.227	295.227	0	FA 18:2;O2	C18H32O4	[M+H-H2O]+	https://lipidmaps.org/data/chemdb_lm_text_ontology.php?ABBREV=FA 18:2;O2
295.227	295.227	0	MG 15:2	C18H32O4	[M+H-H2O]+
295.227	295.227	0	MG O-15:3;O	C18H32O4	[M+H-H2O]+
297.242	297.242	0.0003	FA 18:2;O	C18H32O3	[M+H]+	https://lipidmaps.org/data/chemdb_lm_text_ontology.php?ABBREV=FA 18:2;O
297.242	297.242	0.0003	MG O-15:3	C18H32O3	[M+H]+
297.242	297.242	0.0003	FA 18:1;O2	C18H34O4	[M+H-H2O]+	https://lipidmaps.org/data/chemdb_lm_text_ontology.php?ABBREV=FA 18:1;O2
297.242	297.242	0.0003	MG 15:1	C18H34O4	[M+H-H2O]+
297.242	297.242	0.0003	MG O-15:2;O	C18H34O4	[M+H-H2O]+
299.258	299.258	0.0002	FA 18:1;O	C18H34O3	[M+H]+	https://lipidmaps.org/data/chemdb_lm_text_ontology.php?ABBREV=FA 18:1;O
299.258	299.258	0.0002	MG O-15:2	C18H34O3	[M+H]+
299.258	299.258	0.0002	FA 18:0;O2	C18H36O4	[M+H-H2O]+	https://lipidmaps.org/data/chemdb_lm_text_ontology.php?ABBREV=FA 18:0;O2
299.258	299.258	0.0002	MG 15:0	C18H36O4	[M+H-H2O]+
299.258	299.258	0.0002	MG O-15:1;O	C18H36O4	[M+H-H2O]+	https://lipidmaps.org/data/chemdb_lm_text_ontology.php?ABBREV=MG O-15:1;O
303.232	303.232	0.0001	FA 20:5	C20H30O2	[M+H]+	https://lipidmaps.org/data/chemdb_lm_text_ontology.php?ABBREV=FA 20:5
303.232	303.232	0.0001	ST 20:2;O2	C20H30O2	[M+H]+	https://lipidmaps.org/data/chemdb_lm_text_ontology.php?ABBREV=ST 20:2;O2
303.232	303.232	0.0001	FA 20:4;O	C20H32O3	[M+H-H2O]+	https://lipidmaps.org/data/chemdb_lm_text_ontology.php?ABBREV=FA 20:4;O
303.232	303.232	0.0001	ST 20:1;O3	C20H32O3	[M+H-H2O]+
304.248	304.248	0.0003	NAE 14:0;O2	C16H33NO4	[M+H]+
304.248	304.248	0.0003	SPB 16:1;O4	C16H33NO4	[M+H]+
304.248	304.248	0.0003	FA 16:1;O2	C16H30O4	[M+NH4]+	https://lipidmaps.org/data/chemdb_lm_text_ontology.php?ABBREV=FA 16:1;O2
304.248	304.248	0.0003	MG 13:1	C16H30O4	[M+NH4]+
304.248	304.248	0.0003	MG O-13:2;O	C16H30O4	[M+NH4]+
305.248	305.248	0.0002	FA 20:4	C20H32O2	[M+H]+	https://lipidmaps.org/data/chemdb_lm_text_ontology.php?ABBREV=FA 20:4
305.248	305.248	0.0002	ST 20:1;O2	C20H32O2	[M+H]+	https://lipidmaps.org/data/chemdb_lm_text_ontology.php?ABBREV=ST 20:1;O2
305.248	305.248	0.0002	FA 20:3;O	C20H34O3	[M+H-H2O]+	https://lipidmaps.org/data/chemdb_lm_text_ontology.php?ABBREV=FA 20:3;O
305.248	305.248	0.0002	MG O-17:4	C20H34O3	[M+H-H2O]+
305.248	305.248	0.0002	ST 20:0;O3	C20H34O3	[M+H-H2O]+
307.263	307.263	0.0002	FA 20:3	C20H34O2	[M+H]+	https://lipidmaps.org/data/chemdb_lm_text_ontology.php?ABBREV=FA 20:3
307.263	307.263	0.0002	ST 20:0;O2	C20H34O2	[M+H]+
307.263	307.263	0.0002	FA 20:2;O	C20H36O3	[M+H-H2O]+	https://lipidmaps.org/data/chemdb_lm_text_ontology.php?ABBREV=FA 20:2;O
307.263	307.263	0.0002	MG O-17:3	C20H36O3	[M+H-H2O]+
309.279	309.279	0.0002	FA 20:2	C20H36O2	[M+H]+	https://lipidmaps.org/data/chemdb_lm_text_ontology.php?ABBREV=FA 20:2
309.279	309.279	0.0002	FA 20:1;O	C20H38O3	[M+H-H2O]+	https://lipidmaps.org/data/chemdb_lm_text_ontology.php?ABBREV=FA 20:1;O
309.279	309.279	0.0002	MG O-17:2	C20H38O3	[M+H-H2O]+
311.237	311.237	0.0003	ST 22:4;O	C22H30O	[M+H]+	https://lipidmaps.org/data/chemdb_lm_text_ontology.php?ABBREV=ST 22:4;O
311.237	311.237	0.0003	FA 22:6	C22H32O2	[M+H-H2O]+	https://lipidmaps.org/data/chemdb_lm_text_ontology.php?ABBREV=FA 22:6
311.237	311.237	0.0003	ST 22:3;O2	C22H32O2	[M+H-H2O]+
313.144	313.143	0.0001	ST 19:5;O5	C19H22O5	[M+H-H2O]+
313.237	313.237	0.0001	FA 18:2;O2	C18H32O4	[M+H]+	https://lipidmaps.org/data/chemdb_lm_text_ontology.php?ABBREV=FA 18:2;O2
313.237	313.237	0.0001	MG 15:2	C18H32O4	[M+H]+
313.237	313.237	0.0001	MG O-15:3;O	C18H32O4	[M+H]+
313.237	313.237	0.0001	FA 18:1;O3	C18H34O5	[M+H-H2O]+	https://lipidmaps.org/data/chemdb_lm_text_ontology.php?ABBREV=FA 18:1;O3
313.237	313.237	0.0001	MG 15:1;O	C18H34O5	[M+H-H2O]+
313.273	313.274	0.0003	FA 19:1;O	C19H36O3	[M+H]+	https://lipidmaps.org/data/chemdb_lm_text_ontology.php?ABBREV=FA 19:1;O
313.273	313.274	0.0003	MG O-16:2	C19H36O3	[M+H]+
313.273	313.274	0.0003	FA 19:0;O2	C19H38O4	[M+H-H2O]+
313.273	313.274	0.0003	MG 16:0	C19H38O4	[M+H-H2O]+	https://lipidmaps.org/data/chemdb_lm_text_ontology.php?ABBREV=MG 16:0
313.273	313.274	0.0003	MG O-16:1;O	C19H38O4	[M+H-H2O]+	https://lipidmaps.org/data/chemdb_lm_text_ontology.php?ABBREV=MG O-16:1;O
315.123	315.123	0.0001	ST 18:5;O6	C18H20O6	[M+H-H2O]+
317.305	317.305	0.0001	MG O-16:0	C19H40O3	[M+H]+	https://lipidmaps.org/data/chemdb_lm_text_ontology.php?ABBREV=MG O-16:0
324.29	324.29	0.0001	NAE 18:2	C20H37NO2	[M+H]+	https://lipidmaps.org/data/chemdb_lm_text_ontology.php?ABBREV=NAE 18:2
324.29	324.29	0.0001	SPB 20:3;O2	C20H37NO2	[M+H]+
324.29	324.29	0.0001	NAE 18:1;O	C20H39NO3	[M+H-H2O]+
324.29	324.29	0.0001	SPB 20:2;O3	C20H39NO3	[M+H-H2O]+
324.29	324.29	0.0001	FA 20:3	C20H34O2	[M+NH4]+	https://lipidmaps.org/data/chemdb_lm_text_ontology.php?ABBREV=FA 20:3
324.29	324.29	0.0001	ST 20:0;O2	C20H34O2	[M+NH4]+
326.305	326.305	0.0001	NAE 18:1	C20H39NO2	[M+H]+	https://lipidmaps.org/data/chemdb_lm_text_ontology.php?ABBREV=NAE 18:1
326.305	326.305	0.0001	SPB 20:2;O2	C20H39NO2	[M+H]+
326.305	326.305	0.0001	NAE 18:0;O	C20H41NO3	[M+H-H2O]+
326.305	326.305	0.0001	SPB 20:1;O3	C20H41NO3	[M+H-H2O]+
326.305	326.305	0.0001	FA 20:2	C20H36O2	[M+NH4]+	https://lipidmaps.org/data/chemdb_lm_text_ontology.php?ABBREV=FA 20:2
327.253	327.253	0.0001	FA 19:2;O2	C19H34O4	[M+H]+	https://lipidmaps.org/data/chemdb_lm_text_ontology.php?ABBREV=FA 19:2;O2
327.253	327.253	0.0001	MG 16:2	C19H34O4	[M+H]+
327.253	327.253	0.0001	MG O-16:3;O	C19H34O4	[M+H]+
327.253	327.253	0.0001	FA 19:1;O3	C19H36O5	[M+H-H2O]+	https://lipidmaps.org/data/chemdb_lm_text_ontology.php?ABBREV=FA 19:1;O3
327.253	327.253	0.0001	MG 16:1;O	C19H36O5	[M+H-H2O]+
328.321	328.321	0.0004	NAE 18:0	C20H41NO2	[M+H]+	https://lipidmaps.org/data/chemdb_lm_text_ontology.php?ABBREV=NAE 18:0
328.321	328.321	0.0004	SPB 20:1;O2	C20H41NO2	[M+H]+	https://lipidmaps.org/data/chemdb_lm_text_ontology.php?ABBREV=SPB 20:1;O2
328.321	328.321	0.0004	SPB 20:0;O3	C20H43NO3	[M+H-H2O]+
328.321	328.321	0.0004	FA 20:1	C20H38O2	[M+NH4]+	https://lipidmaps.org/data/chemdb_lm_text_ontology.php?ABBREV=FA 20:1
329.247	329.248	0	FA 22:6	C22H32O2	[M+H]+	https://lipidmaps.org/data/chemdb_lm_text_ontology.php?ABBREV=FA 22:6
329.247	329.248	0	ST 22:3;O2	C22H32O2	[M+H]+
329.247	329.248	0	FA 22:5;O	C22H34O3	[M+H-H2O]+	https://lipidmaps.org/data/chemdb_lm_text_ontology.php?ABBREV=FA 22:5;O
329.247	329.248	0	ST 22:2;O3	C22H34O3	[M+H-H2O]+
330.264	330.264	0	CAR 11:0	C18H35NO4	[M+H]+	https://lipidmaps.org/data/chemdb_lm_text_ontology.php?ABBREV=CAR 11:0
330.264	330.264	0	NAE 16:1;O2	C18H35NO4	[M+H]+
330.264	330.264	0	SPB 18:2;O4	C18H35NO4	[M+H]+
330.264	330.264	0	NAE 16:0;O3	C18H37NO5	[M+H-H2O]+
330.264	330.264	0	FA 18:2;O2	C18H32O4	[M+NH4]+	https://lipidmaps.org/data/chemdb_lm_text_ontology.php?ABBREV=FA 18:2;O2
330.264	330.264	0	MG 15:2	C18H32O4	[M+NH4]+
330.264	330.264	0	MG O-15:3;O	C18H32O4	[M+NH4]+
331.263	331.263	0.0004	FA 22:5	C22H34O2	[M+H]+	https://lipidmaps.org/data/chemdb_lm_text_ontology.php?ABBREV=FA 22:5
331.263	331.263	0.0004	ST 22:2;O2	C22H34O2	[M+H]+
331.263	331.263	0.0004	FA 22:4;O	C22H36O3	[M+H-H2O]+	https://lipidmaps.org/data/chemdb_lm_text_ontology.php?ABBREV=FA 22:4;O
331.263	331.263	0.0004	MG O-19:5	C22H36O3	[M+H-H2O]+
331.263	331.263	0.0004	ST 22:1;O3	C22H36O3	[M+H-H2O]+	https://lipidmaps.org/data/chemdb_lm_text_ontology.php?ABBREV=ST 22:1;O3
333.279	333.279	0.0001	FA 22:4	C22H36O2	[M+H]+	https://lipidmaps.org/data/chemdb_lm_text_ontology.php?ABBREV=FA 22:4
333.279	333.279	0.0001	ST 22:1;O2	C22H36O2	[M+H]+
333.279	333.279	0.0001	FA 22:3;O	C22H38O3	[M+H-H2O]+	https://lipidmaps.org/data/chemdb_lm_text_ontology.php?ABBREV=FA 22:3;O
333.279	333.279	0.0001	MG O-19:4	C22H38O3	[M+H-H2O]+
333.279	333.279	0.0001	ST 22:0;O3	C22H38O3	[M+H-H2O]+
335.126	335.125	0.0001	LPA 11:3	C14H23O7P	[M+H]+
335.126	335.125	0.0001	LPA 11:2;O	C14H25O8P	[M+H-H2O]+
335.126	335.125	0	FA 16:4;O3	C16H24O5K	[M+K]+	https://lipidmaps.org/data/chemdb_lm_text_ontology.php?ABBREV=FA 16:4;O3
337.104	337.105	0.0004	FA 15:4;O4	C15H22O6K	[M+K]+
343.154	343.154	0.0001	ST 20:5;O6	C20H24O6	[M+H-H2O]+
343.321	343.321	0.0001	FA 21:0;O	C21H42O3	[M+H]+	https://lipidmaps.org/data/chemdb_lm_text_ontology.php?ABBREV=FA 21:0;O
343.321	343.321	0.0001	MG O-18:1	C21H42O3	[M+H]+	https://lipidmaps.org/data/chemdb_lm_text_ontology.php?ABBREV=MG O-18:1
343.321	343.321	0.0001	MG O-18:0;O	C21H44O4	[M+H-H2O]+	https://lipidmaps.org/data/chemdb_lm_text_ontology.php?ABBREV=MG O-18:0;O
344.185	344.186	0.0001	ST 18:4;O3;G	C20H25NO4	[M+H]+
344.185	344.186	0.0001	ST 18:3;O4;G	C20H27NO5	[M+H-H2O]+
345.227	345.227	0.0002	FA 18:2;O4	C18H32O6	[M+H]+	https://lipidmaps.org/data/chemdb_lm_text_ontology.php?ABBREV=FA 18:2;O4
346.274	346.274	0.0002	NAE 20:5	C22H35NO2	[M+H]+	https://lipidmaps.org/data/chemdb_lm_text_ontology.php?ABBREV=NAE 20:5
346.274	346.274	0.0002	NAE 20:4;O	C22H37NO3	[M+H-H2O]+	https://lipidmaps.org/data/chemdb_lm_text_ontology.php?ABBREV=NAE 20:4;O
346.274	346.274	0.0002	FA 22:6	C22H32O2	[M+NH4]+	https://lipidmaps.org/data/chemdb_lm_text_ontology.php?ABBREV=FA 22:6
346.274	346.274	0.0002	ST 22:3;O2	C22H32O2	[M+NH4]+
355.284	355.284	0.0001	FA 21:2;O2	C21H38O4	[M+H]+	https://lipidmaps.org/data/chemdb_lm_text_ontology.php?ABBREV=FA 21:2;O2
355.284	355.284	0.0001	MG 18:2	C21H38O4	[M+H]+	https://lipidmaps.org/data/chemdb_lm_text_ontology.php?ABBREV=MG 18:2
355.284	355.284	0.0001	MG O-18:3;O	C21H38O4	[M+H]+
355.284	355.284	0.0001	FA 21:1;O3	C21H40O5	[M+H-H2O]+
355.284	355.284	0.0001	MG 18:1;O	C21H40O5	[M+H-H2O]+
358.201	358.201	0.0001	ST 19:4;O3;G	C21H27NO4	[M+H]+
358.201	358.201	0.0001	ST 19:3;O4;G	C21H29NO5	[M+H-H2O]+
358.201	358.201	0.0001	ST 21:6;O4	C21H24O4	[M+NH4]+
360.181	360.18	0	ST 18:4;O4;G	C20H25NO5	[M+H]+
360.181	360.18	0	ST 18:3;O5;G	C20H27NO6	[M+H-H2O]+
365.136	365.136	0.0003	LPA 12:3;O	C15H25O8P	[M+H]+
365.136	365.136	0.0004	FA 17:4;O4	C17H26O6K	[M+K]+
372.217	372.217	0.0004	ST 20:4;O3;G	C22H29NO4	[M+H]+
372.217	372.217	0.0004	ST 20:3;O4;G	C22H31NO5	[M+H-H2O]+
372.217	372.217	0.0004	ST 22:6;O4	C22H26O4	[M+NH4]+
374.196	374.196	0.0002	ST 19:4;O4;G	C21H27NO5	[M+H]+
374.196	374.196	0.0002	ST 19:3;O5;G	C21H29NO6	[M+H-H2O]+
374.196	374.196	0.0002	ST 21:6;O5	C21H24O5	[M+NH4]+
377.196	377.196	0.0001	ST 21:4;O6	C21H28O6	[M+H]+	https://lipidmaps.org/data/chemdb_lm_text_ontology.php?ABBREV=ST 21:4;O6
377.196	377.196	0.0001	ST 21:3;O7	C21H30O7	[M+H-H2O]+
384.217	384.217	0.0002	ST 21:5;O3;G	C23H29NO4	[M+H]+
384.217	384.217	0.0002	ST 21:4;O4;G	C23H31NO5	[M+H-H2O]+
386.196	386.196	0	ST 20:5;O4;G	C22H27NO5	[M+H]+
386.196	386.196	0	ST 20:4;O5;G	C22H29NO6	[M+H-H2O]+
386.232	386.233	0.0002	ST 21:4;O3;G	C23H31NO4	[M+H]+
386.232	386.233	0.0002	ST 21:3;O4;G	C23H33NO5	[M+H-H2O]+
386.232	386.233	0.0002	ST 23:6;O4	C23H28O4	[M+NH4]+
387.087	387.087	0.0004	ST 18:5;O3;S	C18H20O6SNa	[M+Na]+
387.18	387.18	0.0002	ST 22:6;O6	C22H26O6	[M+H]+
387.18	387.18	0.0002	ST 22:5;O7	C22H28O7	[M+H-H2O]+	https://lipidmaps.org/data/chemdb_lm_text_ontology.php?ABBREV=ST 22:5;O7
391.284	391.284	0.0002	DG O-21:5	C24H38O4	[M+H]+
391.284	391.284	0.0002	FA 24:5;O2	C24H38O4	[M+H]+
391.284	391.284	0.0002	MG 21:5	C24H38O4	[M+H]+
391.284	391.284	0.0002	MG O-21:6;O	C24H38O4	[M+H]+
391.284	391.284	0.0002	ST 24:2;O4	C24H38O4	[M+H]+	https://lipidmaps.org/data/chemdb_lm_text_ontology.php?ABBREV=ST 24:2;O4
391.284	391.284	0.0002	DG 21:3	C24H40O5	[M+H-H2O]+
391.284	391.284	0.0002	DG O-21:4;O	C24H40O5	[M+H-H2O]+
391.284	391.284	0.0002	FA 24:4;O3	C24H40O5	[M+H-H2O]+
391.284	391.284	0.0002	MG 21:4;O	C24H40O5	[M+H-H2O]+
391.284	391.284	0.0002	ST 24:1;O5	C24H40O5	[M+H-H2O]+	https://lipidmaps.org/data/chemdb_lm_text_ontology.php?ABBREV=ST 24:1;O5
395.221	395.221	0.0005	NAT 15:2;O2	C17H31NO6S	[M+NH4]+
398.232	398.233	0.0003	ST 22:5;O3;G	C24H31NO4	[M+H]+
398.232	398.233	0.0003	ST 22:4;O4;G	C24H33NO5	[M+H-H2O]+
399.25	399.251	0.0002	LPA O-15:0;O	C18H39O7P	[M+H]+
399.25	399.251	0.0002	DG O-20:5	C23H36O4Na	[M+Na]+
399.25	399.251	0.0002	FA 23:5;O2	C23H36O4Na	[M+Na]+
399.25	399.251	0.0002	MG 20:5	C23H36O4Na	[M+Na]+	https://lipidmaps.org/data/chemdb_lm_text_ontology.php?ABBREV=MG 20:5
399.25	399.251	0.0002	ST 23:2;O4	C23H36O4Na	[M+Na]+
399.25	399.251	0.0003	FA 20:0;O3	C20H40O5K	[M+K]+
399.25	399.251	0.0003	MG 17:0;O	C20H40O5K	[M+K]+
402.191	402.191	0.0003	ST 20:5;O5;G	C22H27NO6	[M+H]+
402.191	402.191	0.0003	ST 20:4;O6;G	C22H29NO7	[M+H-H2O]+
403.233	403.233	0.0001	ST 20:0;O8	C20H34O8	[M+H]+
409.184	409.183	0.0004	ST 25:7;O;S	C25H30O4S	[M+H-H2O]+
409.184	409.183	0.0003	ST 19:1;O8	C19H30O8Na	[M+Na]+
412.248	412.248	0.0002	ST 23:5;O3;G	C25H33NO4	[M+H]+
412.248	412.248	0.0002	ST 23:4;O4;G	C25H35NO5	[M+H-H2O]+
412.248	412.248	0.0002	ST 25:7;O4	C25H30O4	[M+NH4]+
413.266	413.266	0.0004	LPA O-16:0;O	C19H41O7P	[M+H]+
413.266	413.266	0.0003	DG O-21:5	C24H38O4Na	[M+Na]+
413.266	413.266	0.0003	FA 24:5;O2	C24H38O4Na	[M+Na]+
413.266	413.266	0.0003	MG 21:5	C24H38O4Na	[M+Na]+
413.266	413.266	0.0003	MG O-21:6;O	C24H38O4Na	[M+Na]+
413.266	413.266	0.0003	ST 24:2;O4	C24H38O4Na	[M+Na]+	https://lipidmaps.org/data/chemdb_lm_text_ontology.php?ABBREV=ST 24:2;O4
413.266	413.266	0.0005	FA 21:0;O3	C21H42O5K	[M+K]+
413.266	413.266	0.0005	MG 18:0;O	C21H42O5K	[M+K]+
413.378	413.378	0.0001	ST 29:2;O	C29H48O	[M+H]+	https://lipidmaps.org/data/chemdb_lm_text_ontology.php?ABBREV=ST 29:2;O
413.378	413.378	0.0001	FA 29:4	C29H50O2	[M+H-H2O]+	https://lipidmaps.org/data/chemdb_lm_text_ontology.php?ABBREV=FA 29:4
413.378	413.378	0.0001	ST 29:1;O2	C29H50O2	[M+H-H2O]+	https://lipidmaps.org/data/chemdb_lm_text_ontology.php?ABBREV=ST 29:1;O2
419.256	419.256	0.0002	LPA O-18:3	C21H39O6P	[M+H]+
419.256	419.256	0.0002	LPA 18:1	C21H41O7P	[M+H-H2O]+	https://lipidmaps.org/data/chemdb_lm_text_ontology.php?ABBREV=LPA 18:1
419.256	419.256	0.0002	LPA O-18:2;O	C21H41O7P	[M+H-H2O]+
419.256	419.256	0.0002	ST 26:5;O3	C26H36O3Na	[M+Na]+
419.256	419.256	0.0001	DG O-20:3	C23H40O4K	[M+K]+
419.256	419.256	0.0001	FA 23:3;O2	C23H40O4K	[M+K]+
419.256	419.256	0.0001	MG 20:3	C23H40O4K	[M+K]+	https://lipidmaps.org/data/chemdb_lm_text_ontology.php?ABBREV=MG 20:3
419.256	419.256	0.0001	MG O-20:4;O	C23H40O4K	[M+K]+
419.256	419.256	0.0001	ST 23:0;O4	C23H40O4K	[M+K]+	https://lipidmaps.org/data/chemdb_lm_text_ontology.php?ABBREV=ST 23:0;O4
420.259	420.259	0.0002	CAR 13:1;O4	C20H37NO8	[M+H]+
420.259	420.259	0.0002	ST 20:0;O8	C20H34O8	[M+NH4]+
420.332	420.332	0.0003	NAE 20:0;O4	C22H45NO6	[M+H]+
420.332	420.332	0.0003	FA 22:1;O4	C22H42O6	[M+NH4]+
428.207	428.207	0	ST 22:6;O5;G	C24H29NO6	[M+H]+
428.207	428.207	0	ST 22:5;O6;G	C24H31NO7	[M+H-H2O]+
429.24	429.24	0.0004	LPA O-19:5	C22H37O6P	[M+H]+
429.24	429.24	0.0004	LPA 19:3	C22H39O7P	[M+H-H2O]+	https://lipidmaps.org/data/chemdb_lm_text_ontology.php?ABBREV=LPA 19:3
429.24	429.24	0.0004	LPA O-19:4;O	C22H39O7P	[M+H-H2O]+
429.24	429.24	0.0005	ST 27:7;O3	C27H34O3Na	[M+Na]+
429.24	429.24	0.0003	DG O-21:5	C24H38O4K	[M+K]+
429.24	429.24	0.0003	FA 24:5;O2	C24H38O4K	[M+K]+
429.24	429.24	0.0003	MG 21:5	C24H38O4K	[M+K]+
429.24	429.24	0.0003	MG O-21:6;O	C24H38O4K	[M+K]+
429.24	429.24	0.0003	ST 24:2;O4	C24H38O4K	[M+K]+	https://lipidmaps.org/data/chemdb_lm_text_ontology.php?ABBREV=ST 24:2;O4
429.372	429.373	0.0003	FA 29:5	C29H48O2	[M+H]+
429.372	429.373	0.0003	ST 29:2;O2	C29H48O2	[M+H]+	https://lipidmaps.org/data/chemdb_lm_text_ontology.php?ABBREV=ST 29:2;O2
429.372	429.373	0.0003	FA 29:4;O	C29H50O3	[M+H-H2O]+
429.372	429.373	0.0003	MG O-26:5	C29H50O3	[M+H-H2O]+
429.372	429.373	0.0003	ST 29:1;O3	C29H50O3	[M+H-H2O]+	https://lipidmaps.org/data/chemdb_lm_text_ontology.php?ABBREV=ST 29:1;O3
430.222	430.222	0.0001	ST 22:5;O5;G	C24H31NO6	[M+H]+
430.222	430.222	0.0001	ST 22:4;O6;G	C24H33NO7	[M+H-H2O]+
430.244	430.243	0	CAR 14:3;O4	C21H35NO8	[M+H]+
430.244	430.243	0	ST 19:0;O7;G	C21H35NO8	[M+H]+
430.244	430.243	0	ST 21:2;O8	C21H32O8	[M+NH4]+
444.238	444.238	0.0004	ST 23:5;O5;G	C25H33NO6	[M+H]+
444.238	444.238	0.0004	ST 23:4;O6;G	C25H35NO7	[M+H-H2O]+
444.238	444.238	0.0004	ST 25:7;O6	C25H30O6	[M+NH4]+
445.368	445.368	0.0002	FA 29:5;O	C29H48O3	[M+H]+
445.368	445.368	0.0002	MG O-26:6	C29H48O3	[M+H]+
445.368	445.368	0.0002	ST 29:2;O3	C29H48O3	[M+H]+	https://lipidmaps.org/data/chemdb_lm_text_ontology.php?ABBREV=ST 29:2;O3
445.368	445.368	0.0002	DG O-26:4	C29H50O4	[M+H-H2O]+
445.368	445.368	0.0002	FA 29:4;O2	C29H50O4	[M+H-H2O]+
445.368	445.368	0.0002	MG 26:4	C29H50O4	[M+H-H2O]+
445.368	445.368	0.0002	MG O-26:5;O	C29H50O4	[M+H-H2O]+
445.368	445.368	0.0002	ST 29:1;O4	C29H50O4	[M+H-H2O]+	https://lipidmaps.org/data/chemdb_lm_text_ontology.php?ABBREV=ST 29:1;O4
447.347	447.347	0.0002	DG O-25:5	C28H46O4	[M+H]+
447.347	447.347	0.0002	FA 28:5;O2	C28H46O4	[M+H]+
447.347	447.347	0.0002	MG 25:5	C28H46O4	[M+H]+
447.347	447.347	0.0002	MG O-25:6;O	C28H46O4	[M+H]+
447.347	447.347	0.0002	ST 28:2;O4	C28H46O4	[M+H]+	https://lipidmaps.org/data/chemdb_lm_text_ontology.php?ABBREV=ST 28:2;O4
447.347	447.347	0.0002	DG 25:3	C28H48O5	[M+H-H2O]+
447.347	447.347	0.0002	DG O-25:4;O	C28H48O5	[M+H-H2O]+
447.347	447.347	0.0002	FA 28:4;O3	C28H48O5	[M+H-H2O]+
447.347	447.347	0.0002	MG 25:4;O	C28H48O5	[M+H-H2O]+
447.347	447.347	0.0002	ST 28:1;O5	C28H48O5	[M+H-H2O]+	https://lipidmaps.org/data/chemdb_lm_text_ontology.php?ABBREV=ST 28:1;O5
450.358	450.358	0.0003	CAR 20:3	C27H47NO4	[M+H]+
450.358	450.358	0.0003	NAE 25:4;O2	C27H47NO4	[M+H]+
450.358	450.358	0.0003	ST 25:0;O3;G	C27H47NO4	[M+H]+
450.358	450.358	0.0003	CAR 20:2;O	C27H49NO5	[M+H-H2O]+
450.358	450.358	0.0003	NAE 25:3;O3	C27H49NO5	[M+H-H2O]+
450.358	450.358	0.0003	DG O-24:5	C27H44O4	[M+NH4]+
450.358	450.358	0.0003	FA 27:5;O2	C27H44O4	[M+NH4]+
450.358	450.358	0.0003	MG 24:5	C27H44O4	[M+NH4]+
450.358	450.358	0.0003	MG O-24:6;O	C27H44O4	[M+NH4]+
450.358	450.358	0.0003	ST 27:2;O4	C27H44O4	[M+NH4]+	https://lipidmaps.org/data/chemdb_lm_text_ontology.php?ABBREV=ST 27:2;O4
453.21	453.209	0.0003	ST 27:7;O2;S	C27H34O5S	[M+H-H2O]+
459.248	459.248	0.0002	LPA 18:1	C21H41O7PNa	[M+Na]+	https://lipidmaps.org/data/chemdb_lm_text_ontology.php?ABBREV=LPA 18:1
459.248	459.248	0.0002	LPA O-18:2;O	C21H41O7PNa	[M+Na]+
482.324	482.324	0.0001	LPC 15:0	C23H48NO7P	[M+H]+	https://lipidmaps.org/data/chemdb_lm_text_ontology.php?ABBREV=LPC 15:0
482.324	482.324	0.0001	LPC O-15:1;O	C23H48NO7P	[M+H]+
482.324	482.324	0.0001	LPE 18:0	C23H48NO7P	[M+H]+	https://lipidmaps.org/data/chemdb_lm_text_ontology.php?ABBREV=LPE 18:0
482.324	482.324	0.0001	LPE O-18:1;O	C23H48NO7P	[M+H]+	https://lipidmaps.org/data/chemdb_lm_text_ontology.php?ABBREV=LPE O-18:1;O
482.324	482.324	0.0001	CAR 21:5	C28H45NO4Na	[M+Na]+
482.324	482.324	0.0001	Cer 28:6;O3	C28H45NO4Na	[M+Na]+
482.324	482.324	0.0001	NAE 26:6;O2	C28H45NO4Na	[M+Na]+
482.324	482.324	0.0001	ST 26:2;O3;G	C28H45NO4Na	[M+Na]+
482.324	482.324	0.0001	LPA 20:1	C23H45O7P	[M+NH4]+	https://lipidmaps.org/data/chemdb_lm_text_ontology.php?ABBREV=LPA 20:1
482.324	482.324	0.0001	LPA O-20:2;O	C23H45O7P	[M+NH4]+
482.324	482.324	0.0001	PA O-20:1	C23H45O7P	[M+NH4]+
482.324	482.324	0.0001	CAR 18:0;O	C25H49NO5K	[M+K]+	https://lipidmaps.org/data/chemdb_lm_text_ontology.php?ABBREV=CAR 18:0;O
482.324	482.324	0.0001	NAE 23:1;O3	C25H49NO5K	[M+K]+
488.395	488.395	0.0002	CAR 20:0;O2	C27H53NO6	[M+H]+
488.395	488.395	0.0002	NAE 25:1;O4	C27H53NO6	[M+H]+
488.395	488.395	0.0002	DG 24:1;O	C27H50O6	[M+NH4]+
488.395	488.395	0.0002	DG O-24:2;O2	C27H50O6	[M+NH4]+
488.395	488.395	0.0002	FA 27:2;O4	C27H50O6	[M+NH4]+
496.34	496.34	0.0003	LPC 16:0	C24H50NO7P	[M+H]+	https://lipidmaps.org/data/chemdb_lm_text_ontology.php?ABBREV=LPC 16:0
496.34	496.34	0.0003	LPC O-16:1;O	C24H50NO7P	[M+H]+
496.34	496.34	0.0003	LPE 19:0	C24H50NO7P	[M+H]+	https://lipidmaps.org/data/chemdb_lm_text_ontology.php?ABBREV=LPE 19:0
496.34	496.34	0.0003	LPE O-19:1;O	C24H50NO7P	[M+H]+	https://lipidmaps.org/data/chemdb_lm_text_ontology.php?ABBREV=LPE O-19:1;O
496.34	496.34	0.0003	CAR 22:5	C29H47NO4Na	[M+Na]+	https://lipidmaps.org/data/chemdb_lm_text_ontology.php?ABBREV=CAR 22:5
496.34	496.34	0.0003	Cer 29:6;O3	C29H47NO4Na	[M+Na]+
496.34	496.34	0.0003	NAE 27:6;O2	C29H47NO4Na	[M+Na]+
496.34	496.34	0.0003	ST 27:2;O3;G	C29H47NO4Na	[M+Na]+
496.34	496.34	0.0003	LPA 21:1	C24H47O7P	[M+NH4]+
496.34	496.34	0.0003	LPA O-21:2;O	C24H47O7P	[M+NH4]+
496.34	496.34	0.0003	PA O-21:1	C24H47O7P	[M+NH4]+
496.34	496.34	0.0002	CAR 19:0;O	C26H51NO5K	[M+K]+
496.34	496.34	0.0002	NAE 24:1;O3	C26H51NO5K	[M+K]+
497.236	497.236	0.0002	ST 29:7;O3;S	C29H38O6S	[M+H-H2O]+
516.426	516.426	0.0002	CAR 22:0;O2	C29H57NO6	[M+H]+
516.426	516.426	0.0002	Cer 29:1;O5	C29H57NO6	[M+H]+
516.426	516.426	0.0002	NAE 27:1;O4	C29H57NO6	[M+H]+
516.426	516.426	0.0002	Cer 29:0;O6	C29H59NO7	[M+H-H2O]+
516.426	516.426	0.0002	DG 26:1;O	C29H54O6	[M+NH4]+
516.426	516.426	0.0002	DG O-26:2;O2	C29H54O6	[M+NH4]+
516.426	516.426	0.0002	FA 29:2;O4	C29H54O6	[M+NH4]+
520.339	520.34	0.0003	LPC 18:2	C26H50NO7P	[M+H]+	https://lipidmaps.org/data/chemdb_lm_text_ontology.php?ABBREV=LPC 18:2
520.339	520.34	0.0003	LPC O-18:3;O	C26H50NO7P	[M+H]+
520.339	520.34	0.0003	LPE 21:2	C26H50NO7P	[M+H]+
520.339	520.34	0.0003	LPE O-21:3;O	C26H50NO7P	[M+H]+
520.339	520.34	0.0003	PE O-21:2	C26H50NO7P	[M+H]+
520.339	520.34	0.0003	LPC 18:1;O	C26H52NO8P	[M+H-H2O]+
520.339	520.34	0.0003	LPE 21:1;O	C26H52NO8P	[M+H-H2O]+
520.339	520.34	0.0003	LPS O-20:1	C26H52NO8P	[M+H-H2O]+	https://lipidmaps.org/data/chemdb_lm_text_ontology.php?ABBREV=LPS O-20:1
520.339	520.34	0.0003	PE 21:0	C26H52NO8P	[M+H-H2O]+
520.339	520.34	0.0003	PE O-21:1;O	C26H52NO8P	[M+H-H2O]+
520.339	520.34	0.0002	ST 29:4;O3;G	C31H47NO4Na	[M+Na]+
520.339	520.34	0.0003	LPA 23:3	C26H47O7P	[M+NH4]+
520.339	520.34	0.0003	LPA O-23:4;O	C26H47O7P	[M+NH4]+
520.339	520.34	0.0003	PA O-23:3	C26H47O7P	[M+NH4]+
520.339	520.34	0.0004	CAR 21:2;O	C28H51NO5K	[M+K]+
520.339	520.34	0.0004	Cer 28:3;O4	C28H51NO5K	[M+K]+
520.339	520.34	0.0004	NAE 26:3;O3	C28H51NO5K	[M+K]+
520.509	520.509	0	Cer 34:2;O	C34H65NO2	[M+H]+
520.509	520.509	0	NAE 32:2	C34H65NO2	[M+H]+
520.509	520.509	0	Cer 34:1;O2	C34H67NO3	[M+H-H2O]+	https://lipidmaps.org/data/chemdb_lm_text_ontology.php?ABBREV=Cer 34:1;O2
520.509	520.509	0	NAE 32:1;O	C34H67NO3	[M+H-H2O]+
520.509	520.509	0	FA 34:3	C34H62O2	[M+NH4]+	https://lipidmaps.org/data/chemdb_lm_text_ontology.php?ABBREV=FA 34:3
522.355	522.355	0	LPC 18:1	C26H52NO7P	[M+H]+	https://lipidmaps.org/data/chemdb_lm_text_ontology.php?ABBREV=LPC 18:1
522.355	522.355	0	LPC O-18:2;O	C26H52NO7P	[M+H]+
522.355	522.355	0	LPE 21:1	C26H52NO7P	[M+H]+
522.355	522.355	0	LPE O-21:2;O	C26H52NO7P	[M+H]+
522.355	522.355	0	PE O-21:1	C26H52NO7P	[M+H]+
522.355	522.355	0	LPC 18:0;O	C26H54NO8P	[M+H-H2O]+
522.355	522.355	0	LPE 21:0;O	C26H54NO8P	[M+H-H2O]+
522.355	522.355	0	LPS O-20:0	C26H54NO8P	[M+H-H2O]+	https://lipidmaps.org/data/chemdb_lm_text_ontology.php?ABBREV=LPS O-20:0
522.355	522.355	0	PE O-21:0;O	C26H54NO8P	[M+H-H2O]+
522.355	522.355	0.0001	CAR 24:6	C31H49NO4Na	[M+Na]+
522.355	522.355	0.0001	NAE 29:7;O2	C31H49NO4Na	[M+Na]+
522.355	522.355	0.0001	ST 29:3;O3;G	C31H49NO4Na	[M+Na]+
522.355	522.355	0	LPA 23:2	C26H49O7P	[M+NH4]+
522.355	522.355	0	LPA O-23:3;O	C26H49O7P	[M+NH4]+
522.355	522.355	0	PA O-23:2	C26H49O7P	[M+NH4]+
522.355	522.356	0.0001	CAR 21:1;O	C28H53NO5K	[M+K]+
522.355	522.356	0.0001	Cer 28:2;O4	C28H53NO5K	[M+K]+
522.355	522.356	0.0001	NAE 26:2;O3	C28H53NO5K	[M+K]+
524.371	524.371	0.0001	LPC 18:0	C26H54NO7P	[M+H]+	https://lipidmaps.org/data/chemdb_lm_text_ontology.php?ABBREV=LPC 18:0
524.371	524.371	0.0001	LPC O-18:1;O	C26H54NO7P	[M+H]+
524.371	524.371	0.0001	LPE 21:0	C26H54NO7P	[M+H]+	https://lipidmaps.org/data/chemdb_lm_text_ontology.php?ABBREV=LPE 21:0
524.371	524.371	0.0001	LPE O-21:1;O	C26H54NO7P	[M+H]+
524.371	524.371	0.0001	PE O-21:0	C26H54NO7P	[M+H]+
524.371	524.371	0.0001	CAR 24:5	C31H51NO4Na	[M+Na]+
524.371	524.371	0.0001	Cer 31:6;O3	C31H51NO4Na	[M+Na]+
524.371	524.371	0.0001	NAE 29:6;O2	C31H51NO4Na	[M+Na]+
524.371	524.371	0.0001	ST 29:2;O3;G	C31H51NO4Na	[M+Na]+
524.371	524.371	0.0001	LPA 23:1	C26H51O7P	[M+NH4]+
524.371	524.371	0.0001	LPA O-23:2;O	C26H51O7P	[M+NH4]+
524.371	524.371	0.0001	PA O-23:1	C26H51O7P	[M+NH4]+
524.371	524.371	0.0003	CAR 21:0;O	C28H55NO5K	[M+K]+
524.371	524.371	0.0003	Cer 28:1;O4	C28H55NO5K	[M+K]+
524.371	524.371	0.0003	NAE 26:1;O3	C28H55NO5K	[M+K]+
538.52	538.519	0.0003	Cer 34:1;O2	C34H67NO3	[M+H]+	https://lipidmaps.org/data/chemdb_lm_text_ontology.php?ABBREV=Cer 34:1;O2
538.52	538.519	0.0003	NAE 32:1;O	C34H67NO3	[M+H]+
538.52	538.519	0.0003	Cer 34:0;O3	C34H69NO4	[M+H-H2O]+	https://lipidmaps.org/data/chemdb_lm_text_ontology.php?ABBREV=Cer 34:0;O3
538.52	538.519	0.0003	NAE 32:0;O2	C34H69NO4	[M+H-H2O]+
538.52	538.519	0.0003	FA 34:2;O	C34H64O3	[M+NH4]+
538.52	538.519	0.0003	MG O-31:3	C34H64O3	[M+NH4]+
544.457	544.457	0.0001	CAR 24:0;O2	C31H61NO6	[M+H]+
544.457	544.457	0.0001	Cer 31:1;O5	C31H61NO6	[M+H]+
544.457	544.457	0.0001	NAE 29:1;O4	C31H61NO6	[M+H]+
544.457	544.457	0.0001	Cer 31:0;O6	C31H63NO7	[M+H-H2O]+
544.457	544.457	0.0001	DG 28:1;O	C31H58O6	[M+NH4]+
544.457	544.457	0.0001	DG O-28:2;O2	C31H58O6	[M+NH4]+
544.457	544.457	0.0001	FA 31:2;O4	C31H58O6	[M+NH4]+
630.618	630.618	0.0002	Cer 42:3;O	C42H79NO2	[M+H]+
630.618	630.618	0.0002	Cer 42:2;O2	C42H81NO3	[M+H-H2O]+	https://lipidmaps.org/data/chemdb_lm_text_ontology.php?ABBREV=Cer 42:2;O2
638.308	638.309	0.0004	PS 26:7	C32H48NO10P	[M+H]+
638.308	638.309	0.0004	PS 26:6;O	C32H50NO11P	[M+H-H2O]+
644.501	644.501	0.0003	CerP 36:2;O2	C36H70NO6P	[M+H]+
644.501	644.501	0.0003	LPC O-28:3	C36H70NO6P	[M+H]+
644.501	644.501	0.0003	LPE O-31:3	C36H70NO6P	[M+H]+
644.501	644.501	0.0003	CerP 36:1;O3	C36H72NO7P	[M+H-H2O]+
644.501	644.501	0.0003	LPC 28:1	C36H72NO7P	[M+H-H2O]+
644.501	644.501	0.0003	LPC O-28:2;O	C36H72NO7P	[M+H-H2O]+
644.501	644.501	0.0003	LPE 31:1	C36H72NO7P	[M+H-H2O]+
644.501	644.501	0.0003	LPE O-31:2;O	C36H72NO7P	[M+H-H2O]+
644.501	644.501	0.0003	PC O-28:1	C36H72NO7P	[M+H-H2O]+	https://lipidmaps.org/data/chemdb_lm_text_ontology.php?ABBREV=PC O-28:1
644.501	644.501	0.0003	PE O-31:1	C36H72NO7P	[M+H-H2O]+	https://lipidmaps.org/data/chemdb_lm_text_ontology.php?ABBREV=PE O-31:1
644.501	644.501	0.0003	LPA O-33:4	C36H67O6P	[M+NH4]+
644.501	644.501	0.0004	CAR 31:2	C38H71NO4K	[M+K]+
644.501	644.501	0.0004	Cer 38:3;O3	C38H71NO4K	[M+K]+	https://lipidmaps.org/data/chemdb_lm_text_ontology.php?ABBREV=Cer 38:3;O3
666.618	666.618	0.0003	Cer 45:6;O	C45H79NO2	[M+H]+
666.618	666.618	0.0003	Cer 45:5;O2	C45H81NO3	[M+H-H2O]+
666.618	666.618	0.0003	CE 18:2	C45H76O2	[M+NH4]+	https://lipidmaps.org/data/chemdb_lm_text_ontology.php?ABBREV=CE 18:2
681.483	681.483	0.0004	LPA 34:2	C37H71O7PNa	[M+Na]+
681.483	681.483	0.0004	LPA O-34:3;O	C37H71O7PNa	[M+Na]+
681.483	681.483	0.0004	PA O-34:2	C37H71O7PNa	[M+Na]+	https://lipidmaps.org/data/chemdb_lm_text_ontology.php?ABBREV=PA O-34:2
703.575	703.575	0.0003	SM 34:1;O2	C39H79N2O6P	[M+H]+	https://lipidmaps.org/data/chemdb_lm_text_ontology.php?ABBREV=SM 34:1;O2
703.575	703.575	0.0003	SM 34:0;O3	C39H81N2O7P	[M+H-H2O]+
703.575	703.575	0.0003	CerP 39:2;O2	C39H76NO6P	[M+NH4]+
703.575	703.575	0.0003	LPC O-31:3	C39H76NO6P	[M+NH4]+
703.575	703.575	0.0003	LPE O-34:3	C39H76NO6P	[M+NH4]+
716.523	716.523	0	CerP 39:3;O4	C39H74NO8P	[M+H]+
716.523	716.523	0	LPC 31:3;O	C39H74NO8P	[M+H]+
716.523	716.523	0	LPE 34:3;O	C39H74NO8P	[M+H]+
716.523	716.523	0	LPS O-33:3	C39H74NO8P	[M+H]+
716.523	716.523	0	PC 31:2	C39H74NO8P	[M+H]+	https://lipidmaps.org/data/chemdb_lm_text_ontology.php?ABBREV=PC 31:2
716.523	716.523	0	PC O-31:3;O	C39H74NO8P	[M+H]+
716.523	716.523	0	PE 34:2	C39H74NO8P	[M+H]+	https://lipidmaps.org/data/chemdb_lm_text_ontology.php?ABBREV=PE 34:2
716.523	716.523	0	PE O-34:3;O	C39H74NO8P	[M+H]+
716.523	716.523	0	CerP 39:2;O5	C39H76NO9P	[M+H-H2O]+
716.523	716.523	0	LPS 33:1	C39H76NO9P	[M+H-H2O]+
716.523	716.523	0	LPS O-33:2;O	C39H76NO9P	[M+H-H2O]+
716.523	716.523	0	PC 31:1;O	C39H76NO9P	[M+H-H2O]+
716.523	716.523	0	PE 34:1;O	C39H76NO9P	[M+H-H2O]+
716.523	716.523	0	PS O-33:1	C39H76NO9P	[M+H-H2O]+	https://lipidmaps.org/data/chemdb_lm_text_ontology.php?ABBREV=PS O-33:1
716.523	716.523	0	LPG O-33:5	C39H71O8P	[M+NH4]+
716.523	716.523	0	PA 36:3	C39H71O8P	[M+NH4]+	https://lipidmaps.org/data/chemdb_lm_text_ontology.php?ABBREV=PA 36:3
716.523	716.523	0	PA O-36:4;O	C39H71O8P	[M+NH4]+
716.523	716.523	0.0001	CAR 34:3;O2	C41H75NO6K	[M+K]+
716.523	716.523	0.0001	Cer 41:4;O5	C41H75NO6K	[M+K]+
725.402	725.402	0.0004	BMP 32:7;O	C38H61O11P	[M+H]+
725.402	725.402	0.0004	PG 32:7;O	C38H61O11P	[M+H]+
725.402	725.402	0.0004	LPI 29:6	C38H63O12P	[M+H-H2O]+
725.402	725.402	0.0004	LPI O-29:7;O	C38H63O12P	[M+H-H2O]+
725.402	725.402	0.0004	PI O-29:6	C38H63O12P	[M+H-H2O]+
725.402	725.403	0.0005	TG 37:7;O3	C40H62O9K	[M+K]+
726.406	726.406	0	ST 29:3;O8;HexNAc	C37H59NO13	[M+H]+
734.569	734.569	0	CerP 40:1;O4	C40H80NO8P	[M+H]+
734.569	734.569	0	LPC 32:1;O	C40H80NO8P	[M+H]+
734.569	734.569	0	LPS O-34:1	C40H80NO8P	[M+H]+
734.569	734.569	0	PC 32:0	C40H80NO8P	[M+H]+	https://lipidmaps.org/data/chemdb_lm_text_ontology.php?ABBREV=PC 32:0
734.569	734.569	0	PC O-32:1;O	C40H80NO8P	[M+H]+
734.569	734.569	0	PE 35:0	C40H80NO8P	[M+H]+	https://lipidmaps.org/data/chemdb_lm_text_ontology.php?ABBREV=PE 35:0
734.569	734.569	0	PE O-35:1;O	C40H80NO8P	[M+H]+
734.569	734.569	0	CerP 40:0;O5	C40H82NO9P	[M+H-H2O]+
734.569	734.569	0	LPS O-34:0;O	C40H82NO9P	[M+H-H2O]+
734.569	734.569	0.0001	ACer 45:6;O3	C45H77NO5Na	[M+Na]+
734.569	734.569	0	LPG O-34:3	C40H77O8P	[M+NH4]+
734.569	734.569	0	PA 37:1	C40H77O8P	[M+NH4]+	https://lipidmaps.org/data/chemdb_lm_text_ontology.php?ABBREV=PA 37:1
734.569	734.569	0	PA O-37:2;O	C40H77O8P	[M+NH4]+
734.569	734.569	0.0001	ACer 42:1;O4	C42H81NO6K	[M+K]+
734.569	734.569	0.0001	Cer 42:2;O5	C42H81NO6K	[M+K]+
746.606	746.606	0.0001	CerP 42:1;O3	C42H84NO7P	[M+H]+
746.606	746.606	0.0001	LPC 34:1	C42H84NO7P	[M+H]+
746.606	746.606	0.0001	LPC O-34:2;O	C42H84NO7P	[M+H]+
746.606	746.606	0.0001	PC O-34:1	C42H84NO7P	[M+H]+	https://lipidmaps.org/data/chemdb_lm_text_ontology.php?ABBREV=PC O-34:1
746.606	746.606	0.0001	PE O-37:1	C42H84NO7P	[M+H]+	https://lipidmaps.org/data/chemdb_lm_text_ontology.php?ABBREV=PE O-37:1
746.606	746.606	0.0001	CerP 42:0;O4	C42H86NO8P	[M+H-H2O]+
746.606	746.606	0.0001	LPC 34:0;O	C42H86NO8P	[M+H-H2O]+
746.606	746.606	0.0001	PC O-34:0;O	C42H86NO8P	[M+H-H2O]+
746.606	746.606	0.0001	PE O-37:0;O	C42H86NO8P	[M+H-H2O]+
746.606	746.606	0.0001	ACer 47:6;O2	C47H81NO4Na	[M+Na]+
746.606	746.606	0.0001	PA O-39:2	C42H81O7P	[M+NH4]+	https://lipidmaps.org/data/chemdb_lm_text_ontology.php?ABBREV=PA O-39:2
746.606	746.606	0.0003	ACer 44:1;O3	C44H85NO5K	[M+K]+
746.606	746.606	0.0003	Cer 44:2;O4	C44H85NO5K	[M+K]+
758.569	758.569	0.0001	CerP 42:3;O4	C42H80NO8P	[M+H]+
758.569	758.569	0.0001	LPC 34:3;O	C42H80NO8P	[M+H]+
758.569	758.569	0.0001	PC 34:2	C42H80NO8P	[M+H]+	https://lipidmaps.org/data/chemdb_lm_text_ontology.php?ABBREV=PC 34:2
758.569	758.569	0.0001	PC O-34:3;O	C42H80NO8P	[M+H]+
758.569	758.569	0.0001	PE 37:2	C42H80NO8P	[M+H]+	https://lipidmaps.org/data/chemdb_lm_text_ontology.php?ABBREV=PE 37:2
758.569	758.569	0.0001	PE O-37:3;O	C42H80NO8P	[M+H]+
758.569	758.569	0.0001	CerP 42:2;O5	C42H82NO9P	[M+H-H2O]+
758.569	758.569	0.0001	PC 34:1;O	C42H82NO9P	[M+H-H2O]+
758.569	758.569	0.0001	PE 37:1;O	C42H82NO9P	[M+H-H2O]+
758.569	758.569	0.0001	PS O-36:1	C42H82NO9P	[M+H-H2O]+	https://lipidmaps.org/data/chemdb_lm_text_ontology.php?ABBREV=PS O-36:1
758.569	758.569	0.0001	PA 39:3	C42H77O8P	[M+NH4]+	https://lipidmaps.org/data/chemdb_lm_text_ontology.php?ABBREV=PA 39:3
758.569	758.569	0.0001	PA O-39:4;O	C42H77O8P	[M+NH4]+
758.569	758.569	0.0002	ACer 44:3;O4	C44H81NO6K	[M+K]+
758.569	758.569	0.0002	Cer 44:4;O5	C44H81NO6K	[M+K]+
761.589	761.589	0.0003	HexCer 35:2;O4	C41H77NO10	[M+NH4]+	https://lipidmaps.org/data/chemdb_lm_text_ontology.php?ABBREV=HexCer 35:2;O4
786.6	786.601	0.0005	CerP 44:3;O4	C44H84NO8P	[M+H]+
786.6	786.601	0.0005	PC 36:2	C44H84NO8P	[M+H]+	https://lipidmaps.org/data/chemdb_lm_text_ontology.php?ABBREV=PC 36:2
786.6	786.601	0.0005	PC O-36:3;O	C44H84NO8P	[M+H]+
786.6	786.601	0.0005	PE 39:2	C44H84NO8P	[M+H]+	https://lipidmaps.org/data/chemdb_lm_text_ontology.php?ABBREV=PE 39:2
786.6	786.601	0.0005	PE O-39:3;O	C44H84NO8P	[M+H]+
786.6	786.601	0.0005	CerP 44:2;O5	C44H86NO9P	[M+H-H2O]+
786.6	786.601	0.0005	PC 36:1;O	C44H86NO9P	[M+H-H2O]+
786.6	786.601	0.0005	PE 39:1;O	C44H86NO9P	[M+H-H2O]+
786.6	786.601	0.0005	PS O-38:1	C44H86NO9P	[M+H-H2O]+	https://lipidmaps.org/data/chemdb_lm_text_ontology.php?ABBREV=PS O-38:1
786.6	786.601	0.0005	PA 41:3	C44H81O8P	[M+NH4]+	https://lipidmaps.org/data/chemdb_lm_text_ontology.php?ABBREV=PA 41:3
786.6	786.601	0.0005	PA O-41:4;O	C44H81O8P	[M+NH4]+
810.601	810.601	0	CerP 46:5;O4	C46H84NO8P	[M+H]+
810.601	810.601	0	PC 38:4	C46H84NO8P	[M+H]+	https://lipidmaps.org/data/chemdb_lm_text_ontology.php?ABBREV=PC 38:4
810.601	810.601	0	PC O-38:5;O	C46H84NO8P	[M+H]+
810.601	810.601	0	PE 41:4	C46H84NO8P	[M+H]+	https://lipidmaps.org/data/chemdb_lm_text_ontology.php?ABBREV=PE 41:4
810.601	810.601	0	PE O-41:5;O	C46H84NO8P	[M+H]+
810.601	810.601	0	CerP 46:4;O5	C46H86NO9P	[M+H-H2O]+
810.601	810.601	0	PC 38:3;O	C46H86NO9P	[M+H-H2O]+
810.601	810.601	0	PE 41:3;O	C46H86NO9P	[M+H-H2O]+
810.601	810.601	0	PS O-40:3	C46H86NO9P	[M+H-H2O]+	https://lipidmaps.org/data/chemdb_lm_text_ontology.php?ABBREV=PS O-40:3
810.601	810.601	0	PA 43:5	C46H81O8P	[M+NH4]+
810.601	810.601	0	PA O-43:6;O	C46H81O8P	[M+NH4]+
810.601	810.601	0.0001	ACer 48:5;O4	C48H85NO6K	[M+K]+
810.601	810.601	0.0001	Cer 48:6;O5	C48H85NO6K	[M+K]+
813.685	813.684	0.0001	SM 42:2;O2	C47H93N2O6P	[M+H]+	https://lipidmaps.org/data/chemdb_lm_text_ontology.php?ABBREV=SM 42:2;O2
813.685	813.684	0.0001	SM 42:1;O3	C47H95N2O7P	[M+H-H2O]+
813.685	813.684	0.0001	CerP 47:3;O2	C47H90NO6P	[M+NH4]+
874.786	874.786	0	ACer 55:3;O4	C55H103NO6	[M+H]+
874.786	874.786	0	ACer 55:2;O5	C55H105NO7	[M+H-H2O]+
874.786	874.786	0	CE 28:0;O4	C55H100O6	[M+NH4]+
874.786	874.786	0	DG 52:4;O	C55H100O6	[M+NH4]+
874.786	874.786	0	DG O-52:5;O2	C55H100O6	[M+NH4]+
874.786	874.786	0	TG 52:3	C55H100O6	[M+NH4]+	https://lipidmaps.org/data/chemdb_lm_text_ontology.php?ABBREV=TG 52:3
874.786	874.786	0	TG O-52:4;O	C55H100O6	[M+NH4]+
992.74	992.74	0.0001	HexCer 51:6;O6	C57H101NO12	[M+H]+
992.74	992.74	0.0001	Hex2Cer 45:4;O2	C57H103NO13	[M+H-H2O]+

## Sheet: UniqueIonsIdentification_L20
Input Mass	Matched Mass	Delta	Name	Formula	Ion	LMSD Examples
203.052	203.053	0.0003	FA 6:0;O4	C6H12O6Na	[M+Na]+	https://lipidmaps.org/data/chemdb_lm_text_ontology.php?ABBREV=FA 6:0;O4
227.128	227.128	0.0003	FA 12:3;O2	C12H18O4	[M+H]+	https://lipidmaps.org/data/chemdb_lm_text_ontology.php?ABBREV=FA 12:3;O2
257.247	257.248	0.0002	FA 16:0	C16H32O2	[M+H]+	https://lipidmaps.org/data/chemdb_lm_text_ontology.php?ABBREV=FA 16:0
257.247	257.248	0.0002	WE 16:0	C16H32O2	[M+H]+	https://lipidmaps.org/data/chemdb_lm_text_ontology.php?ABBREV=WE 16:0
263.237	263.237	0	FA 18:2	C18H32O2	[M+H-H2O]+	https://lipidmaps.org/data/chemdb_lm_text_ontology.php?ABBREV=FA 18:2
263.237	263.237	0	WE 18:2	C18H32O2	[M+H-H2O]+	https://lipidmaps.org/data/chemdb_lm_text_ontology.php?ABBREV=WE 18:2
265.252	265.253	0.0002	WE 18:1	C18H34O2	[M+H-H2O]+	https://lipidmaps.org/data/chemdb_lm_text_ontology.php?ABBREV=WE 18:1
265.252	265.253	0.0002	FA 18:1	C18H34O2	[M+H-H2O]+	https://lipidmaps.org/data/chemdb_lm_text_ontology.php?ABBREV=FA 18:1
269.211	269.211	0.0002	FA 16:2;O	C16H28O3	[M+H]+	https://lipidmaps.org/data/chemdb_lm_text_ontology.php?ABBREV=FA 16:2;O
269.211	269.211	0.0002	FA 16:1;O2	C16H30O4	[M+H-H2O]+	https://lipidmaps.org/data/chemdb_lm_text_ontology.php?ABBREV=FA 16:1;O2
274.274	274.274	0.0004	SPB 16:0;O2	C16H35NO2	[M+H]+	https://lipidmaps.org/data/chemdb_lm_text_ontology.php?ABBREV=SPB 16:0;O2
274.274	274.274	0.0004	FA 16:0	C16H32O2	[M+NH4]+	https://lipidmaps.org/data/chemdb_lm_text_ontology.php?ABBREV=FA 16:0
274.274	274.274	0.0004	WE 16:0	C16H32O2	[M+NH4]+	https://lipidmaps.org/data/chemdb_lm_text_ontology.php?ABBREV=WE 16:0
277.216	277.216	0.0002	ST 18:1;O2	C18H28O2	[M+H]+	https://lipidmaps.org/data/chemdb_lm_text_ontology.php?ABBREV=ST 18:1;O2
277.216	277.216	0.0002	FA 18:4	C18H28O2	[M+H]+	https://lipidmaps.org/data/chemdb_lm_text_ontology.php?ABBREV=FA 18:4
277.216	277.216	0.0002	FA 18:3;O	C18H30O3	[M+H-H2O]+	https://lipidmaps.org/data/chemdb_lm_text_ontology.php?ABBREV=FA 18:3;O
279.231	279.232	0.0004	FA 18:3	C18H30O2	[M+H]+	https://lipidmaps.org/data/chemdb_lm_text_ontology.php?ABBREV=FA 18:3
279.231	279.232	0.0004	WE 18:3	C18H30O2	[M+H]+	https://lipidmaps.org/data/chemdb_lm_text_ontology.php?ABBREV=WE 18:3
279.231	279.232	0.0004	ST 18:0;O2	C18H30O2	[M+H]+	https://lipidmaps.org/data/chemdb_lm_text_ontology.php?ABBREV=ST 18:0;O2
279.231	279.232	0.0004	FA 18:2;O	C18H32O3	[M+H-H2O]+	https://lipidmaps.org/data/chemdb_lm_text_ontology.php?ABBREV=FA 18:2;O
281.248	281.248	0.0001	FA 18:2	C18H32O2	[M+H]+	https://lipidmaps.org/data/chemdb_lm_text_ontology.php?ABBREV=FA 18:2
281.248	281.248	0.0001	WE 18:2	C18H32O2	[M+H]+	https://lipidmaps.org/data/chemdb_lm_text_ontology.php?ABBREV=WE 18:2
281.248	281.248	0.0001	FA 18:1;O	C18H34O3	[M+H-H2O]+	https://lipidmaps.org/data/chemdb_lm_text_ontology.php?ABBREV=FA 18:1;O
283.263	283.263	0.0004	WE 18:1	C18H34O2	[M+H]+	https://lipidmaps.org/data/chemdb_lm_text_ontology.php?ABBREV=WE 18:1
283.263	283.263	0.0004	FA 18:1	C18H34O2	[M+H]+	https://lipidmaps.org/data/chemdb_lm_text_ontology.php?ABBREV=FA 18:1
283.263	283.263	0.0004	FA 18:0;O	C18H36O3	[M+H-H2O]+	https://lipidmaps.org/data/chemdb_lm_text_ontology.php?ABBREV=FA 18:0;O
293.211	293.211	0.0002	FA 18:4;O	C18H28O3	[M+H]+	https://lipidmaps.org/data/chemdb_lm_text_ontology.php?ABBREV=FA 18:4;O
293.211	293.211	0.0002	FA 18:3;O2	C18H30O4	[M+H-H2O]+	https://lipidmaps.org/data/chemdb_lm_text_ontology.php?ABBREV=FA 18:3;O2
295.226	295.227	0.0003	FA 18:3;O	C18H30O3	[M+H]+	https://lipidmaps.org/data/chemdb_lm_text_ontology.php?ABBREV=FA 18:3;O
295.226	295.227	0.0003	FA 18:2;O2	C18H32O4	[M+H-H2O]+	https://lipidmaps.org/data/chemdb_lm_text_ontology.php?ABBREV=FA 18:2;O2
297.242	297.242	0.0005	FA 18:2;O	C18H32O3	[M+H]+	https://lipidmaps.org/data/chemdb_lm_text_ontology.php?ABBREV=FA 18:2;O
297.242	297.242	0.0005	FA 18:1;O2	C18H34O4	[M+H-H2O]+	https://lipidmaps.org/data/chemdb_lm_text_ontology.php?ABBREV=FA 18:1;O2
299.258	299.258	0.0001	FA 18:1;O	C18H34O3	[M+H]+	https://lipidmaps.org/data/chemdb_lm_text_ontology.php?ABBREV=FA 18:1;O
299.258	299.258	0.0001	FA 18:0;O2	C18H36O4	[M+H-H2O]+	https://lipidmaps.org/data/chemdb_lm_text_ontology.php?ABBREV=FA 18:0;O2
299.258	299.258	0.0001	MG O-15:1;O	C18H36O4	[M+H-H2O]+	https://lipidmaps.org/data/chemdb_lm_text_ontology.php?ABBREV=MG O-15:1;O
307.263	307.263	0	FA 20:3	C20H34O2	[M+H]+	https://lipidmaps.org/data/chemdb_lm_text_ontology.php?ABBREV=FA 20:3
307.263	307.263	0	WE 20:3	C20H34O2	[M+H]+	https://lipidmaps.org/data/chemdb_lm_text_ontology.php?ABBREV=WE 20:3
307.263	307.263	0	FA 20:2;O	C20H36O3	[M+H-H2O]+	https://lipidmaps.org/data/chemdb_lm_text_ontology.php?ABBREV=FA 20:2;O
311.258	311.258	0.0004	FA 19:2;O	C19H34O3	[M+H]+	https://lipidmaps.org/data/chemdb_lm_text_ontology.php?ABBREV=FA 19:2;O
311.258	311.258	0.0004	FA 19:1;O2	C19H36O4	[M+H-H2O]+	https://lipidmaps.org/data/chemdb_lm_text_ontology.php?ABBREV=FA 19:1;O2
311.258	311.258	0.0004	FOH 19:2;O3	C19H36O4	[M+H-H2O]+	https://lipidmaps.org/data/chemdb_lm_text_ontology.php?ABBREV=FOH 19:2;O3
313.274	313.274	0.0001	FA 19:1;O	C19H36O3	[M+H]+	https://lipidmaps.org/data/chemdb_lm_text_ontology.php?ABBREV=FA 19:1;O
313.274	313.274	0.0001	MG 16:0	C19H38O4	[M+H-H2O]+	https://lipidmaps.org/data/chemdb_lm_text_ontology.php?ABBREV=MG 16:0
313.274	313.274	0.0001	MG O-16:1;O	C19H38O4	[M+H-H2O]+	https://lipidmaps.org/data/chemdb_lm_text_ontology.php?ABBREV=MG O-16:1;O
325.274	325.274	0.0001	FA 20:2;O	C20H36O3	[M+H]+	https://lipidmaps.org/data/chemdb_lm_text_ontology.php?ABBREV=FA 20:2;O
325.274	325.274	0.0001	FA 20:1;O2	C20H38O4	[M+H-H2O]+	https://lipidmaps.org/data/chemdb_lm_text_ontology.php?ABBREV=FA 20:1;O2
331.284	331.284	0	MG 16:0	C19H38O4	[M+H]+	https://lipidmaps.org/data/chemdb_lm_text_ontology.php?ABBREV=MG 16:0
331.284	331.284	0	MG O-16:1;O	C19H38O4	[M+H]+	https://lipidmaps.org/data/chemdb_lm_text_ontology.php?ABBREV=MG O-16:1;O
335.258	335.258	0.0005	FA 21:4;O	C21H34O3	[M+H]+	https://lipidmaps.org/data/chemdb_lm_text_ontology.php?ABBREV=FA 21:4;O
335.258	335.258	0.0005	ST 21:1;O3	C21H34O3	[M+H]+	https://lipidmaps.org/data/chemdb_lm_text_ontology.php?ABBREV=ST 21:1;O3
335.258	335.258	0.0005	FA 21:3;O2	C21H36O4	[M+H-H2O]+	https://lipidmaps.org/data/chemdb_lm_text_ontology.php?ABBREV=FA 21:3;O2
337.274	337.274	0.0001	FA 21:3;O	C21H36O3	[M+H]+	https://lipidmaps.org/data/chemdb_lm_text_ontology.php?ABBREV=FA 21:3;O
337.274	337.274	0.0001	FA 21:2;O2	C21H38O4	[M+H-H2O]+	https://lipidmaps.org/data/chemdb_lm_text_ontology.php?ABBREV=FA 21:2;O2
337.274	337.274	0.0001	MG 18:2	C21H38O4	[M+H-H2O]+	https://lipidmaps.org/data/chemdb_lm_text_ontology.php?ABBREV=MG 18:2
339.289	339.289	0	FA 21:1;O2	C21H40O4	[M+H-H2O]+	https://lipidmaps.org/data/chemdb_lm_text_ontology.php?ABBREV=FA 21:1;O2
339.289	339.289	0	MG 18:1	C21H40O4	[M+H-H2O]+	https://lipidmaps.org/data/chemdb_lm_text_ontology.php?ABBREV=MG 18:1
339.289	339.289	0	WE 21:1;O2	C21H40O4	[M+H-H2O]+	https://lipidmaps.org/data/chemdb_lm_text_ontology.php?ABBREV=WE 21:1;O2
357.3	357.3	0.0001	FA 21:1;O2	C21H40O4	[M+H]+	https://lipidmaps.org/data/chemdb_lm_text_ontology.php?ABBREV=FA 21:1;O2
357.3	357.3	0.0001	MG 18:1	C21H40O4	[M+H]+	https://lipidmaps.org/data/chemdb_lm_text_ontology.php?ABBREV=MG 18:1
357.3	357.3	0.0001	WE 21:1;O2	C21H40O4	[M+H]+	https://lipidmaps.org/data/chemdb_lm_text_ontology.php?ABBREV=WE 21:1;O2
359.315	359.316	0.0003	MG 18:0	C21H42O4	[M+H]+	https://lipidmaps.org/data/chemdb_lm_text_ontology.php?ABBREV=MG 18:0
359.315	359.316	0.0003	MG O-18:1;O	C21H42O4	[M+H]+	https://lipidmaps.org/data/chemdb_lm_text_ontology.php?ABBREV=MG O-18:1;O
467.373	467.373	0.0002	ST 28:0;O5	C28H50O5	[M+H]+	https://lipidmaps.org/data/chemdb_lm_text_ontology.php?ABBREV=ST 28:0;O5
493.389	493.389	0	ST 30:1;O5	C30H52O5	[M+H]+	https://lipidmaps.org/data/chemdb_lm_text_ontology.php?ABBREV=ST 30:1;O5
573.488	573.488	0.0002	DG 34:3	C37H66O5	[M+H-H2O]+	https://lipidmaps.org/data/chemdb_lm_text_ontology.php?ABBREV=DG 34:3
575.503	575.503	0	FAHFA 37:4;O	C37H66O4	[M+H]+	https://lipidmaps.org/data/chemdb_lm_text_ontology.php?ABBREV=FAHFA 37:4;O
575.503	575.503	0	DG 34:2	C37H68O5	[M+H-H2O]+	https://lipidmaps.org/data/chemdb_lm_text_ontology.php?ABBREV=DG 34:2
619.529	619.53	0.0004	DG 36:3	C39H70O5	[M+H]+	https://lipidmaps.org/data/chemdb_lm_text_ontology.php?ABBREV=DG 36:3
621.545	621.545	0.0001	DG 36:2	C39H72O5	[M+H]+	https://lipidmaps.org/data/chemdb_lm_text_ontology.php?ABBREV=DG 36:2
831.743	831.744	0.0002	TG 50:2	C53H98O6	[M+H]+	https://lipidmaps.org/data/chemdb_lm_text_ontology.php?ABBREV=TG 50:2
855.743	855.744	0.0004	TG 52:4	C55H98O6	[M+H]+	https://lipidmaps.org/data/chemdb_lm_text_ontology.php?ABBREV=TG 52:4
857.759	857.759	0.0002	TG 52:3	C55H100O6	[M+H]+	https://lipidmaps.org/data/chemdb_lm_text_ontology.php?ABBREV=TG 52:3
859.775	859.775	0.0003	TG 52:2	C55H102O6	[M+H]+	https://lipidmaps.org/data/chemdb_lm_text_ontology.php?ABBREV=TG 52:2
885.791	885.791	0	TG 54:3	C57H104O6	[M+H]+	https://lipidmaps.org/data/chemdb_lm_text_ontology.php?ABBREV=TG 54:3

## Sheet: UniqueIonsIdentificatio_Layer30
Input Mass	Matched Mass	Delta	Name	Formula	Ion	LMSD Examples
203.052	203.053	0.0003	FA 6:0;O4	C6H12O6Na	[M+Na]+	https://lipidmaps.org/data/chemdb_lm_text_ontology.php?ABBREV=FA 6:0;O4
204.123	204.123	0.0002	CAR 2:0	C9H17NO4	[M+H]+	https://lipidmaps.org/data/chemdb_lm_text_ontology.php?ABBREV=CAR 2:0
211.094	211.094	0.0004	FA 9:1;O2	C9H16O4Na	[M+Na]+	https://lipidmaps.org/data/chemdb_lm_text_ontology.php?ABBREV=FA 9:1;O2
211.094	211.094	0.0004	WE 9:1;O2	C9H16O4Na	[M+Na]+	https://lipidmaps.org/data/chemdb_lm_text_ontology.php?ABBREV=WE 9:1;O2
211.133	211.133	0.0002	FA 12:3;O	C12H18O3	[M+H]+	https://lipidmaps.org/data/chemdb_lm_text_ontology.php?ABBREV=FA 12:3;O
211.133	211.133	0.0002	WE 12:3;O	C12H18O3	[M+H]+	https://lipidmaps.org/data/chemdb_lm_text_ontology.php?ABBREV=WE 12:3;O
211.133	211.133	0.0002	FA 12:2;O2	C12H20O4	[M+H-H2O]+	https://lipidmaps.org/data/chemdb_lm_text_ontology.php?ABBREV=FA 12:2;O2
213.052	213.052	0.0001	FA 11:6;O	C11H10O3Na	[M+Na]+	https://lipidmaps.org/data/chemdb_lm_text_ontology.php?ABBREV=FA 11:6;O
218.138	218.139	0.0002	CAR 3:0	C10H19NO4	[M+H]+	https://lipidmaps.org/data/chemdb_lm_text_ontology.php?ABBREV=CAR 3:0
218.138	218.139	0.0002	FA 10:2;O2	C10H16O4	[M+NH4]+	https://lipidmaps.org/data/chemdb_lm_text_ontology.php?ABBREV=FA 10:2;O2
223.13	223.131	0.0003	FA 11:1;O	C11H20O3Na	[M+Na]+	https://lipidmaps.org/data/chemdb_lm_text_ontology.php?ABBREV=FA 11:1;O
223.13	223.131	0.0003	WE 11:1;O	C11H20O3Na	[M+Na]+	https://lipidmaps.org/data/chemdb_lm_text_ontology.php?ABBREV=WE 11:1;O
227.127	227.128	0.0003	FA 12:3;O2	C12H18O4	[M+H]+	https://lipidmaps.org/data/chemdb_lm_text_ontology.php?ABBREV=FA 12:3;O2
234.133	234.134	0.0001	CAR 3:0;O	C10H19NO5	[M+H]+	https://lipidmaps.org/data/chemdb_lm_text_ontology.php?ABBREV=CAR 3:0;O
237.148	237.149	0.0005	FA 14:4;O	C14H20O3	[M+H]+	https://lipidmaps.org/data/chemdb_lm_text_ontology.php?ABBREV=FA 14:4;O
237.221	237.221	0.0003	WE 16:1	C16H30O2	[M+H-H2O]+	https://lipidmaps.org/data/chemdb_lm_text_ontology.php?ABBREV=WE 16:1
237.221	237.221	0.0003	FA 16:1	C16H30O2	[M+H-H2O]+	https://lipidmaps.org/data/chemdb_lm_text_ontology.php?ABBREV=FA 16:1
239.125	239.125	0.0003	FA 11:1;O2	C11H20O4Na	[M+Na]+	https://lipidmaps.org/data/chemdb_lm_text_ontology.php?ABBREV=FA 11:1;O2
239.125	239.125	0.0003	WE 11:1;O2	C11H20O4Na	[M+Na]+	https://lipidmaps.org/data/chemdb_lm_text_ontology.php?ABBREV=WE 11:1;O2
239.164	239.164	0.0002	FA 14:3;O	C14H22O3	[M+H]+	https://lipidmaps.org/data/chemdb_lm_text_ontology.php?ABBREV=FA 14:3;O
239.164	239.164	0.0002	WE 14:3;O	C14H22O3	[M+H]+	https://lipidmaps.org/data/chemdb_lm_text_ontology.php?ABBREV=WE 14:3;O
245.138	245.138	0.0004	FA 12:1;O4	C12H22O6	[M+H-H2O]+	https://lipidmaps.org/data/chemdb_lm_text_ontology.php?ABBREV=FA 12:1;O4
246.17	246.17	0.0001	CAR 5:0	C12H23NO4	[M+H]+	https://lipidmaps.org/data/chemdb_lm_text_ontology.php?ABBREV=CAR 5:0
246.17	246.17	0.0001	FA 12:2;O2	C12H20O4	[M+NH4]+	https://lipidmaps.org/data/chemdb_lm_text_ontology.php?ABBREV=FA 12:2;O2
246.242	246.243	0.0003	FA 14:0	C14H28O2	[M+NH4]+	https://lipidmaps.org/data/chemdb_lm_text_ontology.php?ABBREV=FA 14:0
246.242	246.243	0.0003	WE 14:0	C14H28O2	[M+NH4]+	https://lipidmaps.org/data/chemdb_lm_text_ontology.php?ABBREV=WE 14:0
248.149	248.149	0.0004	CAR 4:0;O	C11H21NO5	[M+H]+	https://lipidmaps.org/data/chemdb_lm_text_ontology.php?ABBREV=CAR 4:0;O
249.109	249.11	0.0003	FA 12:3;O2	C12H18O4Na	[M+Na]+	https://lipidmaps.org/data/chemdb_lm_text_ontology.php?ABBREV=FA 12:3;O2
251.125	251.125	0.0004	FA 12:2;O2	C12H20O4Na	[M+Na]+	https://lipidmaps.org/data/chemdb_lm_text_ontology.php?ABBREV=FA 12:2;O2
253.141	253.141	0.0004	FA 12:1;O2	C12H22O4Na	[M+Na]+	https://lipidmaps.org/data/chemdb_lm_text_ontology.php?ABBREV=FA 12:1;O2
255.122	255.123	0.0004	FA 13:4;O3	C13H18O5	[M+H]+	https://lipidmaps.org/data/chemdb_lm_text_ontology.php?ABBREV=FA 13:4;O3
255.195	255.196	0	WE 15:2;O	C15H26O3	[M+H]+	https://lipidmaps.org/data/chemdb_lm_text_ontology.php?ABBREV=WE 15:2;O
255.195	255.196	0	FA 15:1;O2	C15H28O4	[M+H-H2O]+	https://lipidmaps.org/data/chemdb_lm_text_ontology.php?ABBREV=FA 15:1;O2
257.174	257.175	0.0004	FA 14:1;O3	C14H26O5	[M+H-H2O]+	https://lipidmaps.org/data/chemdb_lm_text_ontology.php?ABBREV=FA 14:1;O3
261.221	261.221	0.0004	FA 18:3	C18H30O2	[M+H-H2O]+	https://lipidmaps.org/data/chemdb_lm_text_ontology.php?ABBREV=FA 18:3
261.221	261.221	0.0004	WE 18:3	C18H30O2	[M+H-H2O]+	https://lipidmaps.org/data/chemdb_lm_text_ontology.php?ABBREV=WE 18:3
261.221	261.221	0.0004	ST 18:0;O2	C18H30O2	[M+H-H2O]+	https://lipidmaps.org/data/chemdb_lm_text_ontology.php?ABBREV=ST 18:0;O2
262.237	262.238	0.0004	FA 14:0;O	C14H28O3	[M+NH4]+	https://lipidmaps.org/data/chemdb_lm_text_ontology.php?ABBREV=FA 14:0;O
263.162	263.162	0.0001	FA 14:2;O	C14H24O3Na	[M+Na]+	https://lipidmaps.org/data/chemdb_lm_text_ontology.php?ABBREV=FA 14:2;O
263.164	263.164	0.0002	FA 16:4;O2	C16H24O4	[M+H-H2O]+	https://lipidmaps.org/data/chemdb_lm_text_ontology.php?ABBREV=FA 16:4;O2
263.237	263.237	0.0001	FA 18:2	C18H32O2	[M+H-H2O]+	https://lipidmaps.org/data/chemdb_lm_text_ontology.php?ABBREV=FA 18:2
263.237	263.237	0.0001	WE 18:2	C18H32O2	[M+H-H2O]+	https://lipidmaps.org/data/chemdb_lm_text_ontology.php?ABBREV=WE 18:2
265.143	265.143	0.0003	FA 15:4;O3	C15H22O5	[M+H-H2O]+	https://lipidmaps.org/data/chemdb_lm_text_ontology.php?ABBREV=FA 15:4;O3
265.253	265.253	0.0001	WE 18:1	C18H34O2	[M+H-H2O]+	https://lipidmaps.org/data/chemdb_lm_text_ontology.php?ABBREV=WE 18:1
265.253	265.253	0.0001	FA 18:1	C18H34O2	[M+H-H2O]+	https://lipidmaps.org/data/chemdb_lm_text_ontology.php?ABBREV=FA 18:1
267.196	267.195	0.0001	FA 16:3;O	C16H26O3	[M+H]+	https://lipidmaps.org/data/chemdb_lm_text_ontology.php?ABBREV=FA 16:3;O
269.078	269.078	0.0002	FA 14:7;O2	C14H14O4Na	[M+Na]+	https://lipidmaps.org/data/chemdb_lm_text_ontology.php?ABBREV=FA 14:7;O2
269.211	269.211	0.0001	FA 16:2;O	C16H28O3	[M+H]+	https://lipidmaps.org/data/chemdb_lm_text_ontology.php?ABBREV=FA 16:2;O
269.211	269.211	0.0001	FA 16:1;O2	C16H30O4	[M+H-H2O]+	https://lipidmaps.org/data/chemdb_lm_text_ontology.php?ABBREV=FA 16:1;O2
271.226	271.227	0.0004	FA 16:1;O	C16H30O3	[M+H]+	https://lipidmaps.org/data/chemdb_lm_text_ontology.php?ABBREV=FA 16:1;O
271.226	271.227	0.0004	FA 16:0;O2	C16H32O4	[M+H-H2O]+	https://lipidmaps.org/data/chemdb_lm_text_ontology.php?ABBREV=FA 16:0;O2
274.274	274.274	0.0003	SPB 16:0;O2	C16H35NO2	[M+H]+	https://lipidmaps.org/data/chemdb_lm_text_ontology.php?ABBREV=SPB 16:0;O2
274.274	274.274	0.0003	FA 16:0	C16H32O2	[M+NH4]+	https://lipidmaps.org/data/chemdb_lm_text_ontology.php?ABBREV=FA 16:0
274.274	274.274	0.0003	WE 16:0	C16H32O2	[M+NH4]+	https://lipidmaps.org/data/chemdb_lm_text_ontology.php?ABBREV=WE 16:0
275.201	275.201	0.0002	FA 18:5	C18H26O2	[M+H]+	https://lipidmaps.org/data/chemdb_lm_text_ontology.php?ABBREV=FA 18:5
275.201	275.201	0.0002	ST 18:2;O2	C18H26O2	[M+H]+	https://lipidmaps.org/data/chemdb_lm_text_ontology.php?ABBREV=ST 18:2;O2
275.201	275.201	0.0002	WE 18:5	C18H26O2	[M+H]+	https://lipidmaps.org/data/chemdb_lm_text_ontology.php?ABBREV=WE 18:5
275.201	275.201	0.0002	FA 18:4;O	C18H28O3	[M+H-H2O]+	https://lipidmaps.org/data/chemdb_lm_text_ontology.php?ABBREV=FA 18:4;O
277.216	277.216	0	FA 18:4	C18H28O2	[M+H]+	https://lipidmaps.org/data/chemdb_lm_text_ontology.php?ABBREV=FA 18:4
277.216	277.216	0	ST 18:1;O2	C18H28O2	[M+H]+	https://lipidmaps.org/data/chemdb_lm_text_ontology.php?ABBREV=ST 18:1;O2
277.216	277.216	0	FA 18:3;O	C18H30O3	[M+H-H2O]+	https://lipidmaps.org/data/chemdb_lm_text_ontology.php?ABBREV=FA 18:3;O
279.195	279.195	0.0002	FA 17:4;O	C17H26O3	[M+H]+	https://lipidmaps.org/data/chemdb_lm_text_ontology.php?ABBREV=FA 17:4;O
279.232	279.232	0.0002	WE 18:3	C18H30O2	[M+H]+	https://lipidmaps.org/data/chemdb_lm_text_ontology.php?ABBREV=WE 18:3
279.232	279.232	0.0002	ST 18:0;O2	C18H30O2	[M+H]+	https://lipidmaps.org/data/chemdb_lm_text_ontology.php?ABBREV=ST 18:0;O2
279.232	279.232	0.0002	FA 18:3	C18H30O2	[M+H]+	https://lipidmaps.org/data/chemdb_lm_text_ontology.php?ABBREV=FA 18:3
279.232	279.232	0.0002	FA 18:2;O	C18H32O3	[M+H-H2O]+	https://lipidmaps.org/data/chemdb_lm_text_ontology.php?ABBREV=FA 18:2;O
281.175	281.175	0.0002	FA 16:4;O2	C16H24O4	[M+H]+	https://lipidmaps.org/data/chemdb_lm_text_ontology.php?ABBREV=FA 16:4;O2
281.175	281.175	0.0002	FA 16:3;O3	C16H26O5	[M+H-H2O]+	https://lipidmaps.org/data/chemdb_lm_text_ontology.php?ABBREV=FA 16:3;O3
281.211	281.211	0.0002	FA 17:3;O	C17H28O3	[M+H]+	https://lipidmaps.org/data/chemdb_lm_text_ontology.php?ABBREV=FA 17:3;O
281.211	281.211	0.0002	FA 17:2;O2	C17H30O4	[M+H-H2O]+	https://lipidmaps.org/data/chemdb_lm_text_ontology.php?ABBREV=FA 17:2;O2
281.247	281.248	0.0001	FA 18:2	C18H32O2	[M+H]+	https://lipidmaps.org/data/chemdb_lm_text_ontology.php?ABBREV=FA 18:2
281.247	281.248	0.0001	WE 18:2	C18H32O2	[M+H]+	https://lipidmaps.org/data/chemdb_lm_text_ontology.php?ABBREV=WE 18:2
281.247	281.248	0.0001	FA 18:1;O	C18H34O3	[M+H-H2O]+	https://lipidmaps.org/data/chemdb_lm_text_ontology.php?ABBREV=FA 18:1;O
283.154	283.154	0.0001	FA 15:4;O3	C15H22O5	[M+H]+	https://lipidmaps.org/data/chemdb_lm_text_ontology.php?ABBREV=FA 15:4;O3
283.191	283.19	0.0002	FA 16:2;O3	C16H28O5	[M+H-H2O]+	https://lipidmaps.org/data/chemdb_lm_text_ontology.php?ABBREV=FA 16:2;O3
283.263	283.263	0.0003	WE 18:1	C18H34O2	[M+H]+	https://lipidmaps.org/data/chemdb_lm_text_ontology.php?ABBREV=WE 18:1
283.263	283.263	0.0003	FA 18:1	C18H34O2	[M+H]+	https://lipidmaps.org/data/chemdb_lm_text_ontology.php?ABBREV=FA 18:1
283.263	283.263	0.0003	FA 18:0;O	C18H36O3	[M+H-H2O]+	https://lipidmaps.org/data/chemdb_lm_text_ontology.php?ABBREV=FA 18:0;O
287.221	287.222	0.0004	FA 16:1;O2	C16H30O4	[M+H]+	https://lipidmaps.org/data/chemdb_lm_text_ontology.php?ABBREV=FA 16:1;O2
287.221	287.222	0.0004	FA 16:0;O3	C16H32O5	[M+H-H2O]+	https://lipidmaps.org/data/chemdb_lm_text_ontology.php?ABBREV=FA 16:0;O3
290.269	290.269	0	FA 16:0;O	C16H32O3	[M+NH4]+	https://lipidmaps.org/data/chemdb_lm_text_ontology.php?ABBREV=FA 16:0;O
291.195	291.195	0	FA 18:5;O	C18H26O3	[M+H]+	https://lipidmaps.org/data/chemdb_lm_text_ontology.php?ABBREV=FA 18:5;O
291.195	291.195	0	FA 18:4;O2	C18H28O4	[M+H-H2O]+	https://lipidmaps.org/data/chemdb_lm_text_ontology.php?ABBREV=FA 18:4;O2
293.211	293.211	0.0001	FA 18:4;O	C18H28O3	[M+H]+	https://lipidmaps.org/data/chemdb_lm_text_ontology.php?ABBREV=FA 18:4;O
293.211	293.211	0.0001	FA 18:3;O2	C18H30O4	[M+H-H2O]+	https://lipidmaps.org/data/chemdb_lm_text_ontology.php?ABBREV=FA 18:3;O2
295.227	295.227	0	FA 18:3;O	C18H30O3	[M+H]+	https://lipidmaps.org/data/chemdb_lm_text_ontology.php?ABBREV=FA 18:3;O
295.227	295.227	0	FA 18:2;O2	C18H32O4	[M+H-H2O]+	https://lipidmaps.org/data/chemdb_lm_text_ontology.php?ABBREV=FA 18:2;O2
297.17	297.17	0.0001	FA 16:4;O3	C16H24O5	[M+H]+	https://lipidmaps.org/data/chemdb_lm_text_ontology.php?ABBREV=FA 16:4;O3
297.206	297.206	0.0005	WE 17:2;O3	C17H30O5	[M+H-H2O]+	https://lipidmaps.org/data/chemdb_lm_text_ontology.php?ABBREV=WE 17:2;O3
297.242	297.242	0	FA 18:2;O	C18H32O3	[M+H]+	https://lipidmaps.org/data/chemdb_lm_text_ontology.php?ABBREV=FA 18:2;O
297.242	297.242	0	FA 18:1;O2	C18H34O4	[M+H-H2O]+	https://lipidmaps.org/data/chemdb_lm_text_ontology.php?ABBREV=FA 18:1;O2
299.258	299.258	0.0004	FA 18:1;O	C18H34O3	[M+H]+	https://lipidmaps.org/data/chemdb_lm_text_ontology.php?ABBREV=FA 18:1;O
299.258	299.258	0.0004	FA 18:0;O2	C18H36O4	[M+H-H2O]+	https://lipidmaps.org/data/chemdb_lm_text_ontology.php?ABBREV=FA 18:0;O2
299.258	299.258	0.0004	MG O-15:1;O	C18H36O4	[M+H-H2O]+	https://lipidmaps.org/data/chemdb_lm_text_ontology.php?ABBREV=MG O-15:1;O
304.248	304.248	0.0003	FA 16:1;O2	C16H30O4	[M+NH4]+	https://lipidmaps.org/data/chemdb_lm_text_ontology.php?ABBREV=FA 16:1;O2
307.19	307.19	0.0001	FA 18:4;O3	C18H28O5	[M+H-H2O]+	https://lipidmaps.org/data/chemdb_lm_text_ontology.php?ABBREV=FA 18:4;O3
307.263	307.263	0.0001	FA 20:3	C20H34O2	[M+H]+	https://lipidmaps.org/data/chemdb_lm_text_ontology.php?ABBREV=FA 20:3
307.263	307.263	0.0001	WE 20:3	C20H34O2	[M+H]+	https://lipidmaps.org/data/chemdb_lm_text_ontology.php?ABBREV=WE 20:3
307.263	307.263	0.0001	FA 20:2;O	C20H36O3	[M+H-H2O]+	https://lipidmaps.org/data/chemdb_lm_text_ontology.php?ABBREV=FA 20:2;O
311.185	311.185	0.0001	FA 17:4;O3	C17H26O5	[M+H]+	https://lipidmaps.org/data/chemdb_lm_text_ontology.php?ABBREV=FA 17:4;O3
311.222	311.222	0.0001	FA 18:3;O2	C18H30O4	[M+H]+	https://lipidmaps.org/data/chemdb_lm_text_ontology.php?ABBREV=FA 18:3;O2
311.222	311.222	0.0001	FA 18:2;O3	C18H32O5	[M+H-H2O]+	https://lipidmaps.org/data/chemdb_lm_text_ontology.php?ABBREV=FA 18:2;O3
311.258	311.258	0	FA 19:2;O	C19H34O3	[M+H]+	https://lipidmaps.org/data/chemdb_lm_text_ontology.php?ABBREV=FA 19:2;O
311.258	311.258	0	FA 19:1;O2	C19H36O4	[M+H-H2O]+	https://lipidmaps.org/data/chemdb_lm_text_ontology.php?ABBREV=FA 19:1;O2
311.258	311.258	0	FOH 19:2;O3	C19H36O4	[M+H-H2O]+	https://lipidmaps.org/data/chemdb_lm_text_ontology.php?ABBREV=FOH 19:2;O3
313.237	313.237	0	FA 18:2;O2	C18H32O4	[M+H]+	https://lipidmaps.org/data/chemdb_lm_text_ontology.php?ABBREV=FA 18:2;O2
313.237	313.237	0	FA 18:1;O3	C18H34O5	[M+H-H2O]+	https://lipidmaps.org/data/chemdb_lm_text_ontology.php?ABBREV=FA 18:1;O3
313.274	313.274	0.0002	FA 19:1;O	C19H36O3	[M+H]+	https://lipidmaps.org/data/chemdb_lm_text_ontology.php?ABBREV=FA 19:1;O
313.274	313.274	0.0002	MG 16:0	C19H38O4	[M+H-H2O]+	https://lipidmaps.org/data/chemdb_lm_text_ontology.php?ABBREV=MG 16:0
313.274	313.274	0.0002	MG O-16:1;O	C19H38O4	[M+H-H2O]+	https://lipidmaps.org/data/chemdb_lm_text_ontology.php?ABBREV=MG O-16:1;O
325.201	325.201	0.0003	FA 18:4;O3	C18H28O5	[M+H]+	https://lipidmaps.org/data/chemdb_lm_text_ontology.php?ABBREV=FA 18:4;O3
325.201	325.201	0.0003	FA 18:3;O4	C18H30O6	[M+H-H2O]+	https://lipidmaps.org/data/chemdb_lm_text_ontology.php?ABBREV=FA 18:3;O4
325.274	325.274	0.0002	FA 20:2;O	C20H36O3	[M+H]+	https://lipidmaps.org/data/chemdb_lm_text_ontology.php?ABBREV=FA 20:2;O
325.274	325.274	0.0002	FA 20:1;O2	C20H38O4	[M+H-H2O]+	https://lipidmaps.org/data/chemdb_lm_text_ontology.php?ABBREV=FA 20:1;O2
337.274	337.274	0.0001	FA 21:3;O	C21H36O3	[M+H]+	https://lipidmaps.org/data/chemdb_lm_text_ontology.php?ABBREV=FA 21:3;O
337.274	337.274	0.0001	FA 21:2;O2	C21H38O4	[M+H-H2O]+	https://lipidmaps.org/data/chemdb_lm_text_ontology.php?ABBREV=FA 21:2;O2
337.274	337.274	0.0001	MG 18:2	C21H38O4	[M+H-H2O]+	https://lipidmaps.org/data/chemdb_lm_text_ontology.php?ABBREV=MG 18:2
341.269	341.269	0.0002	FA 20:2;O2	C20H36O4	[M+H]+	https://lipidmaps.org/data/chemdb_lm_text_ontology.php?ABBREV=FA 20:2;O2
341.269	341.269	0.0002	FA 20:1;O3	C20H38O5	[M+H-H2O]+	https://lipidmaps.org/data/chemdb_lm_text_ontology.php?ABBREV=FA 20:1;O3
341.305	341.305	0	FA 21:1;O	C21H40O3	[M+H]+	https://lipidmaps.org/data/chemdb_lm_text_ontology.php?ABBREV=FA 21:1;O
341.305	341.305	0	MG 18:0	C21H42O4	[M+H-H2O]+	https://lipidmaps.org/data/chemdb_lm_text_ontology.php?ABBREV=MG 18:0
341.305	341.305	0	MG O-18:1;O	C21H42O4	[M+H-H2O]+	https://lipidmaps.org/data/chemdb_lm_text_ontology.php?ABBREV=MG O-18:1;O
345.227	345.227	0.0001	FA 18:2;O4	C18H32O6	[M+H]+	https://lipidmaps.org/data/chemdb_lm_text_ontology.php?ABBREV=FA 18:2;O4
353.233	353.232	0.0003	FA 20:4;O3	C20H32O5	[M+H]+	https://lipidmaps.org/data/chemdb_lm_text_ontology.php?ABBREV=FA 20:4;O3
353.233	353.232	0.0003	FA 20:3;O4	C20H34O6	[M+H-H2O]+	https://lipidmaps.org/data/chemdb_lm_text_ontology.php?ABBREV=FA 20:3;O4
355.211	355.212	0.0003	FA 19:4;O4	C19H30O6	[M+H]+	https://lipidmaps.org/data/chemdb_lm_text_ontology.php?ABBREV=FA 19:4;O4
355.248	355.248	0.0001	FA 20:3;O3	C20H34O5	[M+H]+	https://lipidmaps.org/data/chemdb_lm_text_ontology.php?ABBREV=FA 20:3;O3
355.248	355.248	0.0001	FA 20:2;O4	C20H36O6	[M+H-H2O]+	https://lipidmaps.org/data/chemdb_lm_text_ontology.php?ABBREV=FA 20:2;O4
355.284	355.284	0.0002	FA 21:2;O2	C21H38O4	[M+H]+	https://lipidmaps.org/data/chemdb_lm_text_ontology.php?ABBREV=FA 21:2;O2
355.284	355.284	0.0002	MG 18:2	C21H38O4	[M+H]+	https://lipidmaps.org/data/chemdb_lm_text_ontology.php?ABBREV=MG 18:2
356.28	356.279	0.0001	FA 20:3;O2	C20H34O4	[M+NH4]+	https://lipidmaps.org/data/chemdb_lm_text_ontology.php?ABBREV=FA 20:3;O2
357.3	357.3	0.0001	FA 21:1;O2	C21H40O4	[M+H]+	https://lipidmaps.org/data/chemdb_lm_text_ontology.php?ABBREV=FA 21:1;O2
357.3	357.3	0.0001	MG 18:1	C21H40O4	[M+H]+	https://lipidmaps.org/data/chemdb_lm_text_ontology.php?ABBREV=MG 18:1
357.3	357.3	0.0001	WE 21:1;O2	C21H40O4	[M+H]+	https://lipidmaps.org/data/chemdb_lm_text_ontology.php?ABBREV=WE 21:1;O2
359.316	359.316	0.0001	MG 18:0	C21H42O4	[M+H]+	https://lipidmaps.org/data/chemdb_lm_text_ontology.php?ABBREV=MG 18:0
359.316	359.316	0.0001	MG O-18:1;O	C21H42O4	[M+H]+	https://lipidmaps.org/data/chemdb_lm_text_ontology.php?ABBREV=MG O-18:1;O
363.238	363.238	0.0001	FA 18:0;O6	C18H36O8	[M+H-H2O]+	https://lipidmaps.org/data/chemdb_lm_text_ontology.php?ABBREV=FA 18:0;O6
369.227	369.227	0.0002	FA 20:4;O4	C20H32O6	[M+H]+	https://lipidmaps.org/data/chemdb_lm_text_ontology.php?ABBREV=FA 20:4;O4
369.227	369.227	0.0002	FA 20:3;O5	C20H34O7	[M+H-H2O]+	https://lipidmaps.org/data/chemdb_lm_text_ontology.php?ABBREV=FA 20:3;O5
369.3	369.3	0.0004	WE 22:2;O2	C22H40O4	[M+H]+	https://lipidmaps.org/data/chemdb_lm_text_ontology.php?ABBREV=WE 22:2;O2
371.242	371.243	0.0004	FA 20:3;O4	C20H34O6	[M+H]+	https://lipidmaps.org/data/chemdb_lm_text_ontology.php?ABBREV=FA 20:3;O4
373.259	373.259	0.0001	FA 20:2;O4	C20H36O6	[M+H]+	https://lipidmaps.org/data/chemdb_lm_text_ontology.php?ABBREV=FA 20:2;O4
383.316	383.316	0.0002	FA 23:2;O2	C23H42O4	[M+H]+	https://lipidmaps.org/data/chemdb_lm_text_ontology.php?ABBREV=FA 23:2;O2
385.346	385.346	0.0005	ST 27:2;O	C27H44O	[M+H]+	https://lipidmaps.org/data/chemdb_lm_text_ontology.php?ABBREV=ST 27:2;O
385.346	385.346	0.0005	FA 27:4	C27H46O2	[M+H-H2O]+	https://lipidmaps.org/data/chemdb_lm_text_ontology.php?ABBREV=FA 27:4
385.346	385.346	0.0005	ST 27:1;O2	C27H46O2	[M+H-H2O]+	https://lipidmaps.org/data/chemdb_lm_text_ontology.php?ABBREV=ST 27:1;O2
397.295	397.295	0.0001	FA 23:3;O3	C23H40O5	[M+H]+	https://lipidmaps.org/data/chemdb_lm_text_ontology.php?ABBREV=FA 23:3;O3
397.295	397.295	0.0001	ST 23:0;O5	C23H40O5	[M+H]+	https://lipidmaps.org/data/chemdb_lm_text_ontology.php?ABBREV=ST 23:0;O5
411.311	411.31	0.0002	WE 24:2;O4	C24H44O6	[M+H-H2O]+	https://lipidmaps.org/data/chemdb_lm_text_ontology.php?ABBREV=WE 24:2;O4
437.326	437.326	0.0001	ST 26:1;O5	C26H44O5	[M+H]+	https://lipidmaps.org/data/chemdb_lm_text_ontology.php?ABBREV=ST 26:1;O5
437.326	437.326	0.0001	ST 26:0;O6	C26H46O6	[M+H-H2O]+	https://lipidmaps.org/data/chemdb_lm_text_ontology.php?ABBREV=ST 26:0;O6
437.363	437.363	0.0002	ST 27:0;O4	C27H48O4	[M+H]+	https://lipidmaps.org/data/chemdb_lm_text_ontology.php?ABBREV=ST 27:0;O4
439.342	439.342	0.0001	ST 26:0;O5	C26H46O5	[M+H]+	https://lipidmaps.org/data/chemdb_lm_text_ontology.php?ABBREV=ST 26:0;O5
439.342	439.342	0.0001	FA 26:2;O4	C26H48O6	[M+H-H2O]+	https://lipidmaps.org/data/chemdb_lm_text_ontology.php?ABBREV=FA 26:2;O4
439.378	439.378	0	DG 24:0	C27H52O5	[M+H-H2O]+	https://lipidmaps.org/data/chemdb_lm_text_ontology.php?ABBREV=DG 24:0
447.199	447.199	0.0001	FA 22:6;O6	C22H32O8Na	[M+Na]+	https://lipidmaps.org/data/chemdb_lm_text_ontology.php?ABBREV=FA 22:6;O6
451.342	451.342	0.0002	ST 27:1;O5	C27H46O5	[M+H]+	https://lipidmaps.org/data/chemdb_lm_text_ontology.php?ABBREV=ST 27:1;O5
451.342	451.342	0.0002	ST 27:0;O6	C27H48O6	[M+H-H2O]+	https://lipidmaps.org/data/chemdb_lm_text_ontology.php?ABBREV=ST 27:0;O6
451.378	451.378	0.0001	ST 28:0;O4	C28H50O4	[M+H]+	https://lipidmaps.org/data/chemdb_lm_text_ontology.php?ABBREV=ST 28:0;O4
453.358	453.357	0.0002	ST 27:0;O5	C27H48O5	[M+H]+	https://lipidmaps.org/data/chemdb_lm_text_ontology.php?ABBREV=ST 27:0;O5
465.357	465.357	0.0001	ST 28:1;O5	C28H48O5	[M+H]+	https://lipidmaps.org/data/chemdb_lm_text_ontology.php?ABBREV=ST 28:1;O5
467.373	467.373	0.0001	ST 28:0;O5	C28H50O5	[M+H]+	https://lipidmaps.org/data/chemdb_lm_text_ontology.php?ABBREV=ST 28:0;O5
467.41	467.409	0	DG 26:0	C29H56O5	[M+H-H2O]+	https://lipidmaps.org/data/chemdb_lm_text_ontology.php?ABBREV=DG 26:0
477.358	477.357	0.0003	ST 29:2;O5	C29H48O5	[M+H]+	https://lipidmaps.org/data/chemdb_lm_text_ontology.php?ABBREV=ST 29:2;O5
481.352	481.352	0	ST 28:1;O6	C28H48O6	[M+H]+	https://lipidmaps.org/data/chemdb_lm_text_ontology.php?ABBREV=ST 28:1;O6
491.373	491.373	0.0002	ST 30:2;O5	C30H50O5	[M+H]+	https://lipidmaps.org/data/chemdb_lm_text_ontology.php?ABBREV=ST 30:2;O5
491.373	491.373	0.0002	ST 30:1;O6	C30H52O6	[M+H-H2O]+	https://lipidmaps.org/data/chemdb_lm_text_ontology.php?ABBREV=ST 30:1;O6
493.388	493.389	0.0003	ST 30:1;O5	C30H52O5	[M+H]+	https://lipidmaps.org/data/chemdb_lm_text_ontology.php?ABBREV=ST 30:1;O5
495.441	495.441	0	DG 28:0	C31H60O5	[M+H-H2O]+	https://lipidmaps.org/data/chemdb_lm_text_ontology.php?ABBREV=DG 28:0
509.383	509.384	0.0002	ST 30:1;O6	C30H52O6	[M+H]+	https://lipidmaps.org/data/chemdb_lm_text_ontology.php?ABBREV=ST 30:1;O6
519.441	519.441	0.0001	FAHFA 33:4;O	C33H58O4	[M+H]+	https://lipidmaps.org/data/chemdb_lm_text_ontology.php?ABBREV=FAHFA 33:4;O
519.441	519.441	0.0001	DG 30:2	C33H60O5	[M+H-H2O]+	https://lipidmaps.org/data/chemdb_lm_text_ontology.php?ABBREV=DG 30:2
521.456	521.456	0	DG 30:1	C33H62O5	[M+H-H2O]+	https://lipidmaps.org/data/chemdb_lm_text_ontology.php?ABBREV=DG 30:1
523.472	523.472	0	DG 30:0	C33H64O5	[M+H-H2O]+	https://lipidmaps.org/data/chemdb_lm_text_ontology.php?ABBREV=DG 30:0
537.488	537.488	0.0001	FAHFA 34:2;O	C34H64O4	[M+H]+	https://lipidmaps.org/data/chemdb_lm_text_ontology.php?ABBREV=FAHFA 34:2;O
537.488	537.488	0.0001	DG 31:0	C34H66O5	[M+H-H2O]+	https://lipidmaps.org/data/chemdb_lm_text_ontology.php?ABBREV=DG 31:0
547.472	547.472	0.0001	FAHFA 35:4;O	C35H62O4	[M+H]+	https://lipidmaps.org/data/chemdb_lm_text_ontology.php?ABBREV=FAHFA 35:4;O
547.472	547.472	0.0001	DG 32:2	C35H64O5	[M+H-H2O]+	https://lipidmaps.org/data/chemdb_lm_text_ontology.php?ABBREV=DG 32:2
549.488	549.488	0	DG 32:1	C35H66O5	[M+H-H2O]+	https://lipidmaps.org/data/chemdb_lm_text_ontology.php?ABBREV=DG 32:1
551.503	551.503	0.0001	DG O-32:2	C35H66O4	[M+H]+	https://lipidmaps.org/data/chemdb_lm_text_ontology.php?ABBREV=DG O-32:2
551.503	551.503	0.0001	DG 32:0	C35H68O5	[M+H-H2O]+	https://lipidmaps.org/data/chemdb_lm_text_ontology.php?ABBREV=DG 32:0
563.503	563.503	0.0002	DG 33:1	C36H68O5	[M+H-H2O]+	https://lipidmaps.org/data/chemdb_lm_text_ontology.php?ABBREV=DG 33:1
573.487	573.488	0.0004	DG 34:3	C37H66O5	[M+H-H2O]+	https://lipidmaps.org/data/chemdb_lm_text_ontology.php?ABBREV=DG 34:3
575.503	575.503	0.0001	FAHFA 37:4;O	C37H66O4	[M+H]+	https://lipidmaps.org/data/chemdb_lm_text_ontology.php?ABBREV=FAHFA 37:4;O
575.503	575.503	0.0001	DG 34:2	C37H68O5	[M+H-H2O]+	https://lipidmaps.org/data/chemdb_lm_text_ontology.php?ABBREV=DG 34:2
577.519	577.519	0	DG 34:1	C37H70O5	[M+H-H2O]+	https://lipidmaps.org/data/chemdb_lm_text_ontology.php?ABBREV=DG 34:1
577.519	577.519	0	DG 35:2	C37H70O5	[M+H-H2O]+	https://lipidmaps.org/data/chemdb_lm_text_ontology.php?ABBREV=DG 35:2
579.534	579.535	0.0002	DG 34:0	C37H72O5	[M+H-H2O]+	https://lipidmaps.org/data/chemdb_lm_text_ontology.php?ABBREV=DG 34:0
589.519	589.519	0.0001	FAHFA 38:4;O	C38H68O4	[M+H]+	https://lipidmaps.org/data/chemdb_lm_text_ontology.php?ABBREV=FAHFA 38:4;O
589.519	589.519	0.0001	DG 35:2	C38H70O5	[M+H-H2O]+	https://lipidmaps.org/data/chemdb_lm_text_ontology.php?ABBREV=DG 35:2
591.498	591.498	0.0004	DG 34:3	C37H66O5	[M+H]+	https://lipidmaps.org/data/chemdb_lm_text_ontology.php?ABBREV=DG 34:3
591.534	591.535	0.0005	DG 35:1	C38H72O5	[M+H-H2O]+	https://lipidmaps.org/data/chemdb_lm_text_ontology.php?ABBREV=DG 35:1
593.514	593.514	0.0001	DG 34:2	C37H68O5	[M+H]+	https://lipidmaps.org/data/chemdb_lm_text_ontology.php?ABBREV=DG 34:2
595.529	595.53	0.0001	DG 34:1	C37H70O5	[M+H]+	https://lipidmaps.org/data/chemdb_lm_text_ontology.php?ABBREV=DG 34:1
595.529	595.53	0.0001	DG 35:2	C37H70O5	[M+H]+	https://lipidmaps.org/data/chemdb_lm_text_ontology.php?ABBREV=DG 35:2
599.503	599.503	0.0001	DG 36:4	C39H68O5	[M+H-H2O]+	https://lipidmaps.org/data/chemdb_lm_text_ontology.php?ABBREV=DG 36:4
601.519	601.519	0.0004	DG 36:3	C39H70O5	[M+H-H2O]+	https://lipidmaps.org/data/chemdb_lm_text_ontology.php?ABBREV=DG 36:3
603.535	603.535	0.0001	DG 36:2	C39H72O5	[M+H-H2O]+	https://lipidmaps.org/data/chemdb_lm_text_ontology.php?ABBREV=DG 36:2
605.55	605.55	0.0001	DG 36:1	C39H74O5	[M+H-H2O]+	https://lipidmaps.org/data/chemdb_lm_text_ontology.php?ABBREV=DG 36:1
619.53	619.53	0.0001	DG 36:3	C39H70O5	[M+H]+	https://lipidmaps.org/data/chemdb_lm_text_ontology.php?ABBREV=DG 36:3
621.545	621.545	0.0004	DG 36:2	C39H72O5	[M+H]+	https://lipidmaps.org/data/chemdb_lm_text_ontology.php?ABBREV=DG 36:2
631.566	631.566	0.0001	DG 38:2	C41H76O5	[M+H-H2O]+	https://lipidmaps.org/data/chemdb_lm_text_ontology.php?ABBREV=DG 38:2
681.483	681.483	0.0001	PA O-34:2	C37H71O7PNa	[M+Na]+	https://lipidmaps.org/data/chemdb_lm_text_ontology.php?ABBREV=PA O-34:2
729.603	729.603	0.0002	TG 43:4	C46H80O6	[M+H]+	https://lipidmaps.org/data/chemdb_lm_text_ontology.php?ABBREV=TG 43:4
747.65	747.65	0.0002	TG 44:2	C47H86O6	[M+H]+	https://lipidmaps.org/data/chemdb_lm_text_ontology.php?ABBREV=TG 44:2
757.634	757.634	0.0001	TG 45:4	C48H84O6	[M+H]+	https://lipidmaps.org/data/chemdb_lm_text_ontology.php?ABBREV=TG 45:4
777.696	777.697	0.0002	TG 46:1	C49H92O6	[M+H]+	https://lipidmaps.org/data/chemdb_lm_text_ontology.php?ABBREV=TG 46:1
801.696	801.697	0.0003	TG 48:3	C51H92O6	[M+H]+	https://lipidmaps.org/data/chemdb_lm_text_ontology.php?ABBREV=TG 48:3
803.712	803.712	0.0001	TG 48:2	C51H94O6	[M+H]+	https://lipidmaps.org/data/chemdb_lm_text_ontology.php?ABBREV=TG 48:2
827.712	827.712	0.0003	TG 50:4	C53H94O6	[M+H]+	https://lipidmaps.org/data/chemdb_lm_text_ontology.php?ABBREV=TG 50:4
829.728	829.728	0.0001	TG 50:3	C53H96O6	[M+H]+	https://lipidmaps.org/data/chemdb_lm_text_ontology.php?ABBREV=TG 50:3
831.744	831.744	0.0001	TG 50:2	C53H98O6	[M+H]+	https://lipidmaps.org/data/chemdb_lm_text_ontology.php?ABBREV=TG 50:2
833.759	833.759	0	TG 50:1	C53H100O6	[M+H]+	https://lipidmaps.org/data/chemdb_lm_text_ontology.php?ABBREV=TG 50:1
853.728	853.728	0.0004	TG 52:5	C55H96O6	[M+H]+	https://lipidmaps.org/data/chemdb_lm_text_ontology.php?ABBREV=TG 52:5
857.759	857.759	0.0001	TG 52:3	C55H100O6	[M+H]+	https://lipidmaps.org/data/chemdb_lm_text_ontology.php?ABBREV=TG 52:3
859.775	859.775	0.0001	TG 52:2	C55H102O6	[M+H]+	https://lipidmaps.org/data/chemdb_lm_text_ontology.php?ABBREV=TG 52:2
883.774	883.775	0.0004	TG 54:4	C57H102O6	[M+H]+	https://lipidmaps.org/data/chemdb_lm_text_ontology.php?ABBREV=TG 54:4
885.791	885.791	0.0003	TG 54:3	C57H104O6	[M+H]+	https://lipidmaps.org/data/chemdb_lm_text_ontology.php?ABBREV=TG 54:3

## Sheet: UniqueIonssIdentificati_Layer40
Name
FA 6:0
FA 9:1
WE 9:1
FA 12:3
WE 12:3
FA 12:2
FA 12:3
FA 14:4
WE 16:1
FA 16:1
FA 14:4
FA 14:0
WE 14:0
CAR 4:0
FA 16:1
WE 16:1
FA 16:0
FA 18:3
WE 18:3
ST 18:0
FA 14:0
WE 18:2
FA 18:2
WE 18:1
FA 18:1
FA 16:3
FA 16:2
FA 16:1
SPB 16:0
FA 16:0
WE 16:0
FA 18:5
ST 18:2
WE 18:5
FA 18:4
FA 18:4
ST 18:1
FA 18:3
FA 17:4
FA 18:3
WE 18:3
ST 18:0
FA 18:2
FA 17:3
FA 17:2
FA 18:2
WE 18:2
FA 18:1
FA 15:4
FA 16:2
FA 17:2
FA 17:1
FA 18:1
WE 18:1
FA 18:0
FA 16:1
FA 16:0
FA 18:5
FA 18:4
FA 18:3
FA 18:2
FA 18:2
FA 18:1
FA 18:1
FA 18:0
MG O-15:1
FA 16:1
FA 18:4
FA 20:3
WE 20:3
FA 20:2
FA 17:4
FA 18:3
FA 18:2
FA 19:2
FA 19:1
FOH 19:2
FA 19:1
MG 16:0
MG O-16:1
FA 18:4
FA 18:3
FA 20:2
FA 20:1
MG 16:0
MG O-16:1
FA 21:3
FA 21:2
MG 18:2
FA 21:1
MG 18:1
WE 21:1
FA 20:2
FA 20:1
FA 21:1
MG 18:0
MG O-18:1
FA 20:4
FA 20:3
FA 19:4
FA 20:3
FA 20:2
FA 21:2
MG 18:2
FA 21:1
MG 18:1
WE 21:1
MG 18:0
MG O-18:1
FA 20:4
FA 20:3
WE 22:2
ST 27:1
FA 20:3
FA 20:2
FA 22:3
FA 23:2
ST 27:2
FA 27:4
ST 27:1
FA 23:3
ST 23:0
WE 24:2
ST 25:1
ST 26:1
ST 26:0
ST 27:0
ST 26:0
FA 26:2
DG 24:0
FA 22:6
ST 27:1
ST 27:0
ST 28:0
ST 27:0
ST 28:1
ST 28:0
DG 26:0
ST 29:2
ST 30:2
ST 30:1
ST 30:1
DG 28:1
DG 28:0
ST 32:2
DG 30:1
DG 30:0
FAHFA 34:2
DG 31:0
FAHFA 35:4
DG 32:2
DG 32:1
DG O-32:2
DG 32:0
DG 33:1
DG 34:3
DG 34:1
DG 35:2
FAHFA 38:4
DG 35:2
DG 34:3
DG 35:1
DG 36:4
DG 36:3
DG 36:2
DG 36:1
DG 36:4
DG 38:2
PA O-34:2
TG 43:3
TG 44:3
TG 45:4
TG 46:1
TG 48:3
TG 48:1
TG 50:3
TG 50:1
TG 52:4
TG 52:3
TG 52:2
TG 54:4
TG 54:3
TG 54:2
