# Supplementary material for: Unraveling the molecular dynamics of wound healing: integrating spatially resolved lipidomics and temporally resolved proteomics
Source: Anal Bioanal Chem. 2025 Apr 24;417(15):3299–314. doi: 10.1007/s00216-025-05865-5 (PMC12122605; doi:10.1007/s00216-025-05865-5)
Supplement: Supplementary file 3 — Supplementary Table 2 (XLSX 3332 KB) [file 216_2025_5865_MOESM3_ESM.xlsx]

## Sheet: Proteins
Checked	Gene Symbol	Protein FDR Confidence: Combined	Master	Accession	Description	Exp. q-value: Combined	Contaminant	Sum PEP Score	Coverage [%]	# Peptides	# PSMs	# Unique Peptides	# AAs	MW [kDa]	calc. pI	Score Sequest HT: Sequest HT	# Peptides (by Search Engine): Sequest HT	Biological Process	Cellular Component	Molecular Function	Pfam IDs	Entrez Gene ID	Ensembl Gene ID	Gene ID	Reactome Pathways	WikiPathways	# Protein Pathway Groups	# Razor Peptides	Abundance Ratio: (4arm DMAP, 14, Sample) / (normal, 0, Sample)	Abundance Ratio: (4arm DMAP, 21, Sample) / (normal, 0, Sample)	Abundance Ratio: (4arm DMAP, 4, Sample) / (normal, 0, Sample)	Abundance Ratio: (4arm LMAP, 14, Sample) / (normal, 0, Sample)	Abundance Ratio: (4arm LMAP, 21, Sample) / (normal, 0, Sample)	Abundance Ratio: (4arm LMAP, 4, Sample) / (normal, 0, Sample)	Abundance Ratio: (Wound Control, 14, Sample) / (normal, 0, Sample)	Abundance Ratio: (Wound Control, 21, Sample) / (normal, 0, Sample)	Abundance Ratio: (Wound Control, 4, Sample) / (normal, 0, Sample)	Abundance Ratio Adj. P-Value: (4arm DMAP, 14, Sample) / (normal, 0, Sample)	Abundance Ratio Adj. P-Value: (4arm DMAP, 21, Sample) / (normal, 0, Sample)	Abundance Ratio Adj. P-Value: (4arm DMAP, 4, Sample) / (normal, 0, Sample)	Abundance Ratio Adj. P-Value: (4arm LMAP, 14, Sample) / (normal, 0, Sample)	Abundance Ratio Adj. P-Value: (4arm LMAP, 21, Sample) / (normal, 0, Sample)	Abundance Ratio Adj. P-Value: (4arm LMAP, 4, Sample) / (normal, 0, Sample)	Abundance Ratio Adj. P-Value: (Wound Control, 14, Sample) / (normal, 0, Sample)	Abundance Ratio Adj. P-Value: (Wound Control, 21, Sample) / (normal, 0, Sample)	Abundance Ratio Adj. P-Value: (Wound Control, 4, Sample) / (normal, 0, Sample)	Abundances (Grouped): 4arm DMAP, 14, Sample	Abundances (Grouped): 4arm DMAP, 21, Sample	Abundances (Grouped): 4arm DMAP, 4, Sample
FALSE		High	Master Protein	P18524	Ig heavy chain V region RF OS=Mus musculus OX=10090 PE=1 SV=1	0	FALSE	13.553	27	3	57	1	117	12.9	9.29	111.78	3	cell organization and biogenesis;stress response;transport;signal transduction;other biological processes	non-structural extracellular;plasma membrane;other membranes	signal transduction activity or receptor binding;other molecular function	Pf07686						0	1	0.01	2.149	20.402	0.01	5.429	9.172	3.243	5.077	25.082											243486	2.31147e+06
FALSE		High	Master Protein	P01791	Ig heavy chain V region HPCM6 OS=Mus musculus OX=10090 PE=1 SV=1	0	FALSE	25.84	40	5	94	4	123	13.9	6.06	236.33	5	cell organization and biogenesis;stress response;transport;signal transduction;other biological processes	non-structural extracellular;plasma membrane;other membranes	signal transduction activity or receptor binding;other molecular function	Pf07686						0	1	0.978	0.609	11.542	1.098	1.271	11.802	0.964	1.675	16.615	1	1	0.0120688	1	1	0.801432	1	1	0.0148766	587638	366041	6.93545e+06
FALSE		High	Master Protein	Q99M08	Uncharacterized protein C4orf3 homolog OS=Mus musculus OX=10090 PE=1 SV=1	0.002	FALSE	5.542	22	1	52	1	65	7.4	5.24	129.11	1	other biological processes	other membranes;ER/Golgi		Pf17696						0	0	1.258	1.047	0.01	1.638	1.243	1.402	1.278	1.163	0.651	1	1		1	1	1	1	1	1	514634	428367
FALSE		High	Master Protein	sp.P12035.K2C3_HUMAN	Keratin, type II cytoskeletal 3	0	TRUE	98.625	15	18	3305	0	629	64.5	6.48	6024.41	18										0	0
FALSE		High	Master Protein	sp.Q7Z3Y7.K1C28_HUMAN	Keratin, type I cytoskeletal 28	0	TRUE	52.908	23	10	2449	1	464	50.6	5.47	3781.04	10										0	0	2.3	2.685	0.01	1.963	26.849	0.01	1.839	4.469	0.01		1		1			1	1		1.02533e+06	1.197e+06
FALSE		High	Master Protein	sp.P13645.K1C10_HUMAN	Keratin, type I cytoskeletal 10	0	TRUE	514.323	63	37	9179	24	584	58.8	5.16	21004.9	37										0	1	1.064	1.285	0.822	0.698	0.762	0.348	0.511	0.782	0.261	1	1	1	1	1	1	1	1	0.37221	1.31484e+08	1.58795e+08	1.01606e+08
FALSE		High	Master Protein	P01680	Ig kappa chain V-IV region S107B OS=Mus musculus OX=10090 PE=4 SV=1	0.007	FALSE	4.46	9	1	32	1	129	13.8	8.47	50.37	1	other biological processes	non-structural extracellular;other cell component		Pf07686						0	0	1.053	0.713	1.633	0.44	0.867	0.937	0.381	0.904	1.228	1	1	1	1	1	1	1	1	1	1.60481e+06	1.08757e+06	2.48886e+06
FALSE		High	Master Protein	P01807	Ig heavy chain V region X44 OS=Mus musculus OX=10090 PE=1 SV=1	0	FALSE	40.657	66	7	199	6	119	13.2	7.94	366.09	7	cell organization and biogenesis;stress response;transport;signal transduction;other biological processes	non-structural extracellular;plasma membrane;other membranes	signal transduction activity or receptor binding;other molecular function	Pf07686						0	1	1.219	0.926	21.224	1.036	1.222	10.169	0.765	1.364	25.461	1	1	2.44748e-05	1	1	0.497066	1	1	2.43152e-05	704488	534894	1.22618e+07
FALSE		High	Master Protein	sp.Q9NSB2.KRT84_HUMAN	Keratin, type II cuticular Hb4	0	TRUE	54.995	19	13	1023	3	600	64.9	7.74	1220.23	13										0	0							100
FALSE		High	Master Protein	P01657	Ig kappa chain V-III region PC 2413 OS=Mus musculus OX=10090 PE=1 SV=1	0	FALSE	16.273	24	2	108	0	111	11.9	5.33	342.41	2	other biological processes	non-structural extracellular;other cell component		Pf07686						0	0
FALSE		Medium	Master Protein	Q3UE31	Uncharacterized protein KIAA0930 homolog OS=Mus musculus OX=10090 PE=1 SV=2	0.014	FALSE	3.28	2	1	2	1	404	45.9	8.13	2.11	1				Pf09741						0	0
FALSE		High	Master Protein	Q61285	ATP-binding cassette sub-family D member 2 OS=Mus musculus OX=10090 GN=Abcd2 PE=1 SV=1	0.005	FALSE	4.722	5	2	6	2	741	83.4	9.09	10.22	2										0	0	0.881	1.156	0.444	1.399	0.01	0.56	1.364	1.112	0.01	1	1		1						223531	293258	112760
FALSE		High	Master Protein	P01652	Ig kappa chain V-V region J606 OS=Mus musculus OX=10090 PE=1 SV=1	0.002	FALSE	5.45	15	1	3	1	108	11.8	5.34	5.1	1	other biological processes	non-structural extracellular;other cell component		Pf07686						0	0	0.01	0.01	1.028	0.01	0.01	0.01	0.01	0.01	2.268												183347
FALSE		Medium	Master Protein	P04940	Ig kappa chain V-VI region NQ2-17.4.1 OS=Mus musculus OX=10090 PE=2 SV=1	0.04	FALSE	2.354	17	1	5	1	107	11.6	9.36	3.5	1	other biological processes	non-structural extracellular;other cell component		Pf07686						0	0			100			100			100												229655
FALSE		High	Master Protein	P01759	Ig heavy chain V region BCL1 OS=Mus musculus OX=10090 PE=4 SV=1	0.002	FALSE	5.486	11	1	20	1	136	15.1	8.57	25.8	1	cell organization and biogenesis;stress response;transport;signal transduction;other biological processes	non-structural extracellular;plasma membrane;other membranes	signal transduction activity or receptor binding;other molecular function	Pf07686						0	0			100		100	100			100												377626
FALSE		High	Master Protein	P01723	Ig lambda-1 chain V region OS=Mus musculus OX=10090 PE=1 SV=2	0	FALSE	8.887	36	2	79	1	117	12.2	5.21	121.22	2	other biological processes	non-structural extracellular;plasma membrane;other membranes;other cell component		Pf07686						0	0			100			100			100												4.27522e+06
FALSE		High	Master Protein	Q02789	Voltage-dependent L-type calcium channel subunit alpha-1S OS=Mus musculus OX=10090 GN=Cacna1s PE=1 SV=2	0	FALSE	8.893	1	2	12	2	1880	213.1	6.23	16.03	2										0	0	0.717	0.573	0.01	0.221	0.226	0.449	0.01	0.242	0.01	1	1		1	1			1		1.28545e+06	1.0269e+06
FALSE		High	Master Protein	sp.Q7Z3Y8.K1C27_HUMAN	Keratin, type I cytoskeletal 27	0	TRUE	107.042	31	14	2410	1	459	49.8	5.14	5331.69	14										0	0	1.188	1.169	0.01	0.758	0.816	0.01	0.987	1.573	0.01	1				1		1			968282	953294
FALSE		High	Master Protein	P01878	Ig alpha chain C region OS=Mus musculus OX=10090 PE=1 SV=1	0	FALSE	54.944	31	9	1368	9	344	36.9	5.06	2481.81	9			signal transduction activity or receptor binding	Pf07654						0	0	1.096	0.97	1.311	1.845	1.621	1.182	1.622	1.884	1.081	1	1	1	1	1	1	1	1	1	3.60782e+07	3.19276e+07	4.31742e+07
FALSE		High	Master Protein	P00761	Trypsin OS=Sus scrofa PE=1 SV=1	0	TRUE	73.354	32	8	3020	8	231	24.4	7.18	5892.99	8	protein metabolism;other biological processes	non-structural extracellular	other molecular function	Pf00089						0	0	1.218	1.605	1.178	1.358	1.323	1.106	1.051	0.656	1.06	1	1	1	1	1	1	1	1	1	1.58141e+09	2.08457e+09	1.52979e+09
FALSE		High	Master Protein	sp.Q92764.KRT35_HUMAN	Keratin, type I cuticular Ha5	0	TRUE	50.012	17	8	1226	0	455	50.3	4.93	1869.35	8										0	0
FALSE		High	Master Protein	P01663	Ig kappa chain V-III region PC 4050 OS=Mus musculus OX=10090 PE=1 SV=1	0	FALSE	17.516	39	2	38	1	111	12	5.06	124.64	2	other biological processes	non-structural extracellular;other cell component		Pf07686						0	0	1.081	0.753	4.528	0.77	0.759	3.577	1.177	1.08	4.093	1	1	0.334503	1	1	1	1	1	0.434814	2.56721e+06	1.78914e+06	1.07524e+07
FALSE		High	Master Protein	P01631	Ig kappa chain V-II region 26-10 OS=Mus musculus OX=10090 PE=1 SV=1	0	FALSE	20.319	39	3	309	3	113	12.3	8.88	714.78	3	other biological processes	non-structural extracellular;other cell component	other molecular function	Pf07686						0	0	1.126	1.012	9.641	1.543	1.43	8.833	1.287	1.05	7.58	1	1	0.000168704	1	1	0.255787	1	1	0.000557926	7.94111e+06	7.13465e+06	6.79906e+07
FALSE		High	Master Protein	Q9D7E4	UPF0449 protein C19orf25 homolog OS=Mus musculus OX=10090 PE=1 SV=1	0.003	FALSE	5.396	18	1	23	1	109	12.1	5.25	61.14	1				Pf15136						0	0	1.666	0.01	0.01	1.881	0.01	0.852	1.879	3.006	1.785										943387
FALSE		Low	Master Protein	P84750	Ig kappa chain V region Mem5 (Fragment) OS=Mus musculus OX=10090 PE=1 SV=1	0.07	FALSE	2.149	6	1	7	1	121	13.2	8.81	7.1	1	other biological processes	non-structural extracellular;other cell component		Pf07686						0	0	0.39	0.858	4.649	0.788	0.994	2.694	0.671	0.253	6.538	1	1	1		1	1	1	1	1	138138	304113	1.64687e+06
FALSE		High	Master Protein	P01628	Ig kappa chain V-II region MOPC 511 OS=Mus musculus OX=10090 PE=1 SV=1	0.001	FALSE	6.475	14	1	11	1	113	12.5	7.94	20.76	1	other biological processes	non-structural extracellular;other cell component		Pf07686						0	0		100							100											504738
FALSE		High	Master Protein	P01660	Ig kappa chain V-III region PC 3741/TEPC 111 OS=Mus musculus OX=10090 PE=1 SV=1	0	FALSE	17.967	39	2	78	0	111	12.1	5.38	291.86	2	other biological processes	non-structural extracellular;other cell component		Pf07686						0	1			100			100			100												409568
FALSE		High	Master Protein	P01750	Ig heavy chain V region 102 OS=Mus musculus OX=10090 PE=1 SV=1	0	FALSE	8.387	10	1	41	1	117	12.9	8.6	118.1	1	cell organization and biogenesis;stress response;transport;signal transduction;other biological processes	non-structural extracellular;plasma membrane;other membranes	signal transduction activity or receptor binding;other molecular function	Pf07686						0	0	0.527	0.493	2.558	2.061	1.006	1.156	0.725	1.525	14.048	1	1	1		1	1	1		0.856691	135271	126725	657169
FALSE		High	Master Protein	P01665	Ig kappa chain V-III region PC 7043 OS=Mus musculus OX=10090 PE=1 SV=1	0	FALSE	19.981	53	3	80	2	111	12	4.61	293.28	3	other biological processes	non-structural extracellular;other cell component		Pf07686						0	1	1.081	0.801	4.598	1.69	0.759	3.576	1.228	1.115	4.171	1	1	0.504729	1	1	1	1	1	0.626464	2.56721e+06	1.90188e+06	1.09213e+07
FALSE		High	Master Protein	P18526	Ig heavy chain V region 345 OS=Mus musculus OX=10090 PE=1 SV=1	0	FALSE	9.893	19	2	58	0	117	12.9	9.1	129.28	2	cell organization and biogenesis;stress response;transport;signal transduction;other biological processes	non-structural extracellular;plasma membrane;other membranes	signal transduction activity or receptor binding;other molecular function	Pf07686						0	0
FALSE		High	Master Protein	P03987	Ig gamma-3 chain C region OS=Mus musculus OX=10090 PE=1 SV=2	0	FALSE	112.152	53	14	1339	14	398	43.9	7.14	2246.19	14		non-structural extracellular;plasma membrane;other membranes	signal transduction activity or receptor binding	Pf07654						0	0	1.191	0.862	9.875	1.721	1.176	5.316	0.876	1.338	11.128	1	1	2.88895e-05	1	1	0.55781	1	1	3.30795e-05	1.58645e+07	1.14841e+07	1.31542e+08
FALSE		High	Master Protein	tr.B4DKV4.B4DKV4_HUMAN	cDNA FLJ60647, highly similar to Keratin, type II cytoskeletal 6B	0	TRUE	251.931	48	36	7626	0	526	55.7	8.43	15799.6	36		cytoskeleton		Pf00038, Pf16208						0	0
FALSE		High	Master Protein	sp.Q5XKE5.K2C79_HUMAN	Keratin, type II cytoskeletal 79	0	TRUE	117.603	24	20	4361	0	535	57.8	7.2	7791.12	20										0	0
FALSE		High	Master Protein	P01786	Ig heavy chain V region MOPC 47A OS=Mus musculus OX=10090 PE=1 SV=1	0	FALSE	12.75	21	2	66	1	117	13	8.84	205.55	2	cell organization and biogenesis;stress response;transport;signal transduction;other biological processes	non-structural extracellular;plasma membrane;other membranes	signal transduction activity or receptor binding;other molecular function	Pf07686						0	0	0.832	0.871	9.087	0.455	1.187	7.343	0.741	1.964	10.211	1	1	0.0661289	1	1	0.999916	1	1	0.0714037	300221	314137	3.27794e+06
FALSE		High	Master Protein	P01726	Ig lambda-1 chain V region H2020 OS=Mus musculus OX=10090 PE=1 SV=1	0.001	FALSE	7.17	33	2	79	1	129	13.5	5.78	121.18	2	other biological processes	non-structural extracellular;other cell component		Pf07686						0	1	1.092	0.945	10.072	1.292	1.473	6.881	0.825	0.564	10.422	1	1	0.0106642	1	1	1	1	1	0.0134915	1.2236e+06	1.05889e+06	1.12848e+07
FALSE		High	Master Protein	P01635	Ig kappa chain V-V region K2 (Fragment) OS=Mus musculus OX=10090 PE=1 SV=1	0	FALSE	14.48	33	3	153	3	115	12.6	8.31	265.42	3	other biological processes	non-structural extracellular;other cell component		Pf07686						0	0	0.771	0.21	8.49	1.255	0.674	2.994	0.67	1.033	13.195	1	1	0.0556924	1		1	1	1	0.0167283	688429	187125	7.57636e+06
FALSE		High	Master Protein	P01644	Ig kappa chain V-V region HP R16.7 OS=Mus musculus OX=10090 PE=1 SV=1	0	FALSE	22.223	44	3	202	2	108	11.9	7.97	459.35	3	other biological processes	non-structural extracellular;other cell component		Pf07686						0	1	1.695	1.313	43.286	1.954	1.999	22.96	1.266	1.853	38.765	1	1	2.44748e-05	1	1	0.252758	1	1	3.98409e-05	303116	234698	7.73945e+06
FALSE		High	Master Protein	P01724	Ig lambda-1 chain V regions MOPC 104E/RPC20/J558/S104 OS=Mus musculus OX=10090 PE=1 SV=1	0	FALSE	22.389	33	2	59	2	129	13.5	7.28	160.7	2	other biological processes	non-structural extracellular;other cell component		Pf07686						0	0	1.145	0.991	16.205	1.354	1.544	8.945	0.864	0.591	14.97	1	1	0.00166793	1	1	1	1	1	0.00191734	1.2236e+06	1.05889e+06	1.73225e+07
FALSE		High	Master Protein	P01679	Ig kappa chain V-VI region J539 OS=Mus musculus OX=10090 PE=1 SV=1	0	FALSE	20.243	30	2	67	2	107	11.5	8.46	178.3	2	other biological processes	non-structural extracellular;other cell component		Pf07686						0	0	0.743	1.978	0.648	2.427	2.595	0.861	0.849	2.137	0.85	1	1	1	1	1	1	1	1	1	1.04157e+07	2.77142e+07	9.07444e+06
FALSE		High	Master Protein	P06537	Glucocorticoid receptor OS=Mus musculus OX=10090 GN=Nr3c1 PE=1 SV=1	0.008	FALSE	4.144	1	1	18	1	783	86	6.35	13.14	1										0	0	0.922	0.925	0.01	0.679	0.852	0.474	0.94	1.135	0.01	1	1		1		1	1	1		336312	337363
FALSE		High	Master Protein	P18527	Ig heavy chain V region 914 OS=Mus musculus OX=10090 PE=1 SV=1	0	FALSE	15.669	39	3	105	2	97	10.7	9.17	188.8	3	cell organization and biogenesis;stress response;transport;signal transduction;other biological processes	non-structural extracellular;plasma membrane;other membranes	signal transduction activity or receptor binding;other molecular function	Pf07686						0	0	1.29	1.504	9.614	1.988	2.396	3.46	1.171	0.971	11.464	1	1	0.105786	1	1	1	1	1	0.116867	614773	716796	4.58064e+06
FALSE		High	Master Protein	P01638	Ig kappa chain V-V region L6 (Fragment) OS=Mus musculus OX=10090 PE=4 SV=1	0	FALSE	10.366	36	3	27	3	115	13	7.81	40.77	3	other biological processes	non-structural extracellular;other cell component		Pf07686						0	0		100	100		100			100	100											4.22345e+06	244077
FALSE		High	Master Protein	Q91V76	Ester hydrolase C11orf54 homolog OS=Mus musculus OX=10090 PE=1 SV=1	0	FALSE	22.785	24	5	36	5	315	35	6.29	31.2	5		nucleus	other molecular function	Pf08925						0	0	1.185	0.622	1.816	2.339	0.534	0.6	2.934	0.668	0.723	1	1	1	1	1		1	1	1	907320	476335	1.39016e+06
FALSE		High	Master Protein	Q6PIU9	Uncharacterized protein FLJ45252 homolog OS=Mus musculus OX=10090 PE=1 SV=2	0	FALSE	8.623	12	3	34	3	354	37.7	5.07	52.28	3				Pf15282						0	0	1.472	1.999	0.01	1.808	2.474	0.415	2.245	2.573	0.01	1	1		1	1	1	1	0.446052		695827	945165
FALSE		High	Master Protein	P01746	Ig heavy chain V region 93G7 OS=Mus musculus OX=10090 PE=2 SV=1	0.009	FALSE	3.734	7	1	37	1	140	15.5	8.4	35.73	1	cell organization and biogenesis;stress response;transport;signal transduction;other biological processes	non-structural extracellular;plasma membrane;other membranes	signal transduction activity or receptor binding;other molecular function	Pf07686						0	0	0.925	1.54	1.504	0.01	1.138	0.919	1.328	1.23	1.653										905732	1.50815e+06	1.47356e+06
FALSE		High	Master Protein	tr.Q9H552.Q9H552_HUMAN	Keratin-8-like protein 1.	0	TRUE	18.954	8	5	716	0	499	55.1	4.91	953.52	5										0	0
FALSE		High	Master Protein	P01636	Ig kappa chain V-V region MOPC 149 OS=Mus musculus OX=10090 PE=1 SV=1	0	FALSE	10.115	26	2	95	2	108	12	7.28	189.1	2	other biological processes	non-structural extracellular;other cell component		Pf07686						0	0	1.513	0.733	8.208	1.051	1.039	7.138	1.325	0.958	12.134	1	1	0.000668453	1	1	0.718654	1	1	0.000652929	1.60483e+06	776949	8.70415e+06
FALSE		High	Master Protein	Q9CYI0	Protein Njmu-R1 OS=Mus musculus OX=10090 PE=1 SV=2	0.008	FALSE	4.264	3	1	27	1	393	44.4	5.05	42.66	1	cell organization and biogenesis;transport	ER/Golgi;other cell component		Pf15053						0	0	1.281	1.424	0.01	1.555	1.553	0.578	1.236	1.667	0.372	1	1		1	1	1	1	1		588177	654181
TRUE		High	Master Protein	sp.Q7Z794.K2C1B_HUMAN	Keratin, type II cytoskeletal 1b	0	TRUE	73.559	20	11	2574	4	576	61.7	5.85	5510.65	11										0	0	0.876	0.661	0.01	0.83	0.442	0.149	0.564	0.763	0.019	1	1	0.000115749	1	1	1	1	1	0.00157465	5.76786e+07	4.35181e+07	480852
FALSE		High	Master Protein	P01819	Ig heavy chain V region MOPC 141 OS=Mus musculus OX=10090 PE=4 SV=1	0	FALSE	9.881	8	1	16	1	144	15.7	8.43	38.6	1	cell organization and biogenesis;stress response;transport;signal transduction;other biological processes	non-structural extracellular;plasma membrane;other membranes	signal transduction activity or receptor binding;other molecular function	Pf07686						0	0	100	100	100	100		100		100	100										268087	403240	1.30322e+06
FALSE		High	Master Protein	sp.Q01546.K22O_HUMAN	Keratin, type II cytoskeletal 2 oral	0	TRUE	78.928	20	18	3052	3	638	65.8	8.12	4899.67	18										0	0	1.104	1.061	0.01	0.632	0.961	0.593	0.807	0.72	0.289	1	1		1	1	1	1	1		5.37213e+06	5.16019e+06
FALSE		High	Master Protein	sp.P08729.K2C7_HUMAN	Keratin, type II cytoskeletal 7	0	TRUE	47.371	15	11	1184	0	469	51.4	5.58	1512.96	11										0	0
FALSE		High	Master Protein	P10404	MLV-related proviral Env polyprotein OS=Mus musculus OX=10090 PE=1 SV=3	0.003	FALSE	5.395	4	2	40	2	641	69.6	7.96	23.46	2		plasma membrane;other membranes	other molecular function	Pf00429						0	0	0.82	1.561	2.164	1.131	2.329	1.456	0.881	0.628	2.727	1	1	1	1	1	1	1		1	366141	697437	966616
FALSE		High	Master Protein	sp.Q3SY84.K2C71_HUMAN	Keratin, type II cytoskeletal 71	0	TRUE	215.327	38	32	3872	0	523	57.2	6.61	8168.77	32										0	1	3.024	2.228	0.296	0.954	1.098	0.557	3.016	0.636	0.01	1	1		1	1	1	1	1		3.72912e+06	2.74797e+06	364502
FALSE		High	Master Protein	Q8BR90	UPF0600 protein C5orf51 homolog OS=Mus musculus OX=10090 PE=1 SV=1	0	FALSE	13.878	18	3	37	3	294	33.5	5.19	71.62	3		cytosol;nucleus		Pf17716						0	0	1.691	1.814	0.536	1.389	2.085	0.707	1.87	1.535	2.301	1	1	1	1	1	1	1	1		2.79121e+06	2.995e+06	884648
FALSE		High	Master Protein	P01648	Ig kappa chain V-V region HP 91A3 OS=Mus musculus OX=10090 PE=1 SV=1	0	FALSE	9.959	24	2	174	1	108	12	8.47	264.27	2	other biological processes	non-structural extracellular;other cell component		Pf07686						0	0	2.052	0.761	14.907	1.522	0.795	11.881	1.591	0.829	12.277	1	1	0.0105663	1	1	1	1	1	0.0143155	656329	243586	4.76908e+06
FALSE		High	Master Protein	sp.P19012.K1C15_HUMAN	Keratin, type I cytoskeletal 15	0	TRUE	135.631	36	19	3919	2	456	49.2	4.77	7619.27	19										0	1	0.194	0.806	0.01	0.712	1.95	0.01	0.01	2.539	0.181		1		1	1				0.790201	128281	532935
TRUE		High	Master Protein	E9Q555	E3 ubiquitin-protein ligase RNF213 OS=Mus musculus OX=10090 GN=Rnf213 PE=1 SV=2	0	FALSE	228.451	13	48	625	48	5152	584.4	6.8	1207.54	48										0	0	1.317	0.929	0.283	1.532	1.328	0.36	1.219	1.324	0.258	1	1	0.0283055	1	1	1	1	1	0.02109	7.61255e+07	5.37379e+07	1.6376e+07
FALSE		High	Master Protein	P06330	Ig heavy chain V region AC38 205.12 OS=Mus musculus OX=10090 PE=1 SV=1	0	FALSE	13.084	28	2	68	2	118	12.9	7.11	94.9	2	cell organization and biogenesis;stress response;transport;signal transduction;other biological processes	non-structural extracellular;plasma membrane;other membranes	signal transduction activity or receptor binding;other molecular function	Pf07686						0	0	0.474	0.422	3.743	0.01	0.314	2.051	0.263	0.121	4.587	1	1	0.940346		1	1	1	1	0.904898	1.5787e+06	1.40597e+06	1.24574e+07
FALSE		High	Master Protein	P01629	Ig kappa chain V-II region 2S1.3 OS=Mus musculus OX=10090 PE=1 SV=1	0.002	FALSE	5.635	12	1	65	1	112	12.2	7.94	161.2	1	other biological processes	non-structural extracellular;other cell component	other molecular function	Pf07686						0	0	1.163	1.069	17.47	1.458	1.171	10.172	1.322	0.995	13.196	1	1	0.00025172	1	1	0.415414	1	1	0.00116867	1.24738e+06	1.14691e+06	1.87438e+07
FALSE		High	Master Protein	P18525	Ig heavy chain V region 5-84 OS=Mus musculus OX=10090 PE=1 SV=1	0	FALSE	15.842	32	3	60	1	117	12.9	8.88	143.57	3	cell organization and biogenesis;stress response;transport;signal transduction;other biological processes	non-structural extracellular;plasma membrane;other membranes	signal transduction activity or receptor binding;other molecular function	Pf07686						0	2	1.45	1.632	19.732	1.024	2.336	8.136	1.266	1.109	16.949	1		0.0142825	1	1	1			0.021015	315137	354554	4.28712e+06
FALSE		High	Master Protein	sp.P19013.K2C4_HUMAN	Keratin, type II cytoskeletal 4	0	TRUE	54.443	18	11	1015	5	534	57.3	6.61	1862.38	11										0	0	2.36	4.037	1.387	4.333	5.223	2.028	1.839	3.482	0.84	1	1	1	1	1	1	1	1	1	335280	573518	196994
FALSE		High	Master Protein	P01634	Ig kappa chain V-V region MOPC 21 OS=Mus musculus OX=10090 PE=1 SV=1	0.002	FALSE	5.957	12	2	69	0	136	14.9	6.76	98.04	2	other biological processes	non-structural extracellular;other cell component		Pf07686						0	1	0.496	0.986	0.455	1.152	1.408	0.442	0.556	1.315	0.412	1	1	1	1	1	1	1	1	1	1.41986e+07	2.82444e+07	1.30243e+07
FALSE		High	Master Protein	P01630	Ig kappa chain V-II region 7S34.1 OS=Mus musculus OX=10090 PE=1 SV=1	0	FALSE	17.167	21	2	161	2	113	12.5	8.65	362.86	2	other biological processes	non-structural extracellular;other cell component	other molecular function	Pf07686						0	0	1.477	1.178	10.342	2.654	2.129	4.456	0.89	1.248	8.199	1	1	0.00292071	1	1	1	1	1	0.00498864	1.48742e+06	1.18585e+06	1.04134e+07
FALSE		High	Master Protein	sp.P08727.K1C19_HUMAN	Keratin, type I cytoskeletal 19	0	TRUE	134.899	33	19	5097	2	400	44.1	5.14	8968.21	19										0	3	0.272	0.802	0.114	0.122	0.515	2.406	0.226	0.306	0.286	1	1	0.868805	1	1		1	1		795561	2.34763e+06	332999
FALSE		High	Master Protein	P01801	Ig heavy chain V-III region J606 OS=Mus musculus OX=10090 PE=1 SV=1	0	FALSE	24.913	43	4	222	4	115	12.8	7.12	406.87	4	cell organization and biogenesis;stress response;transport;signal transduction;other biological processes	non-structural extracellular;plasma membrane;other membranes	signal transduction activity or receptor binding;other molecular function	Pf07686						0	0	1.149	0.435	14.298	1.462	0.68	8.584	0.906	0.527	13.942	1	1	0.035467	1	1	1	1	1	0.0450924	707348	267998	8.80406e+06
FALSE		High	Master Protein	P18528	Ig heavy chain V region 6.96 OS=Mus musculus OX=10090 PE=4 SV=1	0	FALSE	17.482	42	3	133	1	98	11	7.93	395.47	3	cell organization and biogenesis;stress response;transport;signal transduction;other biological processes	non-structural extracellular;plasma membrane;other membranes	signal transduction activity or receptor binding;other molecular function	Pf07686						0	0	1.21	0.74	6.271	1.198	0.752	4.21	0.833	0.878	5.435	1	1	0.000263155	1	1	0.801432	1	1	0.000557067	583858	356813	3.02494e+06
FALSE		High	Master Protein	P01843	Ig lambda-1 chain C region OS=Mus musculus OX=10090 PE=1 SV=1	0	FALSE	34.701	81	5	186	5	105	11.6	6.27	459.09	5	cell organization and biogenesis;stress response;transport;signal transduction;other biological processes	non-structural extracellular;plasma membrane;other membranes	signal transduction activity or receptor binding;other molecular function	Pf07654						0	0	0.857	0.662	25.764	0.79	1.783	10.596	1.959	0.93	19.304	1	1	0.0522144	1	1	1	1	1	0.133882	743156	573798	2.23286e+07
FALSE		High	Master Protein	sp.A6NCN2.KT81L_HUMAN	Keratin-81-like protein	0	TRUE	99.303	27	20	784	4	486	53.4	6.35	1251.34	20										0	0	1.145	0.745	0.933	0.568	0.464	0.737	0.346	0.726	0.411	1	1	1	1	1	1	1	1	1	1.24287e+06	808573	1.01273e+06
FALSE	A1bg	High	Master Protein	Q19LI2	Alpha-1B-glycoprotein OS=Mus musculus OX=10090 GN=A1bg PE=1 SV=1	0	FALSE	10.048	7	4	19	4	512	56.5	6.79	11.88	4		non-structural extracellular		Pf13895	117586	ENSMUSG00000022347	mmu:117586; Q19LI2	Neutrophil degranulation; Platelet degranulation		2	0	1.023	0.01	13.07	0.01	0.01	11.575	0.01	5.935	7.559			0.0249916			0.460999		1	0.0768456	81304.4		1.03834e+06
FALSE	Aaas	Medium	Master Protein	P58742	Aladin OS=Mus musculus OX=10090 GN=Aaas PE=1 SV=1	0.032	FALSE	2.45	2	1	1	1	546	59.4	6.87	0	1	cell cycle OR cell proliferation;cell organization and biogenesis;transport;other biological processes	other membranes;cytosol;cytoskeleton;nucleus		Pf00400	223921	ENSMUSG00000036678	mmu:223921; P58742; Q544M6	Transport of Mature mRNA derived from an Intron-Containing Transcript; RHOA GTPase cycle; SUMOylation of chromatin organization proteins; Transcriptional regulation by small RNAs; SUMOylation of DNA damage response and repair proteins; Regulation of HSF1-mediated heat shock response; Transport of the SLBP independent Mature mRNA; Transport of the SLBP Dependant Mature mRNA; Transport of Mature mR…		16	0
TRUE	Aacs	High	Master Protein	Q9D2R0	Acetoacetyl-CoA synthetase OS=Mus musculus OX=10090 GN=Aacs PE=1 SV=1	0	FALSE	32.403	13	9	305	9	672	75.2	6.71	332.25	9	other metabolic processes;stress response;developmental processes;other biological processes	cytosol	other molecular function	Pf00501, Pf16177	78894	ENSMUSG00000029482	A1IG47; mmu:78894; Q3TCL8; Q3UD39; Q9D2R0	Synthesis of Ketone Bodies		1	0	1.399	0.788	0.209	0.789	0.509	0.538	1.254	0.639	0.203	1	1	0.0281177	1	1	1	1	1	0.0236786	9.33194e+06	5.25486e+06	1.39095e+06
FALSE	Aadac	High	Master Protein	Q99PG0	Arylacetamide deacetylase OS=Mus musculus OX=10090 GN=Aadac PE=1 SV=3	0	FALSE	8.819	9	2	24	2	398	45.2	7.49	25.59	2	other biological processes	other membranes;ER/Golgi	other molecular function	Pf07859	67758	ENSMUSG00000027761	mmu:67758; Q8VCF2; Q99PG0	Phase I - Functionalization of compounds		1	0	1.601	1.289	0.01	1.53	0.769	0.8	1.671	0.811	0.01	1	1		1	1		1	1		380642	306521
FALSE	Aak1	High	Master Protein	Q3UHJ0	AP2-associated protein kinase 1 OS=Mus musculus OX=10090 GN=Aak1 PE=1 SV=2	0	FALSE	19.447	9	5	100	5	959	103.3	6.7	57.56	5	protein metabolism;other metabolic processes;transport;other biological processes	plasma membrane;other membranes;other cell component	signal transduction activity or receptor binding;kinase activity;other molecular function	Pf00069	269774	ENSMUSG00000057230	B2RUJ0; mmu:269774; Q3TY53; Q3UHJ0; Q6ZPZ6; Q80XP6	Cargo recognition for clathrin-mediated endocytosis		2	0	1.586	1.464	0.01	1.883	1.833	0.839	1.933	3.141	0.243	1	1		1	1	1	1	1	0.246307	1.43432e+06	1.32373e+06
FALSE	Aamdc	Medium	Master Protein	Q8R0P4	Mth938 domain-containing protein OS=Mus musculus OX=10090 GN=Aamdc PE=1 SV=1	0.014	FALSE	3.246	7	1	9	1	122	13.2	7.99	6.93	1	other biological processes	other cell component		Pf04430	66273	ENSMUSG00000035642	mmu:66273; Q8BH71; Q8R0P4			0	0	1.133	0.913	0.01	0.759	0.937	1.631	0.83	1.082	0.01	1	1		1	1		1			443255	356992
FALSE	Aars1	High	Master Protein	Q8BGQ7	Alanine--tRNA ligase, cytoplasmic OS=Mus musculus OX=10090 GN=Aars1 PE=1 SV=1	0	FALSE	111.154	30	22	1311	22	968	106.8	5.67	1713.74	22	protein metabolism;RNA metabolism OR transcription;other metabolic processes;developmental processes;other biological processes	mitochondrion;other cell component	nucleic acid binding activity;other molecular function	Pf01411, Pf02272, Pf07973	234734	ENSMUSG00000031960	mmu:234734; Q8BGQ7; Q8BXR0			0	0	1.43	1.008	0.585	1.442	1.108	0.9	1.64	1.206	0.639	1	1	0.121109	1	1	1	1	1	0.294621	3.22224e+07	2.27071e+07	1.3177e+07
TRUE	Aarsd1	High	Master Protein	Q3THG9	Alanyl-tRNA editing protein Aarsd1 OS=Mus musculus OX=10090 GN=Aarsd1 PE=1 SV=2	0	FALSE	19.39	17	5	66	5	412	44.9	6.42	85.82	5	protein metabolism;RNA metabolism OR transcription;other metabolic processes;other biological processes	other cell component	nucleic acid binding activity;other molecular function	Pf07973	69684	ENSMUSG00000075528	mmu:69684; Q3THG9; Q3UWH8; Q8BVJ6; Q99JS9			0	0	1.06	0.579	0.03	0.651	0.443	0.267	0.836	0.576	0.099	1	1		1	1	0.883708	1	1	0.0645484	3.11671e+06	1.70339e+06	89216.1
FALSE	Abat	High	Master Protein	P61922	4-aminobutyrate aminotransferase, mitochondrial OS=Mus musculus OX=10090 GN=Abat PE=1 SV=1	0.002	FALSE	5.476	2	1	35	1	500	56.4	8.09	79.86	1	other metabolic processes;stress response;developmental processes;other biological processes	mitochondrion;other cell component	other molecular function	Pf00202	268860	ENSMUSG00000057880	mmu:268860; P61922; Q8BZA3	Degradation of GABA	Alanine and aspartate metabolism	2	0	0.77	0.607	0.01	0.903	1.017	0.614	0.82	0.414	0.01	1	1		1	1		1	1		492639	388510
FALSE	Abca17	Low	Master Protein	E9PX95	ATP-binding cassette sub-family A member 17 OS=Mus musculus OX=10090 GN=Abca17 PE=1 SV=1	0.061	FALSE	2.196	1	1	2	1	1733	195.9	7.83	4.44	1	other metabolic processes;transport	other membranes;ER/Golgi;other cell component	transporter activity;other molecular function	Pf00005, Pf12698	381072	ENSMUSG00000035435	E9PX95; mmu:381072; Q4H4D7			0	0	0.926	1.586	0.354	1.358	1.731	0.844	1.088	1.731	0.439	1	1	0.0345221	1	1	1	1	1	0.818406	3.73879e+06	6.40589e+06	1.42982e+06
FALSE	Abca9	High	Master Protein	Q8K449	ATP-binding cassette sub-family A member 9 OS=Mus musculus OX=10090 GN=Abca9 PE=1 SV=2	0	FALSE	16.885	3	4	55	4	1623	183	6.93	43.04	4	transport	other membranes;other cell component	transporter activity;other molecular function	Pf00005, Pf12698	217262	ENSMUSG00000041797	A2A6R5; mmu:217262; Q8C114; Q8K449	ABC transporters in lipid homeostasis		1	0	1.233	1.3	0.01	2.27	0.951	0.414	1.092	3.26	0.145	1	1		1	1	1	1	1	0.19912	981781	1.03532e+06
FALSE	Abcb7	High	Master Protein	Q61102	Iron-sulfur clusters transporter ABCB7, mitochondrial OS=Mus musculus OX=10090 GN=Abcb7 PE=1 SV=3	0.007	FALSE	4.341	2	1	1	1	752	82.5	9.32	1.95	1	cell organization and biogenesis;other metabolic processes;transport;other biological processes	other membranes	transporter activity;other molecular function	Pf00005, Pf00664	11306	ENSMUSG00000031333	A2AC46; mmu:11306; Q3U7S8; Q61102	Mitochondrial ABC transporters		1	0
FALSE	Abcc1	High	Master Protein	O35379	Multidrug resistance-associated protein 1 OS=Mus musculus OX=10090 GN=Abcc1 PE=1 SV=1	0.002	FALSE	5.725	1	1	25	1	1528	171.1	7.36	60.11	1	cell organization and biogenesis;stress response;transport;other biological processes	plasma membrane;other membranes;other cell component	transporter activity;other molecular function	Pf00005, Pf00664	17250	ENSMUSG00000023088	mmu:17250; O35379	Synthesis of Leukotrienes (LT) and Eoxins (EX); Cobalamin (Cbl, vitamin B12) transport and metabolism; Cytoprotection by HMOX1; Heme degradation; ABC-family proteins mediated transport	Irinotecan pathway	6	0	1.013	1.016	0.01	0.63	0.949	0.723	0.772	0.723	0.01	1	1		1	1		1	1		636664	638121
TRUE	Abcc3	High	Master Protein	B2RX12	ATP-binding cassette sub-family C member 3 OS=Mus musculus OX=10090 GN=Abcc3 PE=1 SV=2	0.009	FALSE	3.867	1	1	10	1	1523	169.1	7.14	7.58	1	transport	plasma membrane;other membranes	transporter activity;other molecular function	Pf00005, Pf00664	76408	ENSMUSG00000020865	B2RX12; J3QML2; mmu:76408; Q3U1W8; Q56PH0; Q59DK9; Q59DL0; Q5SUF4; Q80ZK8	Recycling of bile acids and salts; ABC-family proteins mediated transport	Nuclear receptors in lipid metabolism and toxicity	3	0	1.214	1.137	0.334	1.364	1.017	0.756	1.316	1.191	0.465	1	1	1.86344e-05	1	1	1	1	1	0.00935534	573111	537157	157710
FALSE	Abcd3	High	Master Protein	P55096	ATP-binding cassette sub-family D member 3 OS=Mus musculus OX=10090 GN=Abcd3 PE=1 SV=2	0	FALSE	54.112	20	9	324	9	659	75.4	9.26	490.62	9	cell organization and biogenesis;other metabolic processes;transport;other biological processes	other membranes;other cytoplasmic organelle;other cell component	transporter activity;other molecular function	Pf00005, Pf06472	19299	ENSMUSG00000028127	mmu:19299; P55096	RHOC GTPase cycle; RHOA GTPase cycle; ABC transporters in lipid homeostasis; Class I peroxisomal membrane protein import	Nuclear receptors in lipid metabolism and toxicity	5	0	1.456	1.39	0.842	1.418	0.878	0.863	1.724	1.044	0.669	1	1	1	1	1	1	1	1	1	1.82477e+07	1.74121e+07	1.05537e+07
FALSE	Abcd4	High	Master Protein	O89016	Lysosomal cobalamin transporter ABCD4 OS=Mus musculus OX=10090 GN=Abcd4 PE=1 SV=2	0.007	FALSE	4.363	2	1	3	1	606	68.5	6.42	2.1	1	cell organization and biogenesis;other metabolic processes;transport;other biological processes	other membranes;ER/Golgi;other cytoplasmic organelle	transporter activity;other molecular function	Pf00005, Pf06472	19300	ENSMUSG00000021240	E9QKU3; mmu:19300; O89016	Cobalamin (Cbl, vitamin B12) transport and metabolism		1	0	1.428	0.848	0.01	1.223	0.944	1.562	1.162	1.252	0.01	1	1		1	1		1	1		334510	198732
FALSE	Abce1	High	Master Protein	P61222	ATP-binding cassette sub-family E member 1 OS=Mus musculus OX=10090 GN=Abce1 PE=1 SV=1	0	FALSE	63.512	30	12	267	12	599	67.3	8.34	480.21	12	cell organization and biogenesis;protein metabolism;other metabolic processes;transport;other biological processes	cytosol;mitochondrion;other cell component	transporter activity;enzyme regulator activity;translation activity;other molecular function	Pf00005, Pf00037, Pf04068	24015	ENSMUSG00000058355	mmu:24015; O88793; P61222; Q13181; Q13864; Q96AL0; Q96B10; Q99K66	Interferon alpha/beta signaling; OAS antiviral response		2	0	1.317	0.758	0.131	1.376	0.859	0.636	1.342	0.828	0.346	1	1	9.09613e-05	1	1	1	1	1	0.200161	9.20043e+06	5.29364e+06	911920
TRUE	Abcf1	High	Master Protein	Q6P542	ATP-binding cassette sub-family F member 1 OS=Mus musculus OX=10090 GN=Abcf1 PE=1 SV=1	0	FALSE	34.429	12	7	260	7	837	94.9	6.51	333.93	7	protein metabolism;other metabolic processes;transport;other biological processes	cytosol;translational apparatus;nucleus;other cell component	transporter activity;translation activity;nucleic acid binding activity;other molecular function	Pf00005	224742	ENSMUSG00000038762	mmu:224742; Q6NV71; Q6P542	ABC-family proteins mediated transport		1	0	0.96	1.135	0.184	1.134	1.526	0.528	1.351	1.503	0.241	1	1	2.76721e-05	1	1	1	1	1	0.00451109	6.08208e+06	7.18732e+06	1.16458e+06
TRUE	Abcf2	High	Master Protein	Q99LE6	ATP-binding cassette sub-family F member 2 OS=Mus musculus OX=10090 GN=Abcf2 PE=1 SV=1	0	FALSE	27.352	15	8	96	8	628	71.7	7.05	67.82	8	transport		transporter activity;other molecular function	Pf00005, Pf12848	27407	ENSMUSG00000028953	mmu:27407; Q3UA24; Q8C1S5; Q99LE6; Q9JL48			0	0	1.228	0.592	0.143	1.16	0.754	0.874	1.465	0.912	0.165	1	1	0.000807913	1	1	1	1	1	0.00457749	4.11174e+06	1.98218e+06	478693
FALSE	Abcf3	High	Master Protein	Q8K268	ATP-binding cassette sub-family F member 3 OS=Mus musculus OX=10090 GN=Abcf3 PE=1 SV=1	0	FALSE	8.114	4	2	28	2	709	79.8	6.16	15.87	2	stress response;transport		transporter activity;other molecular function	Pf00005, Pf12848	27406	ENSMUSG00000003234	mmu:27406; Q8K268; Q9JL49			0	0	1.095	1.339	0.01	1.304	0.504	0.498	1.313	1.205	0.407	1	1		1	1	1	1	1		945315	1.15628e+06
FALSE	Abcg2	High	Master Protein	Q7TMS5	Broad substrate specificity ATP-binding cassette transporter ABCG2 OS=Mus musculus OX=10090 GN=Abcg2 PE=1 SV=1	0.008	FALSE	4.236	2	1	72	1	657	72.9	8.54	63.89	1	cell organization and biogenesis;other metabolic processes;transport;developmental processes;other biological processes	plasma membrane;other membranes;mitochondrion;nucleus	transporter activity;cytoskeletal activity;other molecular function	Pf00005, Pf01061, Pf19055	26357		mmu:26357; Q7TMS5; Q9R004; Q9Z1T0	Heme degradation; Iron uptake and transport; Heme biosynthesis	Irinotecan pathway	4	0	1.747	2.786	0.01	2.49	2.235	1.02	2.24	1.746	0.27	1	1		1	1	1	1	1		309305	493379
FALSE	Abhd10	Medium	Master Protein	Q6PE15	Palmitoyl-protein thioesterase ABHD10, mitochondrial OS=Mus musculus OX=10090 GN=Abhd10 PE=1 SV=1	0.029	FALSE	2.513	4	1	1	1	297	33	8.79	0	1	protein metabolism;other metabolic processes	cytosol	other molecular function	Pf00561	213012	ENSMUSG00000033157	mmu:213012; Q3TMB4; Q6PE15; Q8C3S8; Q8C724; Q8K188	Glucuronidation		1	0	1.059	1.328	0.01	0.964	0.995	1.103	1.018	1.278	0.01				1			1	1		191184	239838
FALSE	Abhd11	High	Master Protein	Q8K4F5	Protein ABHD11 OS=Mus musculus OX=10090 GN=Abhd11 PE=1 SV=1	0.001	FALSE	7.009	9	2	26	2	307	33.5	9.61	0	2			other molecular function	Pf12697	68758	ENSMUSG00000040532	mmu:68758; Q8K4F5			0	0	0.832	0.459	0.279	0.645	0.501	0.234	0.918	0.639	0.297	1	1	0.573718	1	1	1	1	1	0.829982	559485	308916	187445
FALSE	Abhd12	High	Master Protein	Q99LR1	Lysophosphatidylserine lipase ABHD12 OS=Mus musculus OX=10090 GN=Abhd12 PE=1 SV=2	0	FALSE	47.226	28	8	68	8	398	45.2	8.72	121.57	8	protein metabolism;other metabolic processes;other biological processes	plasma membrane;other membranes;mitochondrion;ER/Golgi;other cell component	other molecular function	Pf12146	76192	ENSMUSG00000032046	A2ANB4; mmu:76192; Q99LR1; Q99M06	Arachidonate production from DAG		1	0	1.085	1.3	0.707	2.727	1.469	0.468	2.292	1.887	1.752	1	1	1	1	1	1	1	1	1	2.43782e+06	2.92044e+06	1.58812e+06
FALSE	Abhd14b	High	Master Protein	Q8VCR7	Protein ABHD14B OS=Mus musculus OX=10090 GN=Abhd14b PE=1 SV=1	0	FALSE	17.436	27	4	244	4	210	22.4	6.27	270.79	4	other biological processes	cytosol;nucleus;other cell component	other molecular function	Pf12697			Q8VCR7	Cytosolic sulfonation of small molecules		1	0	1.355	0.883	0.01	1.326	1.049	0.131	1.314	0.932	0.099	1	1		1	1	0.894703	1	1		2.16762e+06	1.41153e+06
FALSE	Abhd16a	High	Master Protein	Q9Z1Q2	Phosphatidylserine lipase ABHD16A OS=Mus musculus OX=10090 GN=Abhd16a PE=1 SV=3	0	FALSE	8.419	7	3	42	3	558	63	8.25	16.48	3	other metabolic processes	other membranes	other molecular function	Pf00561	193742	ENSMUSG00000007036	mmu:193742; Q9Z1Q2			0	0	1.1	0.813	0.412	1.298	1.102	0.614	1.608	1.761	0.584	1	1	0.875603	1	1	1	1	1	0.415728	677291	500688	254010
FALSE	Abhd17b	Medium	Master Protein	Q7M759	Alpha/beta hydrolase domain-containing protein 17B OS=Mus musculus OX=10090 GN=Abhd17b PE=1 SV=1	0.01	FALSE	3.623	9	1	1	1	288	32.2	6.29	2.54	1	protein metabolism;other metabolic processes;other biological processes	plasma membrane;other membranes;other cytoplasmic organelle;other cell component	other molecular function	Pf00326	226016	ENSMUSG00000047368	mmu:226016; Q58EV9; Q7M759; Q8K275	RAS processing		1	0	1.249	0.01	0.01	1.213	1.852	0.01	0.878	2.374	0.01					1					257424
FALSE	Abhd4	Low	Master Protein	Q8VD66	(Lyso)-N-acylphosphatidylethanolamine lipase OS=Mus musculus OX=10090 GN=Abhd4 PE=1 SV=1	0.072	FALSE	2.134	2	1	1	1	342	38.8	7.59	0	1	other metabolic processes;other biological processes	mitochondrion;other cell component	other molecular function	Pf00561	105501	ENSMUSG00000040997	mmu:105501; Q8VD66	Acyl chain remodelling of PE		1	0	1.436	1.785	0.01	1.673	1.513	0.881	1.814	1.687	0.01	1	1		1	1		1			210381	261601
FALSE	Abhd5	High	Master Protein	Q9DBL9	1-acylglycerol-3-phosphate O-acyltransferase ABHD5 OS=Mus musculus OX=10090 GN=Abhd5 PE=1 SV=1	0	FALSE	15.247	18	3	96	3	351	39.1	6.79	254.05	3	other metabolic processes;other biological processes	cytosol;mitochondrion;nucleus;other cell component	other molecular function	Pf00561	67469	ENSMUSG00000032540	mmu:67469; Q9CTY3; Q9DBL9			0	0	1.48	0.772	0.206	0.75	0.183	0.76	1.505	0.297	0.415	1	1	0.358426	1	1	1	1	1	0.607689	2.8459e+06	1.48462e+06	396836
FALSE	Abhd6	High	Master Protein	Q8R2Y0	Monoacylglycerol lipase ABHD6 OS=Mus musculus OX=10090 GN=Abhd6 PE=1 SV=1	0.007	FALSE	4.446	4	1	8	1	336	38.2	8.47	8.87	1	other metabolic processes;other biological processes	plasma membrane;other membranes;mitochondrion;other cytoplasmic organelle;other cell component	other molecular function	Pf12697	66082	ENSMUSG00000025277	mmu:66082; Q3TGD2; Q8R2Y0; Q9DCD4	Arachidonate production from DAG		1	0	2.372	0.915	0.01	1.375	0.551	2.368	3.106	1.406	1.279	1	1		1		1	1	1		667829	257621
FALSE	Abi1	High	Master Protein	Q8CBW3	Abl interactor 1 OS=Mus musculus OX=10090 GN=Abi1 PE=1 SV=3	0	FALSE	18.801	11	5	71	5	481	52.3	7.64	93.33	5	cell-cell signaling;cell organization and biogenesis;protein metabolism;other metabolic processes;developmental processes;signal transduction;other biological processes	cytoskeleton;nucleus;other cell component	enzyme regulator activity;other molecular function	Pf00018, Pf07815	11308	ENSMUSG00000058835	mmu:11308; Q3U8V0; Q60747; Q8CBW3; Q91ZM5; Q923I9; Q99KH4	RAC1 GTPase cycle; RAC2 GTPase cycle; RAC3 GTPase cycle; VEGFA-VEGFR2 Pathway; Regulation of actin dynamics for phagocytic cup formation; RHO GTPases Activate WASPs and WAVEs	EGFR1 signaling pathway; Toll-like receptor signaling	8	0	1.478	1.155	1.712	3.919	1.567	1.642	2.402	3.096	1.45	1	1	1	1	1	1	1	1	1	906846	708782	1.05049e+06
FALSE	Abi3	Medium	Master Protein	Q8BYZ1	ABI gene family member 3 OS=Mus musculus OX=10090 GN=Abi3 PE=1 SV=3	0.01	FALSE	3.625	3	1	2	1	367	39.1	5.54	0	1	stress response;other biological processes	other cell component	cytoskeletal activity;other molecular function	Pf07815, Pf14604	66610	ENSMUSG00000018381	mmu:66610; Q3TA46; Q6PE63; Q8BYZ1; Q9D7S4			0	0
FALSE	Ablim1	High	Master Protein	Q8K4G5	Actin-binding LIM protein 1 OS=Mus musculus OX=10090 GN=Ablim1 PE=1 SV=1	0	FALSE	9.528	4	3	29	3	861	96.7	8.63	7.85	3	cell organization and biogenesis;developmental processes;other biological processes	cytoskeleton;other cell component	cytoskeletal activity;other molecular function	Pf00412, Pf02209, Pf16182	226251	ENSMUSG00000025085	mmu:226251; Q80U86; Q8BIR9; Q8K4G3; Q8K4G4; Q8K4G5			0	0	1.344	0.696	0.331	0.96	1.275	0.6	1.068	1.053	0.517	1	1	0.35337	1	1	1	1	1	0.412576	1.33914e+06	693253	329957
FALSE	Abr	High	Master Protein	Q5SSL4	Active breakpoint cluster region-related protein OS=Mus musculus OX=10090 GN=Abr PE=1 SV=1	0	FALSE	29.468	16	8	53	8	859	97.6	6.58	53.06	8	cell organization and biogenesis;developmental processes;signal transduction;other biological processes	plasma membrane;other membranes;cytosol;other cell component	enzyme regulator activity	Pf00168, Pf00169, Pf00620, Pf00621	109934	ENSMUSG00000017631	mmu:109934; Q3U5G0; Q3UQJ6; Q3UY38; Q5SSL4; Q5SYJ5; Q5SYJ7; Q5SYJ8; Q5SYJ9; Q6PCY1; Q6PDH3	RHOA GTPase cycle; RHOC GTPase cycle; RHOB GTPase cycle; RAC1 GTPase cycle; RAC2 GTPase cycle; RAC3 GTPase cycle; CDC42 GTPase cycle; G alpha (12/13) signalling events; NRAGE signals death through JNK		9	0	0.742	2.484	1.322	2.632	0.977	1.362	2.897	2.752	2.769	1	1	1	1	1	1	1	1	0.823257	1.09015e+06	3.64885e+06	1.94128e+06
FALSE	Abracl	High	Master Protein	Q4KML4	Costars family protein ABRACL OS=Mus musculus OX=10090 GN=Abracl PE=1 SV=1	0	FALSE	18.216	47	3	311	3	81	9	5.8	769.26	3	other biological processes			Pf14705	73112		mmu:73112; Q4KML4; Q8CHQ7			0	0	1.085	0.245	0.825	1.068	0.444	1.028	1.269	0.909	0.615	1	1	1	1	1	1	1	1	1	1.68862e+07	3.80772e+06	1.28431e+07
FALSE	Abraxas2	Medium	Master Protein	Q3TCJ1	BRISC complex subunit Abraxas 2 OS=Mus musculus OX=10090 GN=Abraxas2 PE=1 SV=1	0.023	FALSE	2.657	2	1	15	1	415	46.9	6.18	3.31	1	cell cycle OR cell proliferation;cell organization and biogenesis;protein metabolism;other metabolic processes;stress response;other biological processes	cytoskeleton;nucleus;other cell component	cytoskeletal activity;other molecular function		109359		mmu:109359; Q3TB08; Q3TCJ1; Q8K0R4	Metalloprotease DUBs		1	0	1.379	1.061	0.775	1.538	1.5	0.94	1.541	1.573	0.01	1	1		1	1	1	1	1		526474	405233	296047
FALSE	Abtb1	Medium	Master Protein	Q99LJ2	Ankyrin repeat and BTB/POZ domain-containing protein 1 OS=Mus musculus OX=10090 GN=Abtb1 PE=2 SV=1	0.021	FALSE	2.727	2	1	40	1	478	54	5.2	27.71	1	protein metabolism;other metabolic processes	plasma membrane;other membranes;cytosol;nucleus;other cell component	nucleic acid binding activity	Pf00651, Pf12796	80283		mmu:80283; Q8C2K7; Q91XU4; Q99LJ2			0	0	0.793	2.013	0.01	0.533	0.497	0.163	0.281	1.646	0.01	1	1		1	1	0.81292	1			550703	1.39717e+06
TRUE	Acaa1a	High	Master Protein	Q921H8	3-ketoacyl-CoA thiolase A, peroxisomal OS=Mus musculus OX=10090 GN=Acaa1a PE=1 SV=1	0	FALSE	94.456	49	13	965	5	424	43.9	8.44	2465.97	13	other metabolic processes	other cytoplasmic organelle	other molecular function	Pf00108, Pf02803	113868	ENSMUSG00000036138	mmu:113868; Q921H8		PPAR signaling pathway; Eicosanoid metabolism via cyclooxygenases (COX); Eicosanoid metabolism via lipoxygenases (LOX)	3	7	1.668	0.842	0.232	2.033	1.079	0.744	1.948	1.014	0.203	1	1	0.00535596	1	1	1	1	1	0.0461449	4.30879e+07	2.17471e+07	5.99445e+06
FALSE	Acaa1b	High	Master Protein	Q8VCH0	3-ketoacyl-CoA thiolase B, peroxisomal OS=Mus musculus OX=10090 GN=Acaa1b PE=1 SV=1	0	FALSE	63.805	38	9	619	1	424	44	8.51	1465.5	9	other metabolic processes	other cytoplasmic organelle	other molecular function	Pf00108, Pf02803	235674	ENSMUSG00000010651	mmu:235674; Q8VCH0	Neutrophil degranulation; Peroxisomal protein import; alpha-linolenic acid (ALA) metabolism; Beta-oxidation of very long chain fatty acids	PPAR signaling pathway	5	0				100
TRUE	Acaa2	High	Master Protein	Q8BWT1	3-ketoacyl-CoA thiolase, mitochondrial OS=Mus musculus OX=10090 GN=Acaa2 PE=1 SV=3	0	FALSE	109.695	57	17	1517	17	397	41.8	8.09	3289.99	17	cell organization and biogenesis;other metabolic processes;stress response;transport	mitochondrion	other molecular function	Pf00108, Pf02803	52538	ENSMUSG00000036880	mmu:52538; Q3TIT9; Q8BWT1; Q8JZR8	Mitochondrial Fatty Acid Beta-Oxidation	Fatty acid biosynthesis	2	0	0.991	0.676	0.1	0.709	0.635	0.204	1.013	0.468	0.121	1	1	0.000131156	1	1	1	1	1	0.00134289	4.44351e+07	3.03262e+07	4.47189e+06
TRUE	Acaca	High	Master Protein	Q5SWU9	Acetyl-CoA carboxylase 1 OS=Mus musculus OX=10090 GN=Acaca PE=1 SV=1	0	FALSE	124.387	17	29	553	24	2345	265.1	6.39	862.8	29	cell organization and biogenesis;protein metabolism;other metabolic processes;other biological processes	cytosol;cytoskeleton;nucleus	other molecular function	Pf00289, Pf00364, Pf01039, Pf02785, Pf02786, Pf08326	107476	ENSMUSG00000020532	A2A6H4; mmu:107476; Q5SWU6; Q5SWU7; Q5SWU8; Q5SWU9; Q6JIZ1; Q6PHL9; Q705X8; Q705X9; Q91VC8; Q925C4; Q925C5	Biotin transport and metabolism; ChREBP activates metabolic gene expression; Carnitine metabolism; Fatty acyl-CoA biosynthesis	Focal adhesion: PI3K-Akt-mTOR signaling pathway; Fatty acid biosynthesis; Dysregulated miRNA targeting in insulin/PI3K-AKT signaling; Leptin and adiponectin	8	5	1.068	0.849	0.095	0.587	0.419	0.204	0.873	0.475	0.123	1	1	0.00869558	1	1	1	1	1	0.000278158	2.10092e+07	1.67032e+07	1.86871e+06
FALSE	Acacb	High	Master Protein	E9Q4Z2	Acetyl-CoA carboxylase 2 OS=Mus musculus OX=10090 GN=Acacb PE=1 SV=1	0	FALSE	64.617	9	17	362	12	2448	275.6	6.32	437.95	17	cell organization and biogenesis;other metabolic processes;other biological processes	mitochondrion;nucleus	other molecular function	Pf00289, Pf00364, Pf01039, Pf02785, Pf02786, Pf08326	100705	ENSMUSG00000042010	E9Q4Z2; mmu:100705; Q6JIZ0	ChREBP activates metabolic gene expression; Biotin transport and metabolism; Carnitine metabolism	Fatty acid biosynthesis	4	0	1.199	1.328	0.298	0.719	0.564	0.215	1.34	0.426	0.302	1	1	0.469961	1	1	1	1	1	0.555479	7.79466e+06	8.63216e+06	1.93431e+06
FALSE	Acad10	High	Master Protein	Q8K370	Acyl-CoA dehydrogenase family member 10 OS=Mus musculus OX=10090 GN=Acad10 PE=1 SV=1	0	FALSE	12.827	5	3	53	3	1069	118.9	8.24	78.91	3			other molecular function	Pf00441, Pf01636, Pf02770, Pf02771, Pf13419	71985	ENSMUSG00000029456	mmu:71985; Q8BWQ0; Q8K313; Q8K370	Mitochondrial Fatty Acid Beta-Oxidation		1	0	0.838	1.476	0.01	0.825	0.702	0.334	0.686	0.573	0.01	1	1		1	1		1	1		1.06679e+06	1.87793e+06
TRUE	Acad8	High	Master Protein	Q9D7B6	Isobutyryl-CoA dehydrogenase, mitochondrial OS=Mus musculus OX=10090 GN=Acad8 PE=1 SV=2	0	FALSE	7.825	8	3	32	3	413	45	8.13	6.59	3	other metabolic processes		other molecular function	Pf00441, Pf02770, Pf02771	66948		mmu:66948; Q8BK36; Q8BKQ8; Q8CFY9; Q9D2L8; Q9D7B6	Branched-chain amino acid catabolism		1	0	0.838	1.024	0.094	0.872	0.768	0.242	0.935	0.753	0.116	1	1	1.19461e-05	1	1	0.876376	1	1	0.000569279	1.0574e+06	1.29123e+06	118939
TRUE	Acad9	High	Master Protein	Q8JZN5	Complex I assembly factor ACAD9, mitochondrial OS=Mus musculus OX=10090 GN=Acad9 PE=1 SV=2	0	FALSE	163.216	56	31	1637	31	625	68.7	7.46	2523.52	31	cell organization and biogenesis;other metabolic processes	other membranes;mitochondrion;nucleus;other cell component	other molecular function	Pf00441, Pf02770, Pf02771	229211	ENSMUSG00000027710	mmu:229211; Q3ULL9; Q8BK76; Q8C0B5; Q8JZN5	Complex I biogenesis		1	0	1.099	0.98	0.193	0.938	0.646	0.298	1.221	0.483	0.166	1	1	0.0277957	1	1	0.970966	1	1	0.000230864	4.55575e+07	4.06543e+07	8.01293e+06
TRUE	Acadl	High	Master Protein	P51174	Long-chain specific acyl-CoA dehydrogenase, mitochondrial OS=Mus musculus OX=10090 GN=Acadl PE=1 SV=2	0	FALSE	83.407	37	15	1058	14	430	47.9	8.31	2134.98	15	other metabolic processes;stress response;other biological processes	other membranes;mitochondrion	other molecular function	Pf00441, Pf02770, Pf02771	11363		B2KGC6; mmu:11363; O35302; P51174; Q8QZR6; Q9CU29; Q9DB83	Beta oxidation of myristoyl-CoA to lauroyl-CoA; Beta oxidation of lauroyl-CoA to decanoyl-CoA-CoA	Fatty acid beta-oxidation; PPAR signaling pathway; Mitochondrial long chain fatty acid beta-oxidation	5	1	0.939	0.793	0.116	0.871	0.68	0.221	1.103	0.847	0.136	1	1	4.17313e-06	1	1	0.497066	1	1	3.30795e-05	3.8738e+07	3.2731e+07	4.78395e+06
TRUE	Acadm	High	Master Protein	P45952	Medium-chain specific acyl-CoA dehydrogenase, mitochondrial OS=Mus musculus OX=10090 GN=Acadm PE=1 SV=1	0	FALSE	53.765	33	12	539	12	421	46.5	8.37	1225.92	12	other metabolic processes;stress response;developmental processes;other biological processes	other membranes;mitochondrion;other cell component	other molecular function	Pf00441, Pf02770, Pf02771	11364	ENSMUSG00000062908	mmu:11364; P45952; Q64235	mitochondrial fatty acid beta-oxidation of unsaturated fatty acids; Beta oxidation of decanoyl-CoA to octanoyl-CoA-CoA; Beta oxidation of octanoyl-CoA to hexanoyl-CoA	Fatty acid beta-oxidation; PPAR signaling pathway; Mitochondrial long chain fatty acid beta-oxidation	6	0	0.803	0.948	0.303	1.053	0.732	0.147	0.962	0.493	0.185	1	1	0.0743719	1	1	0.6178	1	1	0.0202946	1.33093e+07	1.5721e+07	5.02245e+06
TRUE	Acads	High	Master Protein	Q07417	Short-chain specific acyl-CoA dehydrogenase, mitochondrial OS=Mus musculus OX=10090 GN=Acads PE=1 SV=2	0	FALSE	62.735	32	10	411	10	412	44.9	8.47	548.46	10	other metabolic processes	other membranes;cytoskeleton;mitochondrion;nucleus	other molecular function	Pf00441, Pf02770, Pf02771	11409	ENSMUSG00000029545	mmu:11409; Q07417; Q91W85	Beta oxidation of hexanoyl-CoA to butanoyl-CoA; Beta oxidation of butanoyl-CoA to acetyl-CoA	Fatty acid beta-oxidation; Mitochondrial long chain fatty acid beta-oxidation	4	0	1.26	0.906	0.146	1.382	0.978	0.274	1.836	1.359	0.361	1	1	0.000225875	1	1	0.64526	1	1	0.0167967	8.63708e+06	6.20788e+06	998303
FALSE	Acadsb	High	Master Protein	Q9DBL1	Short/branched chain specific acyl-CoA dehydrogenase, mitochondrial OS=Mus musculus OX=10090 GN=Acadsb PE=1 SV=1	0	FALSE	27.336	14	4	230	4	432	47.8	7.87	775.86	4	other metabolic processes	mitochondrion	other molecular function	Pf00441, Pf02770, Pf02771	66885	ENSMUSG00000030861	mmu:66885; Q9DBL1	Branched-chain amino acid catabolism		1	0	0.97	1.129	0.27	1.034	0.851	0.391	0.966	1.066	0.419	1	1	0.0306188	1	1	1	1	1	0.808071	5.94247e+06	6.92097e+06	1.65406e+06
TRUE	Acadvl	High	Master Protein	P50544	Very long-chain specific acyl-CoA dehydrogenase, mitochondrial OS=Mus musculus OX=10090 GN=Acadvl PE=1 SV=3	0	FALSE	151.808	50	26	1693	26	656	70.8	8.75	2998.39	26	other metabolic processes;stress response;other biological processes	other membranes;mitochondrion;nucleus	other molecular function	Pf00441, Pf02770, Pf02771	11370	ENSMUSG00000018574	mmu:11370; O35289; O55133; P50544	Beta oxidation of palmitoyl-CoA to myristoyl-CoA	Fatty acid beta-oxidation; Mitochondrial long chain fatty acid beta-oxidation	3	0	0.902	0.829	0.063	0.743	0.714	0.232	0.967	0.603	0.124	1	1	7.55167e-07	1	1	0.615178	1	1	0.00011251	3.78923e+07	3.48316e+07	2.64303e+06
FALSE	Acap1	High	Master Protein	Q8K2H4	Arf-GAP with coiled-coil, ANK repeat and PH domain-containing protein 1 OS=Mus musculus OX=10090 GN=Acap1 PE=1 SV=1	0	FALSE	10.31	6	2	4	2	740	81.7	7.52	6.37	2	other metabolic processes;signal transduction	other membranes;other cytoplasmic organelle	enzyme regulator activity;other molecular function	Pf00169, Pf01412, Pf12796, Pf16746	216859	ENSMUSG00000001588	mmu:216859; Q3U441; Q571H6; Q8K2H4			0	0			100		100		100	100	100												203767
FALSE	Acap2	High	Master Protein	Q6ZQK5	Arf-GAP with coiled-coil, ANK repeat and PH domain-containing protein 2 OS=Mus musculus OX=10090 GN=Acap2 PE=1 SV=2	0	FALSE	32.135	13	7	91	7	770	87.2	6.68	122.8	7	transport;other biological processes	other membranes;other cytoplasmic organelle;other cell component	enzyme regulator activity;other molecular function	Pf00169, Pf01412, Pf12796, Pf16746	78618	ENSMUSG00000049076	mmu:78618; Q3UHL4; Q6ZQK5; Q811F3; Q9CTS8			0	0	1.342	2.087	0.933	1.338	3.195	1.818	1.637	2.467	1.501	1	1	1	1	1	1	1	1	1	2.93618e+06	4.56543e+06	2.04188e+06
TRUE	Acat1	High	Master Protein	Q8QZT1	Acetyl-CoA acetyltransferase, mitochondrial OS=Mus musculus OX=10090 GN=Acat1 PE=1 SV=1	0	FALSE	101.615	58	15	1162	15	424	44.8	8.51	2511.04	15	other metabolic processes;stress response;developmental processes;other biological processes	mitochondrion	other molecular function	Pf00108, Pf02803	110446	ENSMUSG00000032047	mmu:110446; Q3TE92; Q8QZT1	Branched-chain amino acid catabolism; Synthesis of Ketone Bodies; Utilization of Ketone Bodies	Fatty acid beta-oxidation; Synthesis and degradation of ketone bodies; Tryptophan metabolism	6	0	1.178	0.886	0.124	1.054	1.158	0.247	1.168	0.737	0.167	1	1	6.24359e-05	1	1	0.784401	1	1	0.000538449	3.15743e+07	2.37549e+07	3.31408e+06
TRUE	Acat2	High	Master Protein	Q8CAY6	Acetyl-CoA acetyltransferase, cytosolic OS=Mus musculus OX=10090 GN=Acat2 PE=1 SV=2	0	FALSE	80.841	56	13	931	13	397	41.3	7.5	1816.73	13	other metabolic processes;other biological processes	cytosol;other cell component	other molecular function	Pf00108, Pf02803	110460	ENSMUSG00000023832	mmu:110460; Q3TJY7; Q62292; Q8CAY6; Q96EB7; Q99K88; Q9CYV2	Cholesterol biosynthesis		1	0	0.986	0.912	0.077	0.924	0.483	0.171	1.219	0.39	0.057	1	1	0.000165748	1	1	1	1	1	0.00020845	2.47786e+07	2.29153e+07	1.93124e+06
TRUE	Acbd3	High	Master Protein	Q8BMP6	Golgi resident protein GCP60 OS=Mus musculus OX=10090 GN=Acbd3 PE=1 SV=3	0	FALSE	57.461	31	11	583	11	525	60.1	5.11	845.22	11	other metabolic processes	other membranes;mitochondrion;ER/Golgi	other molecular function	Pf00887, Pf13897	170760		mmu:170760; O35371; Q8BMP6	Golgi Associated Vesicle Biogenesis		1	0	1.753	1.806	0.293	2.077	1.882	0.65	1.399	1.805	0.221	1	1	0.0518962	1	1	1	1	1	0.0230823	7.52229e+06	7.74977e+06	1.25804e+06
FALSE	Acbd5	High	Master Protein	Q5XG73	Acyl-CoA-binding domain-containing protein 5 OS=Mus musculus OX=10090 GN=Acbd5 PE=1 SV=1	0.001	FALSE	6.321	6	2	6	2	508	56.6	5.41	10.13	2	other metabolic processes	other membranes;nucleus;other cytoplasmic organelle	other molecular function	Pf00887	74159	ENSMUSG00000026781	A2AQX9; A2AQY0; mmu:74159; Q5XG73; Q6P7V7; Q7TSC2; Q8BKU6; Q8CI99; Q9CW41	RHOA GTPase cycle; RHOC GTPase cycle; Peroxisomal lipid metabolism; Class I peroxisomal membrane protein import		4	0	0.908	0.78	1.264	2.38	1.331	0.728	1.674	1.922	1.527	1	1		1	1		1	1	1	191025	164067	265942
TRUE	Acbd6	Medium	Master Protein	Q9D061	Acyl-CoA-binding domain-containing protein 6 OS=Mus musculus OX=10090 GN=Acbd6 PE=1 SV=2	0.043	FALSE	2.322	3	1	34	1	282	30.9	5.11	0	1		other cell component	other molecular function	Pf00887, Pf12796	72482	ENSMUSG00000033701	mmu:72482; Q3TMN7; Q9D061; Q9DCU4	Mitochondrial Fatty Acid Beta-Oxidation		1	0	1.2	1.047	0.01	1.063	0.71	0.302	1.104	0.588	0.175	1	1		1	1	1	1	1	0.0117629	438494	382686
TRUE	Ace	High	Master Protein	P09470	Angiotensin-converting enzyme OS=Mus musculus OX=10090 GN=Ace PE=1 SV=3	0	FALSE	133.123	32	26	1372	26	1312	150.8	6.55	1927.19	26	cell cycle OR cell proliferation;protein metabolism;other metabolic processes;transport;developmental processes;other biological processes	non-structural extracellular;plasma membrane;other membranes;cytoskeleton;other cytoplasmic organelle;other cell component	signal transduction activity or receptor binding;cytoskeletal activity;other molecular function	Pf01401	11421	ENSMUSG00000020681	mmu:11421; P09470; P22967; Q6GTS2	Metabolism of Angiotensinogen to Angiotensins	ACE inhibitor pathway; Deregulation of renin-angiotensin system by SARS-CoV infection	3	0	0.971	1.125	0.199	1.051	1.411	0.104	0.601	0.939	0.156	1	1	0.0207735	1	1	0.567673	1	1	0.0116168	2.10302e+07	2.43588e+07	4.31666e+06
TRUE	Acin1	High	Master Protein	Q9JIX8	Apoptotic chromatin condensation inducer in the nucleus OS=Mus musculus OX=10090 GN=Acin1 PE=1 SV=3	0	FALSE	63.957	14	15	602	15	1338	150.6	5.91	712.26	15	cell organization and biogenesis;RNA metabolism OR transcription;other metabolic processes;developmental processes;other biological processes	plasma membrane;other membranes;cytosol;nucleus;other cell component	nucleic acid binding activity	Pf02037, Pf16294	56215	ENSMUSG00000022185	B8JJ87; mmu:56215; Q9CSN7; Q9CSR9; Q9CSX7; Q9JIX8; Q9R046; Q9R047	Apoptotic cleavage of cellular proteins	mRNA processing	2	0	1.231	1.065	0.451	1.06	0.934	0.696	1.345	1.401	0.497	1	1	0.0050754	1	1	1	1	1	0.0123648	1.26409e+07	1.09353e+07	4.63373e+06
TRUE	Acly	High	Master Protein	Q91V92	ATP-citrate synthase OS=Mus musculus OX=10090 GN=Acly PE=1 SV=1	0	FALSE	209.04	45	39	2881	39	1091	119.7	7.44	5763.11	39	other metabolic processes	plasma membrane;other membranes;cytosol;nucleus	other molecular function	Pf00285, Pf00549, Pf02629, Pf16114	104112	ENSMUSG00000020917	mmu:104112; Q91V92	Neutrophil degranulation; Fatty acyl-CoA biosynthesis	Fatty acid biosynthesis	3	0	1.344	0.837	0.294	0.972	0.721	0.559	1.353	0.639	0.312	1	1	0.000528085	1	1	1	1	1	0.0117213	1.38827e+08	8.64632e+07	3.03968e+07
TRUE	Aco1	High	Master Protein	P28271	Cytoplasmic aconitate hydratase OS=Mus musculus OX=10090 GN=Aco1 PE=1 SV=3	0	FALSE	146.737	49	29	1216	29	889	98.1	7.5	1676.92	29	other metabolic processes;transport;developmental processes;other biological processes	cytosol;ER/Golgi;other cell component	nucleic acid binding activity;other molecular function	Pf00330, Pf00694	11428	ENSMUSG00000028405	mmu:11428; P28271; Q3TQ15; Q99K54	Iron uptake and transport	mRNA processing	2	0	1.095	1.026	0.082	1.346	0.98	0.287	1.453	0.888	0.163	1	1	3.57623e-05	1	1	1	1	1	0.000965321	3.57603e+07	3.35142e+07	2.68213e+06
TRUE	Aco2	High	Master Protein	Q99KI0	Aconitate hydratase, mitochondrial OS=Mus musculus OX=10090 GN=Aco2 PE=1 SV=1	0	FALSE	262.611	57	38	3611	38	780	85.4	7.93	7188.03	38	other metabolic processes;stress response;developmental processes	cytosol;mitochondrion	other molecular function	Pf00330, Pf00694	11429	ENSMUSG00000022477	mmu:11429; Q3UDK9; Q3ULG9; Q3UNH7; Q505P4; Q99KI0	Citric acid cycle (TCA cycle)	TCA cycle	2	0	0.683	0.888	0.127	0.618	0.456	0.159	0.673	0.406	0.174	1	1	0.0139746	1	1	1	1	1	0.046722	1.74611e+08	2.27064e+08	3.24748e+07
FALSE	Acod1	High	Master Protein	P54987	Cis-aconitate decarboxylase OS=Mus musculus OX=10090 GN=Acod1 PE=1 SV=2	0	FALSE	9.846	5	2	10	2	488	53.7	7.55	12.61	2	stress response;developmental processes;other biological processes	mitochondrion	other molecular function	Pf03972, Pf19305	16365		mmu:16365; P54987; Q3TAA1; Q3U8E8; Q8CBA6			0	0	1.877	6.471	1.587	4.77	3.022	0.01	3.302	26.759	9.31	1		1	1	1		1	0.37335	0.395035	117848	406326	99673.8
TRUE	Acot1	High	Master Protein	O55137	Acyl-coenzyme A thioesterase 1 OS=Mus musculus OX=10090 GN=Acot1 PE=1 SV=1	0	FALSE	54.571	30	10	617	4	419	46.1	6.58	1231.07	10	other metabolic processes;other biological processes	cytosol;other cell component	other molecular function	Pf04775, Pf08840	26897	ENSMUSG00000072949	mmu:26897; O55137; Q549A9	Peroxisomal protein import; Mitochondrial Fatty Acid Beta-Oxidation	Cholesterol metabolism with Bloch and Kandutsch-Russell pathways; Omega-3 / omega-6 fatty acid synthesis; Omega-9 fatty acid synthesis	5	6	1.589	0.885	0.056	1.211	0.606	0.175	1.548	0.356	0.059	1	1	0.000459313	1	1	1	1	1	0.00434524	2.13716e+07	1.18977e+07	756080
FALSE	Acot13	Medium	Master Protein	Q9CQR4	Acyl-coenzyme A thioesterase 13 OS=Mus musculus OX=10090 GN=Acot13 PE=1 SV=1	0.02	FALSE	2.769	7	1	14	1	140	15.2	8.82	10.54	1	cell organization and biogenesis;other biological processes	cytosol;cytoskeleton;mitochondrion;nucleus	other molecular function	Pf03061	66834	ENSMUSG00000006717	mmu:66834; Q9CQR4	Mitochondrial Fatty Acid Beta-Oxidation		1	0	1.045	0.988	0.01	1.068	0.899	0.389	0.97	0.631	0.01	1	1		1	1	1	1	1		725987	686798
TRUE	Acot2	High	Master Protein	Q9QYR9	Acyl-coenzyme A thioesterase 2, mitochondrial OS=Mus musculus OX=10090 GN=Acot2 PE=1 SV=2	0	FALSE	48.019	27	9	401	3	453	49.6	7.36	849.53	9	other metabolic processes;stress response	mitochondrion	other molecular function	Pf04775, Pf08840	171210	ENSMUSG00000021226	mmu:171210; Q3T9C9; Q9QYR9	Peroxisomal protein import; Mitochondrial Fatty Acid Beta-Oxidation	Cholesterol metabolism with Bloch and Kandutsch-Russell pathways; Omega-3 / omega-6 fatty acid synthesis; Omega-9 fatty acid synthesis	5	0	0.935	0.541	0.049	0.852	0.482	0.109	1	0.565	0.07	1	1	1.37399e-06	1	1	0.252758	1	1	2.20196e-05	7.18357e+06	4.1531e+06	373818
FALSE	Acot5	High	Master Protein	Q6Q2Z6	Acyl-coenzyme A thioesterase 5 OS=Mus musculus OX=10090 GN=Acot5 PE=1 SV=2	0	FALSE	10.833	7	2	139	1	421	46.5	7.52	201.22	2	other metabolic processes	cytosol;other cytoplasmic organelle	other molecular function	Pf04775, Pf08840	217698	ENSMUSG00000042540	E9QKJ5; mmu:217698; Q6Q2Z6	Peroxisomal protein import; Mitochondrial Fatty Acid Beta-Oxidation		2	0	1.528	0.697	0.422	0.989	0.01	0.465	1.569	0.18	0.275	1	1		1		1	1		0.857244	905785	413049	250461
FALSE	Acot7	High	Master Protein	Q91V12	Cytosolic acyl coenzyme A thioester hydrolase OS=Mus musculus OX=10090 GN=Acot7 PE=1 SV=2	0	FALSE	16.637	18	5	62	5	381	42.5	8.68	50.5	5	other metabolic processes	cytosol;mitochondrion;nucleus;other cell component	other molecular function	Pf03061	70025	ENSMUSG00000028937	A2A8K9; A2A8L0; A2A8L2; mmu:70025; Q3U8C6; Q59HQ2; Q91V12	Mitochondrial Fatty Acid Beta-Oxidation		1	0	0.591	0.459	1.563	2.598	0.599	1.02	3.782	2.994	3.818	1	1	1	1	1	1	1	1	1	386311	300376	1.02157e+06
FALSE	Acot8	High	Master Protein	P58137	Acyl-coenzyme A thioesterase 8 OS=Mus musculus OX=10090 GN=Acot8 PE=1 SV=1	0	FALSE	8.29	17	3	9	3	320	35.8	7.64	8.38	3	cell organization and biogenesis;other metabolic processes;other biological processes	other cytoplasmic organelle	other molecular function	Pf13622	170789	ENSMUSG00000017307	mmu:170789; P58137; Q8VHM4	Peroxisomal protein import; Synthesis of bile acids and bile salts via 7alpha-hydroxycholesterol; Beta-oxidation of pristanoyl-CoA; alpha-linolenic acid (ALA) metabolism; Beta-oxidation of very long chain fatty acids		5	0	1.482	1.378	1.076	1.677	0.872	0.702	1.88	1.47	0.826	1	1	1	1	1	1	1	1	1	712767	662724	517416
FALSE	Acot9	High	Master Protein	Q9R0X4	Acyl-coenzyme A thioesterase 9, mitochondrial OS=Mus musculus OX=10090 GN=Acot9 PE=1 SV=1	0	FALSE	52.277	33	12	414	12	439	50.5	8.59	493.54	12	other metabolic processes	mitochondrion	other molecular function		56360	ENSMUSG00000025287	mmu:56360; Q545G7; Q9R0X4; Q9WTJ0; Q9WUZ8	Mitochondrial Fatty Acid Beta-Oxidation		1	0	1.368	0.862	0.341	1.066	1.041	0.968	1.535	1.122	0.557	1	1	0.134542	1	1	1	1	1	1	6.71228e+06	4.22998e+06	1.67094e+06
FALSE	Acox1	High	Master Protein	Q9R0H0	Peroxisomal acyl-coenzyme A oxidase 1 OS=Mus musculus OX=10090 GN=Acox1 PE=1 SV=5	0	FALSE	117.047	41	19	519	19	661	74.6	8.48	1407.66	19	cell organization and biogenesis;other metabolic processes;other biological processes	other membranes;cytosol;other cytoplasmic organelle;other cell component	other molecular function	Pf01756, Pf02770, Pf14749	11430	ENSMUSG00000020777	A2A850; mmu:11430; O35616; Q3TDG0; Q8BYC3; Q9R0H0	Peroxisomal protein import; alpha-linolenic acid (ALA) metabolism; Beta-oxidation of very long chain fatty acids	PPAR signaling pathway; Eicosanoid metabolism via cyclooxygenases (COX); Eicosanoid metabolism via lipoxygenases (LOX); Omega-3 / omega-6 fatty acid synthesis	7	0	1.114	0.869	0.294	0.941	0.379	0.28	1.315	0.504	0.242	1	1	0.432108	1	1	1	1	1	0.534496	1.20128e+07	9.3741e+06	3.1727e+06
FALSE	Acox2	High	Master Protein	Q9QXD1	Peroxisomal acyl-coenzyme A oxidase 2 OS=Mus musculus OX=10090 GN=Acox2 PE=1 SV=2	0	FALSE	21.819	11	5	44	5	681	76.8	7.46	89.25	5	other metabolic processes;other biological processes	cytosol;other cytoplasmic organelle;other cell component	other molecular function	Pf01756, Pf14749	93732	ENSMUSG00000021751	mmu:93732; Q8VCB0; Q9QXD1	Peroxisomal protein import; Synthesis of bile acids and bile salts via 7alpha-hydroxycholesterol; Beta-oxidation of pristanoyl-CoA	PPAR signaling pathway; Eicosanoid metabolism via cyclooxygenases (COX); Eicosanoid metabolism via lipoxygenases (LOX)	6	0	2.054	1.244	0.226	0.704	0.507	0.26	1.79	0.453	0.01	1	1		1	1	1	1	1		1.8898e+06	1.14497e+06	208211
FALSE	Acox3	High	Master Protein	Q9EPL9	Peroxisomal acyl-coenzyme A oxidase 3 OS=Mus musculus OX=10090 GN=Acox3 PE=1 SV=2	0	FALSE	53.033	16	8	242	8	700	78.4	7.12	415.7	8	other metabolic processes;other biological processes	other cytoplasmic organelle	other molecular function	Pf00441, Pf01756, Pf02770	80911	ENSMUSG00000029098	mmu:80911; Q7TPP6; Q80UQ0; Q9EPL9	Peroxisomal protein import; Beta-oxidation of pristanoyl-CoA	PPAR signaling pathway; Eicosanoid metabolism via cyclooxygenases (COX); Eicosanoid metabolism via lipoxygenases (LOX); Omega-3 / omega-6 fatty acid synthesis	6	0	0.896	2.311	0.269	1.299	1.657	0.228	1.962	1.472	0.17	1	1	0.0908133	1	1	1	1	1	0.238481	3.81955e+06	9.85643e+06	1.14526e+06
FALSE	Acp1	High	Master Protein	Q9D358	Low molecular weight phosphotyrosine protein phosphatase OS=Mus musculus OX=10090 GN=Acp1 PE=1 SV=3	0.002	FALSE	5.933	13	2	19	2	158	18.2	6.74	20.82	2	protein metabolism;other metabolic processes	plasma membrane;other membranes;cytosol;other cell component	other molecular function	Pf01451	11431	ENSMUSG00000044573	mmu:11431; O88739; O88740; Q9D358; Q9QWF5			0	0	1.289	0.832	1.055	1.459	0.913	1.547	1.888	1.229	0.888	1	1	1	1	1	1	1	1	1	1.86875e+06	1.20621e+06	1.52991e+06
FALSE	Acp2	High	Master Protein	P24638	Lysosomal acid phosphatase OS=Mus musculus OX=10090 GN=Acp2 PE=1 SV=2	0	FALSE	13.221	8	3	96	3	423	48.5	7.02	130.04	3	cell organization and biogenesis;protein metabolism;other metabolic processes;developmental processes;other biological processes	other membranes;other cytoplasmic organelle;other cell component	other molecular function	Pf00328	11432	ENSMUSG00000002103	mmu:11432; P24638; Q8QZT5			0	0	1.468	1.722	0.334	3.523	1.716	0.578	1.896	1.682	0.27	1	1	0.105509	1	1	1	1	1	0.666287	1.95423e+06	2.29255e+06	444691
TRUE	Acp3	High	Master Protein	Q8CE08	Prostatic acid phosphatase OS=Mus musculus OX=10090 GN=Acp3 PE=1 SV=1	0	FALSE	25.45	18	6	193	6	381	43.7	6.24	142.05	6	cell organization and biogenesis;protein metabolism;other metabolic processes;other biological processes	non-structural extracellular;plasma membrane;other membranes;ER/Golgi;other cytoplasmic organelle;other cell component	other molecular function	Pf00328	56318	ENSMUSG00000032561	A4QPG2; B8JJZ5; B8JJZ6; mmu:56318; Q8C682; Q8CE08; Q9QXH7	Neutrophil degranulation		1	0	1.413	0.791	0.01	1.067	0.614	0.334	1.546	0.528	0.045	1	1		1	1	1	1	1	0.000136999	3.91568e+06	2.19063e+06
FALSE	Acp5	High	Master Protein	Q05117	Tartrate-resistant acid phosphatase type 5 OS=Mus musculus OX=10090 GN=Acp5 PE=1 SV=2	0	FALSE	10.637	9	2	51	2	327	36.8	8.9	57.41	2	other metabolic processes;stress response;developmental processes;other biological processes	other cytoplasmic organelle	other molecular function	Pf00149	11433	ENSMUSG00000001348	mmu:11433; Q05117	Vitamin B2 (riboflavin) metabolism	Osteoclast signaling	2	0	1.449	1.432	0.377	1.828	0.381	1.085	2.567	1.627	0.666	1		1	1	1	1	1	1	1	458035	452658	119294
TRUE	Acp6	High	Master Protein	Q8BP40	Lysophosphatidic acid phosphatase type 6 OS=Mus musculus OX=10090 GN=Acp6 PE=1 SV=1	0	FALSE	15.415	14	5	51	5	418	47.6	7.72	55.93	5	other metabolic processes;developmental processes	other cell component	other molecular function	Pf00328	66659	ENSMUSG00000028093	mmu:66659; Q3TNE2; Q8BN33; Q8BP40; Q9JMG5; Q9QXG5	Synthesis of PA		1	0	1.328	1	0.183	0.963	0.885	0.332	1.031	0.561	0.189	1	1	5.15989e-05	1	1	0.747526	1	1	0.000136999	5.69741e+06	4.28996e+06	784940
FALSE	Acp7	High	Master Protein	Q8BX37	Acid phosphatase type 7 OS=Mus musculus OX=10090 GN=Acp7 PE=2 SV=2	0.005	FALSE	4.793	2	1	6	1	438	50.6	9.04	7.23	1	other metabolic processes	non-structural extracellular	other molecular function	Pf00149, Pf14008, Pf16656	101744	ENSMUSG00000037469	mmu:101744; Q8BX37			0	0	1.168	0.636	0.01	0.667	0.571	1.506	1.526	0.755	0.873	1	1		1	1	1	1	1		630565	343652
FALSE	Acsbg1	High	Master Protein	Q99PU5	Long-chain-fatty-acid--CoA ligase ACSBG1 OS=Mus musculus OX=10090 GN=Acsbg1 PE=1 SV=1	0.001	FALSE	6.133	3	2	13	2	721	80.4	5.94	9	2	other metabolic processes;other biological processes	plasma membrane;other membranes;ER/Golgi;other cell component	other molecular function	Pf00501	94180	ENSMUSG00000032281	mmu:94180; Q6ZQ79; Q99PU5	Synthesis of very long-chain fatty acyl-CoAs	PPAR signaling pathway	2	0	1.496	1.298	0.949	0.704	0.846	0.796	1.324	0.863	0.804	1	1	1	1	1	1	1	1	1	809639	702386	513337
TRUE	Acsf2	High	Master Protein	Q8VCW8	Medium-chain acyl-CoA ligase ACSF2, mitochondrial OS=Mus musculus OX=10090 GN=Acsf2 PE=1 SV=1	0	FALSE	49.156	20	10	263	10	615	67.9	8.18	439.61	10	other metabolic processes		other molecular function	Pf00501, Pf13193	264895	ENSMUSG00000076435	mmu:264895; Q3TDU9; Q3U5G9; Q8VCW8	Mitochondrial Fatty Acid Beta-Oxidation		1	0	1.284	0.89	0.026	1.163	0.472	0.133	1.367	0.81	0.074	1	1	4.17313e-06	1	1	0.760177	1	1	0.00057085	7.85529e+06	5.44608e+06	157012
TRUE	Acsl1	High	Master Protein	P41216	Long-chain-fatty-acid--CoA ligase 1 OS=Mus musculus OX=10090 GN=Acsl1 PE=1 SV=2	0	FALSE	126.475	43	28	1337	25	699	77.9	7.15	1405.29	28	other metabolic processes;transport;signal transduction;other biological processes	plasma membrane;other membranes;mitochondrion;ER/Golgi;other cytoplasmic organelle	other molecular function	Pf00501, Pf13193	14081	ENSMUSG00000018796	mmu:14081; P41216; Q6GTG6; Q9DBK5	alpha-linolenic acid (ALA) metabolism; Synthesis of very long-chain fatty acyl-CoAs; Linoleic acid (LA) metabolism	Fatty acid beta-oxidation; PPAR signaling pathway; Fatty acid biosynthesis; Mitochondrial long chain fatty acid beta-oxidation; Cholesterol metabolism with Bloch and Kandutsch-Russell pathways; Omega-3 / omega-6 fatty acid synthesis; Omega-9 fatty acid synthesis	10	3	1.065	0.749	0.137	0.564	0.317	0.157	0.906	0.386	0.131	1	1	0.00405996	1	1	0.64526	1	1	0.00491494	5.69232e+07	4.00414e+07	7.32604e+06
FALSE	Acsl3	Medium	Master Protein	Q9CZW4	Long-chain-fatty-acid--CoA ligase 3 OS=Mus musculus OX=10090 GN=Acsl3 PE=1 SV=2	0.032	FALSE	2.452	1	1	6	1	720	80.4	8.54	0	1	cell organization and biogenesis;other metabolic processes;transport;developmental processes;other biological processes	plasma membrane;other membranes;mitochondrion;ER/Golgi;other cytoplasmic organelle;other cell component	other molecular function	Pf00501	74205	ENSMUSG00000032883	mmu:74205; Q8K1J7; Q9CZW4	Synthesis of very long-chain fatty acyl-CoAs; Intracellular metabolism of fatty acids regulates insulin secretion	Fatty acid beta-oxidation; PPAR signaling pathway; Fatty acid biosynthesis; Mitochondrial long chain fatty acid beta-oxidation; Cholesterol metabolism with Bloch and Kandutsch-Russell pathways; Omega-3 / omega-6 fatty acid synthesis; Omega-9 fatty acid synthesis	9	0	1.047	0.915	0.01	1.242	0.794	0.784	1.055	0.579	0.32	1	1		1	1	1	1	1	0.289524	304145	265773
FALSE	Acsl4	High	Master Protein	Q9QUJ7	Long-chain-fatty-acid--CoA ligase 4 OS=Mus musculus OX=10090 GN=Acsl4 PE=1 SV=2	0.001	FALSE	6.659	4	2	13	2	711	79	8.28	7.72	2	cell organization and biogenesis;other metabolic processes;transport;developmental processes;other biological processes	plasma membrane;other membranes;mitochondrion;ER/Golgi;other cytoplasmic organelle;other cell component	other molecular function	Pf00501	50790	ENSMUSG00000031278	mmu:50790; Q5D071; Q9JHT4; Q9QUJ7; Q9R0H3	Synthesis of very long-chain fatty acyl-CoAs; Intracellular metabolism of fatty acids regulates insulin secretion	Fatty acid beta-oxidation; PPAR signaling pathway; Fatty acid biosynthesis; Mitochondrial long chain fatty acid beta-oxidation; Cholesterol metabolism with Bloch and Kandutsch-Russell pathways; Omega-3 / omega-6 fatty acid synthesis; Omega-9 fatty acid synthesis	9	0	1.419	1.451	0.961	1.497	1.644	1.946	1.471	3.404	0.699	1	1	1	1	1	1	1	1	1	2.25081e+06	2.30157e+06	1.52521e+06
TRUE	Acsl5	High	Master Protein	Q8JZR0	Long-chain-fatty-acid--CoA ligase 5 OS=Mus musculus OX=10090 GN=Acsl5 PE=1 SV=1	0	FALSE	93.952	37	20	1025	17	683	76.2	7.09	1290	20	other metabolic processes;transport;other biological processes	plasma membrane;other membranes;mitochondrion;ER/Golgi;nucleus	other molecular function	Pf00501	433256	ENSMUSG00000024981	mmu:433256; Q8JZR0	Synthesis of very long-chain fatty acyl-CoAs	Fatty acid beta-oxidation; PPAR signaling pathway; Fatty acid biosynthesis	4	0	1.014	1.127	0.063	0.931	0.769	0.163	1.278	0.627	0.164	1	1	5.8981e-05	1	1	1	1	1	0.00837838	1.90545e+07	2.11628e+07	1.18853e+06
FALSE	Acss3	Low	Master Protein	Q14DH7	Acyl-CoA synthetase short-chain family member 3, mitochondrial OS=Mus musculus OX=10090 GN=Acss3 PE=1 SV=2	0.076	FALSE	2.115	2	1	2	1	682	74.5	8.63	0	1		mitochondrion;other cell component	other molecular function	Pf00501, Pf13193, Pf16177	380660	ENSMUSG00000035948	mmu:380660; Q14DH7; Q8BZX0	Synthesis of Ketone Bodies		1	0	0.978	1.268	0.868	1.109	0.01	0.659	0.946	0.915	0.01	1	1		1		1	1			227620	295270	202044
TRUE	Acta1	High	Master Protein	P68134	Actin, alpha skeletal muscle OS=Mus musculus OX=10090 GN=Acta1 PE=1 SV=1	0	FALSE	583.164	84	39	23088	4	377	42	5.39	40668.3	39	cell organization and biogenesis;developmental processes;other biological processes	cytoskeleton;other cell component	other molecular function	Pf00022	11459	ENSMUSG00000031972	mmu:11459; P02568; P68134; P99020	Striated Muscle Contraction	Hypothetical network for drug addiction; Myometrial relaxation and contraction pathways	3	60	0.859	0.82	0.372	0.579	0.435	0.356	0.648	0.43	0.299	1	1	0.0629085	1	1	1	1	1	0.0570944	7.82148e+09	7.46642e+09	3.38979e+09
FALSE	Acta2	High	Master Protein	P62737	Actin, aortic smooth muscle OS=Mus musculus OX=10090 GN=Acta2 PE=1 SV=1	0	FALSE	483.077	84	36	21777	1	377	42	5.39	37405.9	36	developmental processes;other biological processes	cytoskeleton;other cell component	other molecular function	Pf00022	11475	ENSMUSG00000035783	mmu:11475; P03996; P04108; P62737	Smooth Muscle Contraction		1	0			100			100			100												346850
FALSE	Actb	High	Master Protein	P60710	Actin, cytoplasmic 1 OS=Mus musculus OX=10090 GN=Actb PE=1 SV=1	0	FALSE	635.675	89	37	25435	1	375	41.7	5.48	50273.5	37	cell organization and biogenesis;transport;developmental processes;other biological processes	plasma membrane;other membranes;cytosol;cytoskeleton;nucleus;other cell component	cytoskeletal activity;other molecular function	Pf00022	11461	ENSMUSG00000029580	mmu:11461; P02570; P60710; P70514; P99021; Q11211; Q3TI89; Q3TVP6; Q64316; Q6ZWM3	MAP2K and MAPK activation; Clathrin-mediated endocytosis; Cell-extracellular matrix interactions; VEGFA-VEGFR2 Pathway; UCH proteinases; RHO GTPases Activate Formins; Regulation of actin dynamics for phagocytic cup formation; Recycling pathway of L1; EPHB-mediated forward signaling; B-WICH complex positively regulates rRNA expression; Interaction between L1 and Ankyrins; Adherens junctions intera…	Myometrial relaxation and contraction pathways; Regulation of actin cytoskeleton; Focal adhesion	21	31	0.968	1.182	1.674	1.883	1.173	1.076	1.432	1.825	1.309	1	1	1	1	1	1	1	1	1	7.75084e+08	9.47012e+08	1.34085e+09
FALSE	Actbl2	High	Master Protein	Q8BFZ3	Beta-actin-like protein 2 OS=Mus musculus OX=10090 GN=Actbl2 PE=1 SV=1	0	FALSE	184.596	43	16	9375	3	376	42	5.49	14165.9	16	cell organization and biogenesis;developmental processes;other biological processes	other membranes;cytoskeleton;nucleus;other cell component	cytoskeletal activity;other molecular function	Pf00022	238880	ENSMUSG00000055194	mmu:238880; Q8BFZ3			0	0	0.917	0.728	1.388	1.592	1.022	1.163	1.387	1.471	1.153	1	1	1	1	1	1	1	1	1	3.56051e+08	2.82363e+08	5.38608e+08
FALSE	Actc1	High	Master Protein	P68033	Actin, alpha cardiac muscle 1 OS=Mus musculus OX=10090 GN=Actc1 PE=1 SV=1	0	FALSE	517.081	84	38	22292	0	377	42	5.39	38393.7	38	cell organization and biogenesis;developmental processes;other biological processes	cytoskeleton;other cell component	cytoskeletal activity;other molecular function	Pf00022	11464	ENSMUSG00000068614	mmu:11464; P04270; P68033	RHOA GTPase cycle; RHOB GTPase cycle; Striated Muscle Contraction	Myometrial relaxation and contraction pathways	4	4	0.901	0.191	0.01	0.965	0.291	0.196	1.538	0.366	0.095	1	1		1	1	1	1	1	0.50212	2.85144e+06	605524
FALSE	Actg1	High	Master Protein	P63260	Actin, cytoplasmic 2 OS=Mus musculus OX=10090 GN=Actg1 PE=1 SV=1	0	FALSE	631.241	89	37	25129	1	375	41.8	5.48	49173.1	37	cell organization and biogenesis;stress response;transport;developmental processes;other biological processes	non-structural extracellular;plasma membrane;other membranes;cytosol;cytoskeleton;other cell component	cytoskeletal activity;other molecular function	Pf00022	11465	ENSMUSG00000062825	mmu:11465; P02571; P14104; P63260; P99022	Regulation of actin dynamics for phagocytic cup formation; RHO GTPases Activate Formins; Platelet degranulation ; Clathrin-mediated endocytosis; Recycling pathway of L1; Adherens junctions interactions; RHO GTPases activate IQGAPs; VEGFA-VEGFR2 Pathway; RHO GTPases Activate WASPs and WAVEs; EPHB-mediated forward signaling; MAP2K and MAPK activation; Interaction between L1 and Ankyrins; Formation …	Myometrial relaxation and contraction pathways; Regulation of actin cytoskeleton; Focal adhesion	19	0	0.994	0.929	0.844	1.429	1.141	0.655	1.204	1.488	0.815	1	1	1	1	1	1	1	1	1	1.83953e+07	1.72043e+07	1.56177e+07
FALSE	Actl6a	High	Master Protein	Q9Z2N8	Actin-like protein 6A OS=Mus musculus OX=10090 GN=Actl6a PE=1 SV=2	0	FALSE	28.796	22	6	296	6	429	47.4	5.6	335.17	6	cell organization and biogenesis;protein metabolism;DNA metabolism;other metabolic processes;stress response;developmental processes;other biological processes	plasma membrane;other membranes;nucleus	other molecular function	Pf00022	56456	ENSMUSG00000027671	mmu:56456; Q8C1W3; Q99M56; Q9Z2N8	RUNX1 interacts with co-factors whose precise effect on RUNX1 targets is not known; RMTs methylate histone arginines; DNA Damage Recognition in GG-NER; UCH proteinases	TNF-alpha NF-kB signaling pathway	5	0	1.227	1.215	0.445	1.572	1.201	0.574	1.394	1.363	0.504	1	1	0.0715972	1	1	1	1	1	0.208541	6.25361e+06	6.19447e+06	2.26714e+06
FALSE	Actn1	High	Master Protein	Q7TPR4	Alpha-actinin-1 OS=Mus musculus OX=10090 GN=Actn1 PE=1 SV=1	0	FALSE	455.351	73	60	7879	34	892	103	5.38	17509.1	60	cell adhesion;cell organization and biogenesis;developmental processes;other biological processes	plasma membrane;other membranes;cytoskeleton;nucleus;other cell component	signal transduction activity or receptor binding;cytoskeletal activity;nucleic acid binding activity;other molecular function	Pf00307, Pf00435, Pf08726	109711	ENSMUSG00000015143	mmu:109711; Q7TPR4	Platelet degranulation ; RHOBTB2 GTPase cycle; RHOD GTPase cycle; RHOF GTPase cycle; Regulation of cytoskeletal remodeling and cell spreading by IPP complex components	Regulation of actin cytoskeleton; Integrin-mediated cell adhesion; Focal adhesion	8	0	1.17	1.135	1.129	1.723	0.888	1.067	1.594	0.931	0.846	1	1	1	1	1	1	1	1	1	5.90311e+07	5.72385e+07	5.69675e+07
TRUE	Actn2	High	Master Protein	Q9JI91	Alpha-actinin-2 OS=Mus musculus OX=10090 GN=Actn2 PE=1 SV=2	0	FALSE	600.515	77	71	9194	48	894	103.8	5.45	21095.6	71	cell adhesion;cell organization and biogenesis;developmental processes;signal transduction;other biological processes	plasma membrane;other membranes;cytoskeleton;other cell component	cytoskeletal activity;other molecular function	Pf00307, Pf00435, Pf08726	11472	ENSMUSG00000052374	G3UW84; mmu:11472; Q9JI91	Platelet degranulation ; Striated Muscle Contraction; RAF/MAP kinase cascade; Unblocking of NMDA receptors, glutamate binding and activation		4	27	0.533	0.576	0.061	0.234	0.119	0.076	0.297	0.09	0.056	1	1	0.00800466	1	1	0.876376	1	0.676684	0.0071299	5.00218e+08	5.4112e+08	5.70911e+07
TRUE	Actn3	High	Master Protein	O88990	Alpha-actinin-3 OS=Mus musculus OX=10090 GN=Actn3 PE=2 SV=1	0	FALSE	543.059	74	68	6505	50	900	103	5.45	15576.3	68	cell adhesion;cell organization and biogenesis;developmental processes;other biological processes	cytoskeleton;other cell component	cytoskeletal activity;other molecular function	Pf00307, Pf00435, Pf08726	11474	ENSMUSG00000006457	mmu:11474; O88990; Q14DS8	Striated Muscle Contraction		1	1	0.546	0.791	0.03	0.277	0.289	0.071	0.392	0.05	0.055	1	1	0.0105663	1	1	1	1	0.975873	0.0395682	1.54722e+08	2.24295e+08	8.46412e+06
FALSE	Actn4	High	Master Protein	P57780	Alpha-actinin-4 OS=Mus musculus OX=10090 GN=Actn4 PE=1 SV=1	0	FALSE	558.903	74	64	10926	42	912	104.9	5.41	26650.9	64	cell organization and biogenesis;transport;signal transduction;other biological processes	cytosol;cytoskeleton;nucleus;other cell component	cytoskeletal activity;nucleic acid binding activity;other molecular function	Pf00307, Pf00435, Pf08726	60595	ENSMUSG00000054808	mmu:60595; P57780	Platelet degranulation	Primary focal segmental glomerulosclerosis (FSGS)	2	10	1.101	1.3	0.568	1.555	1.017	0.992	1.548	1.046	0.449	1	1	0.100828	1	1	1	1	1	0.140189	2.6048e+08	3.0772e+08	1.34344e+08
FALSE	Actr10	Low	Master Protein	Q9QZB7	Actin-related protein 10 OS=Mus musculus OX=10090 GN=Actr10 PE=1 SV=2	0.051	FALSE	2.28	3	1	1	1	417	46.2	7.61	0	1	transport;other biological processes	cytoskeleton;other cell component		Pf00022	56444	ENSMUSG00000021076	mmu:56444; Q3TT18; Q99LU1; Q9QZB7	MHC class II antigen presentation; Neutrophil degranulation; COPI-mediated anterograde transport; HSP90 chaperone cycle for steroid hormone receptors (SHR) in the presence of ligand; COPI-independent Golgi-to-ER retrograde traffic		5	0	0.01	1.231	0.01	1.826	1.462	0.982	1.146	1.293	0.01		1			1		1	1			124066
TRUE	Actr1a	High	Master Protein	P61164	Alpha-centractin OS=Mus musculus OX=10090 GN=Actr1a PE=1 SV=1	0	FALSE	81.949	58	13	436	6	376	42.6	6.64	979.99	13	other biological processes	cytoskeleton;ER/Golgi;other cell component	other molecular function	Pf00022	54130	ENSMUSG00000025228	mmu:54130; P42024; P61164; Q3TJF9	Anchoring of the basal body to the plasma membrane; Regulation of PLK1 Activity at G2/M Transition; Loss of Nlp from mitotic centrosomes; Recruitment of mitotic centrosome proteins and complexes; Recruitment of NuMA to mitotic centrosomes; AURKA Activation by TPX2; COPI-mediated anterograde transport; MHC class II antigen presentation; HSP90 chaperone cycle for steroid hormone receptors (SHR) in …		11	7	0.796	0.818	0.321	1.416	1.185	0.79	1.12	1.341	0.39	1	1	0.000497469	1	1	1	1	1	0.0887055	1.00216e+07	1.03074e+07	4.03819e+06
TRUE	Actr1b	High	Master Protein	Q8R5C5	Beta-centractin OS=Mus musculus OX=10090 GN=Actr1b PE=1 SV=1	0	FALSE	71.985	53	12	344	5	376	42.3	6.4	921.62	12		cytoskeleton;other cell component	other molecular function	Pf00022	226977	ENSMUSG00000037351	mmu:226977; Q8R5C5	Neutrophil degranulation; MHC class II antigen presentation		2	0	0.636	0.709	0.169	0.974	1.02	0.781	0.994	0.776	0.137	1	1	0.0139328	1	1	1	1	1	0.0117461	2.13362e+06	2.37923e+06	568505
FALSE	Actr2	High	Master Protein	P61161	Actin-related protein 2 OS=Mus musculus OX=10090 GN=Actr2 PE=1 SV=1	0	FALSE	109.978	42	16	2068	16	394	44.7	6.74	4308.05	16	cell cycle OR cell proliferation;cell organization and biogenesis;stress response;transport;developmental processes;other biological processes	cytosol;cytoskeleton;nucleus;other cell component	cytoskeletal activity;other molecular function	Pf00022	66713	ENSMUSG00000020152	mmu:66713; O15142; P61161; Q6PI31	Clathrin-mediated endocytosis; Neutrophil degranulation; Regulation of actin dynamics for phagocytic cup formation; EPHB-mediated forward signaling; RHO GTPases Activate WASPs and WAVEs	ESC pluripotency pathways	6	0	1.159	1.401	1.335	1.965	2.102	1.216	1.757	2.252	1.18	1	1	1	1	1	1	1	0.0892071	1	4.30967e+07	5.20961e+07	4.96516e+07
FALSE	Actr3	High	Master Protein	Q99JY9	Actin-related protein 3 OS=Mus musculus OX=10090 GN=Actr3 PE=1 SV=3	0	FALSE	127.808	57	20	2630	17	418	47.3	5.88	5022.3	20	cell cycle OR cell proliferation;cell organization and biogenesis;stress response;developmental processes;other biological processes	other membranes;cytoskeleton;ER/Golgi;nucleus;other cell component	cytoskeletal activity;other molecular function	Pf00022	74117	ENSMUSG00000026341	mmu:74117; Q99JY9; Q9DC56	Regulation of actin dynamics for phagocytic cup formation; Clathrin-mediated endocytosis; RHO GTPases Activate WASPs and WAVEs; EPHB-mediated forward signaling		4	3	1.733	1.144	1.595	1.843	1.31	1.39	1.517	1.708	1.397	1	1	0.911303	1	1	1	1	1	0.889476	6.46101e+07	4.2663e+07	5.94687e+07
FALSE	Actr3b	High	Master Protein	Q641P0	Actin-related protein 3B OS=Mus musculus OX=10090 GN=Actr3b PE=1 SV=1	0	FALSE	25.049	11	5	509	2	418	47.5	6.02	940.18	5		cytoskeleton;other cell component	cytoskeletal activity;other molecular function	Pf00022	242894	ENSMUSG00000056367	mmu:242894; Q641P0; Q7TSH1			0	0	1.337	1.005	2.803	2.424	1.741	2.007	2.153	2.509	2.175	1	1	0.326474	1	1	1	1	1	0.555784	6.81962e+06	5.12471e+06	1.4297e+07
FALSE	Acy1	High	Master Protein	Q99JW2	Aminoacylase-1 OS=Mus musculus OX=10090 GN=Acy1 PE=1 SV=1	0	FALSE	16.008	12	5	93	5	408	45.8	6.32	55.07	5	other metabolic processes	non-structural extracellular;other cell component	other molecular function	Pf01546, Pf07687	109652		mmu:109652; Q99JW2; Q9CR15	Aflatoxin activation and detoxification		1	0	1.197	0.694	0.345	1.401	0.899	0.46	1.099	0.807	0.413	1	1	0.126866	1	1	1	1	1	0.194124	2.7669e+06	1.60501e+06	796363
FALSE	Acyp1	High	Master Protein	P56376	Acylphosphatase-1 OS=Mus musculus OX=10090 GN=Acyp1 PE=1 SV=2	0	FALSE	8.722	32	3	103	3	99	11.2	9.04	36.26	3			other molecular function	Pf00708	66204	ENSMUSG00000008822	mmu:66204; P56376; Q0VG40; Q545K8; Q6P8S7			0	0	1.111	0.401	0.8	0.753	0.687	0.648	1.078	0.603	0.291	1	1	1	1	1	1	1	1	0.394873	1.86032e+06	672109	1.3402e+06
FALSE	Acyp2	High	Master Protein	P56375	Acylphosphatase-2 OS=Mus musculus OX=10090 GN=Acyp2 PE=1 SV=2	0.004	FALSE	5	12	1	48	1	106	11.9	9.26	101.66	1			other molecular function	Pf00708	75572	ENSMUSG00000060923	mmu:75572; P56375; Q5SPV7; Q8BQX2			0	0	1.019	0.843	0.01	0.444	0.49	0.239	0.513	0.276	0.01	1	1		1	1	1	1	1		3.40659e+06	2.82043e+06
FALSE	Ada	High	Master Protein	P03958	Adenosine deaminase OS=Mus musculus OX=10090 GN=Ada PE=1 SV=3	0	FALSE	67.398	45	14	669	14	352	40	5.72	973.42	14	cell adhesion;other metabolic processes;stress response;transport;developmental processes;other biological processes	non-structural extracellular;plasma membrane;other membranes;cytosol;other cytoplasmic organelle;other cell component	other molecular function	Pf00962	11486	ENSMUSG00000017697	mmu:11486; P03958	Purine salvage	Purine metabolism	2	0	1.814	1.655	0.661	3.698	2.365	0.905	2.226	2.473	0.487	1	1	1	0.998608	1	1	1	1	1	1.33771e+07	1.22006e+07	4.87338e+06
FALSE	Adam10	High	Master Protein	O35598	Disintegrin and metalloproteinase domain-containing protein 10 OS=Mus musculus OX=10090 GN=Adam10 PE=1 SV=2	0.008	FALSE	4.269	2	1	48	1	749	83.9	7.94	36.45	1	cell organization and biogenesis;protein metabolism;other metabolic processes;transport;developmental processes;signal transduction;other biological processes	plasma membrane;other membranes;ER/Golgi;nucleus;other cell component	other molecular function	Pf00200, Pf01562, Pf13574	11487	ENSMUSG00000054693	B8JJJ0; mmu:11487; O35598	Regulation of Insulin-like Growth Factor (IGF) transport and uptake by Insulin-like Growth Factor Binding Proteins (IGFBPs); Post-translational protein phosphorylation; Neutrophil degranulation; Degradation of the extracellular matrix; NOTCH3 Activation and Transmission of Signal to the Nucleus	Hypertrophy model; Alzheimer's disease; Delta-Notch signaling pathway	8	0	1.214	1.206	1.117	1.009	1.66	1.204	1.266	1.876	0.862	1	1	1	1	1	1	1	1	1	671798	667720	618241
FALSE	Adam17	High	Master Protein	Q9Z0F8	Disintegrin and metalloproteinase domain-containing protein 17 OS=Mus musculus OX=10090 GN=Adam17 PE=1 SV=3	0.009	FALSE	3.741	1	1	12	1	827	93	5.94	2.15	1	cell adhesion;protein metabolism;other metabolic processes;stress response;developmental processes;signal transduction;other biological processes	non-structural extracellular;plasma membrane;other membranes;cytosol;cytoskeleton;other cell component	signal transduction activity or receptor binding;other molecular function	Pf00200, Pf01562, Pf13688, Pf16698	11491	ENSMUSG00000052593	mmu:11491; O88726; Q505A7; Q9R1U4; Q9Z0F8; Q9Z0K3	Regulated proteolysis of p75NTR; TNF signaling	Alzheimer's disease; Delta-Notch signaling pathway; Notch signaling pathway	5	0	1.08	1.595	0.46	1.684	1.764	0.703	1.314	2.015	0.51	1	1	0.077797	1	1	1	1	1	0.645206	355245	525030	151350
FALSE	Adamts15	High	Master Protein	P59384	A disintegrin and metalloproteinase with thrombospondin motifs 15 OS=Mus musculus OX=10090 GN=Adamts15 PE=1 SV=2	0.001	FALSE	6.225	2	1	1	1	950	103.9	8.66	3.96	1	cell organization and biogenesis;protein metabolism;other biological processes	non-structural extracellular;extracellular matrix;other cell component	other molecular function	Pf00090, Pf01421, Pf01562, Pf05986, Pf17771, Pf19030, Pf19236	235130	ENSMUSG00000033453	mmu:235130; P59384; Q504Z2; Q91Z56	O-glycosylation of TSR domain-containing proteins		1	0	0.01	1.102	0.01	6.673	0.01	0.903	0.01	3.218	1.052											147877
FALSE	Adamts2	High	Master Protein	Q8C9W3	A disintegrin and metalloproteinase with thrombospondin motifs 2 OS=Mus musculus OX=10090 GN=Adamts2 PE=1 SV=2	0.001	FALSE	6.701	3	2	6	2	1213	135.2	7.21	2.26	2	cell organization and biogenesis;protein metabolism;other metabolic processes;developmental processes;other biological processes	non-structural extracellular;extracellular matrix	other molecular function	Pf00090, Pf01421, Pf01562, Pf05986, Pf17771, Pf19030, Pf19236	216725	ENSMUSG00000036545	mmu:216725; Q8C9W3	Collagen biosynthesis and modifying enzymes; O-glycosylation of TSR domain-containing proteins		2	0	1.003	1.984	0.01	2.646	2.141	0.01	1.896	3.465	0.01	1	1		1	1		1	1		135201	267410
FALSE	Adck1	Medium	Master Protein	Q9D0L4	AarF domain-containing protein kinase 1 OS=Mus musculus OX=10090 GN=Adck1 PE=1 SV=1	0.021	FALSE	2.727	2	1	2	1	525	59.7	8.05	2.29	1	cell organization and biogenesis;protein metabolism;other metabolic processes;other biological processes	non-structural extracellular;other membranes;mitochondrion	kinase activity;other molecular function	Pf03109	72113	ENSMUSG00000021044	mmu:72113; Q3UKJ2; Q9D0L4			0	0	1.187	1.207	0.01	1.354	0.01	0.01	0.57	1	0.01		1					1			984486	1.00104e+06
FALSE	Adcy7	High	Master Protein	P51829	Adenylate cyclase type 7 OS=Mus musculus OX=10090 GN=Adcy7 PE=1 SV=2	0.001	FALSE	6.385	2	1	40	1	1099	122.6	7.87	57.71	1	other metabolic processes;signal transduction;other biological processes	plasma membrane;other membranes	other molecular function	Pf00211, Pf06327, Pf16214	11513	ENSMUSG00000031659	mmu:11513; P51829; Q3U3P2	Adenylate cyclase inhibitory pathway; Hedgehog 'off' state; G alpha (z) signalling events; PKA activation; Adenylate cyclase activating pathway	Purine metabolism; Chemokine signaling pathway; G protein signaling pathways; Myometrial relaxation and contraction pathways; Calcium regulation in cardiac cells	10	0	0.792	0.853	0.01	1.284	1.4	0.542	0.971	1.418	0.463	1	1		1	1		1	1		258210	278107
FALSE	Add1	High	Master Protein	Q9QYC0	Alpha-adducin OS=Mus musculus OX=10090 GN=Add1 PE=1 SV=2	0	FALSE	90.082	36	19	771	19	735	80.6	5.9	1149.21	19	cell organization and biogenesis;protein metabolism;other metabolic processes;developmental processes;other biological processes	plasma membrane;other membranes;cytoskeleton;nucleus;other cell component	signal transduction activity or receptor binding;cytoskeletal activity;other molecular function	Pf00596	11518	ENSMUSG00000029106	mmu:11518; Q9JLE3; Q9QYC0	Miscellaneous transport and binding events; Caspase-mediated cleavage of cytoskeletal proteins		2	0	1.279	1.02	0.656	1.112	1.552	0.757	1.236	1.118	0.691	1	1	1	1	1	1	1	1	1	2.32037e+07	1.85036e+07	1.1896e+07
TRUE	Add3	High	Master Protein	Q9QYB5	Gamma-adducin OS=Mus musculus OX=10090 GN=Add3 PE=1 SV=2	0	FALSE	68.468	25	13	461	13	706	78.7	5.95	684.4	13	cell organization and biogenesis;other biological processes	plasma membrane;other membranes;cytoskeleton;nucleus;other cell component	cytoskeletal activity;other molecular function	Pf00596	27360	ENSMUSG00000025026	mmu:27360; Q8JZT6; Q9D2M5; Q9QYB5; Q9QYB6	RHOF GTPase cycle; Miscellaneous transport and binding events; RHOD GTPase cycle		3	0	1.296	1.17	0.587	1.274	1.876	0.484	1.033	1.325	0.403	1	1	0.770127	1	1	0.9456	1	1	0.11624	7.8852e+06	7.11612e+06	3.56929e+06
FALSE	Adgre1	High	Master Protein	Q61549	Adhesion G protein-coupled receptor E1 OS=Mus musculus OX=10090 GN=Adgre1 PE=1 SV=1	0.001	FALSE	6.539	2	2	28	2	931	102.1	5.07	3.46	2	signal transduction;other biological processes	plasma membrane;other membranes;other cell component	other molecular function	Pf00002, Pf01825, Pf07645, Pf12662	13733	ENSMUSG00000004730	mmu:13733; Q61549	Class B/2 (Secretin family receptors)	GPCRs, non-odorant ; GPCRs, class B secretin-like	3	0	2.503	2.839	0.936	10.152	4.699	2.184	7.086	5.226	1.285	1	1		0.630448	1	1	1	0.483383		218464	247778	81671.8
FALSE	Adgre5	High	Master Protein	Q9Z0M6	Adhesion G protein-coupled receptor E5 OS=Mus musculus OX=10090 GN=Adgre5 PE=1 SV=2	0	FALSE	23.302	7	5	195	5	818	90.4	7.39	207.76	5	cell adhesion;signal transduction;other biological processes	non-structural extracellular;plasma membrane;other membranes	other molecular function	Pf00002, Pf01825, Pf07645	26364		mmu:26364; Q923A1; Q9CVI5; Q9JLQ8; Q9Z0M6	Neutrophil degranulation; Class B/2 (Secretin family receptors)	GPCRs, other; GPCRs, class B secretin-like	4	0	1.307	1.821	1.998	1.614	1.357	1.598	1.378	1.695	1.41	1	1	0.645113	1	1	1	1	1	1	2.87767e+06	4.01037e+06	4.39965e+06
FALSE	Adgrg3	High	Master Protein	Q8R0T6	Adhesion G protein-coupled receptor G3 OS=Mus musculus OX=10090 GN=Adgrg3 PE=2 SV=3	0	FALSE	8.221	5	2	8	2	542	60	6.28	22.27	2	developmental processes;signal transduction;other biological processes	plasma membrane;other membranes	other molecular function	Pf00002, Pf01825	54672	ENSMUSG00000060470	mmu:54672; Q3U2Q3; Q8R0T6	Neutrophil degranulation	GPCRs, odorant	2	0	0.01	0.01	4.058	0.01	0.769	1.377	0.01	0.631	2.564												2.45897e+06
FALSE	Adgrl2	High	Master Protein	Q8JZZ7	Adhesion G protein-coupled receptor L2 OS=Mus musculus OX=10090 GN=Adgrl2 PE=1 SV=3	0	FALSE	11.411	2	2	72	2	1487	166.5	6.71	174.79	2	cell organization and biogenesis;developmental processes;signal transduction;other biological processes	plasma membrane;other membranes;other cell component	other molecular function	Pf00002, Pf01825, Pf02140, Pf02191, Pf02354, Pf02793, Pf16489		ENSMUSG00000028184	E9Q6C7; Q8BM90; Q8JZZ7		GPCRs, non-odorant	1	0	1.316	1.185	0.191	1.193	0.585	0.211	1.732	0.632	0.268	1	1	0.715471	1	1	1	1	1		1.22776e+06	1.10481e+06	178408
TRUE	Adh1	High	Master Protein	P00329	Alcohol dehydrogenase 1 OS=Mus musculus OX=10090 GN=Adh1 PE=1 SV=2	0	FALSE	65.667	35	11	739	11	375	39.7	8.1	1319.94	11	other metabolic processes;other biological processes	plasma membrane;other membranes;cytosol;mitochondrion;nucleus	other molecular function	Pf00107, Pf08240	11522	ENSMUSG00000074207	mmu:11522; P00329	RA biosynthesis pathway; Abacavir metabolism; Ethanol oxidation	Retinol metabolism	4	0	1.415	1.044	0.118	1.169	1.034	0.137	1.365	0.687	0.113	1	1	0.00021055	1	1	0.497066	1	1	0.000293944	5.94393e+07	4.38513e+07	4.95148e+06
TRUE	Adh5	High	Master Protein	P28474	Alcohol dehydrogenase class-3 OS=Mus musculus OX=10090 GN=Adh5 PE=1 SV=3	0	FALSE	103.133	51	14	894	12	374	39.5	7.25	2019.85	14	protein metabolism;other metabolic processes;stress response;other biological processes	cytosol;mitochondrion;nucleus;other cell component	other molecular function	Pf00107, Pf08240	11532	ENSMUSG00000028138	mmu:11532; P28474; Q3TW83; Q8C662	Ethanol oxidation		1	2	1.402	1.363	0.116	1.617	1.2	0.175	1.345	0.93	0.113	1	1	7.11176e-06	1	1	0.52212	1	1	0.000191398	3.67392e+07	3.57169e+07	3.02806e+06
TRUE	Adh7	High	Master Protein	Q64437	All-trans-retinol dehydrogenase [NAD(+)] ADH7 OS=Mus musculus OX=10090 GN=Adh7 PE=2 SV=2	0	FALSE	63.47	35	9	511	7	374	39.9	7.85	694.64	9	other metabolic processes;other biological processes	plasma membrane;other membranes;cytosol	signal transduction activity or receptor binding;other molecular function	Pf00107, Pf08240	11529	ENSMUSG00000055301	mmu:11529; Q64437	Ethanol oxidation	Fatty acid omega-oxidation	2	0	1.845	0.964	0.297	1.279	0.622	0.361	1.527	0.509	0.246	1	1	0.0587094	1	1	1	1	1	0.10911	8.56209e+06	4.47598e+06	1.38024e+06
FALSE	Adi1	High	Master Protein	Q99JT9	1,2-dihydroxy-3-keto-5-methylthiopentene dioxygenase OS=Mus musculus OX=10090 GN=Adi1 PE=1 SV=1	0.002	FALSE	5.531	15	2	7	2	179	21.5	5.5	2.23	2	other metabolic processes	plasma membrane;other membranes;nucleus;other cell component	other molecular function	Pf03079	104923	ENSMUSG00000020629	mmu:104923; Q99JT9	Methionine salvage pathway		1	0	0.332	0.493	0.01	0.697	1.009	0.317	0.301	0.343	0.01	1	1		1	1		1	1		579160	860933
FALSE	Adipoq	High	Master Protein	Q60994	Adiponectin OS=Mus musculus OX=10090 GN=Adipoq PE=1 SV=2	0	FALSE	19.185	19	4	541	4	247	26.8	5.57	759.23	4	other metabolic processes;stress response;signal transduction;other biological processes	non-structural extracellular;ER/Golgi;other cell component	signal transduction activity or receptor binding;other molecular function	Pf00386, Pf01391	11450	ENSMUSG00000022878	mmu:11450; Q60994; Q62400; Q6GTX4; Q9DC68	AMPK inhibits chREBP transcriptional activation activity	PPAR signaling pathway; Adipogenesis genes; Leptin and adiponectin	4	0	0.965	1.537	1.713	1.035	1.633	0.956	0.87	0.784	1.975	1	1	1	1	1	1	1	1	1	5.81538e+06	9.2652e+06	1.03225e+07
TRUE	Adk	High	Master Protein	P55264	Adenosine kinase OS=Mus musculus OX=10090 GN=Adk PE=1 SV=2	0	FALSE	25.084	19	6	317	6	361	40.1	6.21	429.06	6	cell cycle OR cell proliferation;other metabolic processes;other biological processes	plasma membrane;other membranes;cytosol;nucleus;other cell component	kinase activity;other molecular function	Pf00294	11534	ENSMUSG00000039197	mmu:11534; P55264; Q6JAM3; Q91VJ3	Purine salvage	Purine metabolism	2	0	0.944	0.929	0.174	1.15	1.084	0.225	1.127	0.91	0.262	1	1	0.0378938	1	1	1	1	1	0.11541	4.72879e+06	4.65684e+06	870427
FALSE	Ado	High	Master Protein	Q6PDY2	2-aminoethanethiol dioxygenase OS=Mus musculus OX=10090 GN=Ado PE=1 SV=2	0	FALSE	9.84	10	2	109	2	256	28.4	5.97	145.28	2			other molecular function	Pf07847	211488	ENSMUSG00000057134	mmu:211488; Q3U2E1; Q6PDY2	Degradation of cysteine and homocysteine		1	0	1.203	0.959	0.127	1.692	1.426	0.359	1.304	1.009	0.372	1	1	0.00014493	1	1	1	1	1	0.301979	2.37825e+06	1.89623e+06	251558
FALSE	Adpgk	High	Master Protein	Q8VDL4	ADP-dependent glucokinase OS=Mus musculus OX=10090 GN=Adpgk PE=1 SV=2	0	FALSE	62.226	37	12	514	12	496	53.9	5.62	1057.05	12	other metabolic processes	non-structural extracellular;ER/Golgi	kinase activity;other molecular function	Pf04587	72141		mmu:72141; Q8C7Y9; Q8VDL4; Q9D0H2	Glycolysis		1	0	1.004	0.811	7.112	1.675	0.952	1.858	1.209	2.272	4.665	1	1	0.000130578	1	1	1	1	1	0.00102867	3.30022e+06	2.66519e+06	2.33775e+07
FALSE	Adprh	High	Master Protein	P54923	[Protein ADP-ribosylarginine] hydrolase OS=Mus musculus OX=10090 GN=Adprh PE=1 SV=1	0	FALSE	37.916	25	6	237	6	362	40	5.76	467.2	6	protein metabolism;other metabolic processes	non-structural extracellular;cytosol	other molecular function	Pf03747	11544	ENSMUSG00000002844	mmu:11544; P54923			0	0	1.83	2.337	0.22	1.97	1.292	0.698	1.312	1.85	0.188	1	1	0.168604	1	1	1	1	1	0.483542	7.42102e+06	9.47508e+06	892752
FALSE	Adprhl1	High	Master Protein	Q8BGK2	[Protein ADP-ribosylarginine] hydrolase-like protein 1 OS=Mus musculus OX=10090 GN=Adprhl1 PE=1 SV=1	0.001	FALSE	7.336	8	2	10	2	353	39.9	5.91	23.23	2	protein metabolism;other metabolic processes;transport;other biological processes		enzyme regulator activity;other molecular function	Pf03747	234072	ENSMUSG00000031448	mmu:234072; Q8BGK2; Q8C4L0			0	0	0.536	0.844	0.01	0.442	0.851	0.01	1.436	0.883	0.01	1	1			1		1	1		116255	183279
TRUE	Adprs	High	Master Protein	Q8CG72	ADP-ribose glycohydrolase ARH3 OS=Mus musculus OX=10090 GN=Adprs PE=1 SV=1	0	FALSE	16.433	16	4	193	4	370	39.4	4.96	326.67	4	protein metabolism;DNA metabolism;other metabolic processes;stress response	mitochondrion;nucleus;other cell component	other molecular function	Pf03747	100206	ENSMUSG00000042558	A3KFY3; mmu:100206; Q80UW9; Q8CG72; Q8R575; Q921U6	POLB-Dependent Long Patch Base Excision Repair		1	0	1.103	1.03	0.044	1.265	1.652	0.232	0.877	1.199	0.043	1	1	2.20097e-05	1	1	1	1	1	0.000297282	3.42556e+06	3.20129e+06	136985
FALSE	Adrm1	High	Master Protein	Q9JKV1	Proteasomal ubiquitin receptor ADRM1 OS=Mus musculus OX=10090 GN=Adrm1 PE=1 SV=2	0	FALSE	12.985	10	3	84	3	407	42	5.07	258.05	3	cell organization and biogenesis;protein metabolism;RNA metabolism OR transcription;other metabolic processes;developmental processes;signal transduction;other biological processes	plasma membrane;other membranes;cytosol;nucleus;other cell component	enzyme regulator activity;other molecular function	Pf04683, Pf16550	56436	ENSMUSG00000039041	mmu:56436; Q3UKZ8; Q8BPH8; Q922A7; Q9JKV1	Ub-specific processing proteases; UCH proteinases		2	0	1.499	1.412	0.36	1	0.511	0.813	1.873	1.035	0.571	1	1	1	1	1	1	1	1	1	7.11238e+06	6.70307e+06	1.70828e+06
TRUE	Adsl	High	Master Protein	P54822	Adenylosuccinate lyase OS=Mus musculus OX=10090 GN=Adsl PE=1 SV=2	0	FALSE	75.358	44	15	437	15	484	54.8	7.27	758.07	15	other metabolic processes;stress response;other biological processes	cytosol;other cell component	other molecular function	Pf00206, Pf10397	11564	ENSMUSG00000022407	mmu:11564; P54822; Q8VCD4	Purine ribonucleoside monophosphate biosynthesis	Purine metabolism; Nucleotide metabolism	3	0	0.897	0.786	0.184	0.879	0.774	0.24	1.017	0.912	0.123	1	1	4.94845e-05	1	1	0.497066	1	1	6.28846e-05	1.29673e+07	1.13645e+07	2.65995e+06
TRUE	Adss1	High	Master Protein	P28650	Adenylosuccinate synthetase isozyme 1 OS=Mus musculus OX=10090 GN=Adss1 PE=1 SV=2	0	FALSE	94.874	40	13	684	13	457	50.2	8.43	1658.22	13	other metabolic processes	other membranes;other cell component	cytoskeletal activity;other molecular function	Pf00709	11565	ENSMUSG00000011148	mmu:11565; P28650; Q8CHQ1	Purine ribonucleoside monophosphate biosynthesis	Purine metabolism	2	0	0.78	0.546	0.23	0.663	0.391	0.338	0.487	0.385	0.15	1	1	0.219376	1	1	1	1	1	0.129342	2.14804e+07	1.50364e+07	6.34801e+06
TRUE	Adss2	High	Master Protein	P46664	Adenylosuccinate synthetase isozyme 2 OS=Mus musculus OX=10090 GN=Adss2 PE=1 SV=2	0	FALSE	43.888	28	9	281	9	456	50	6.38	447.62	9	other metabolic processes;other biological processes	cytosol;mitochondrion;other cell component	other molecular function	Pf00709	11566	ENSMUSG00000015961	mmu:11566; P46664; Q9CQL9	Purine ribonucleoside monophosphate biosynthesis	Purine metabolism; Nucleotide metabolism	3	0	1.192	0.921	0.101	1.252	1.647	0.14	0.905	0.92	0.141	1	1	0.0411131	1	1	0.751798	1	1	0.0501452	3.95281e+07	3.05356e+07	3.36626e+06
FALSE	Aebp1	High	Master Protein	Q640N1	Adipocyte enhancer-binding protein 1 OS=Mus musculus OX=10090 GN=Aebp1 PE=1 SV=1	0	FALSE	176.889	29	29	1813	29	1128	128.3	5.08	3898.46	29	protein metabolism;other biological processes	nucleus;other cell component	nucleic acid binding activity;other molecular function	Pf00246, Pf00754, Pf13620	11568	ENSMUSG00000020473	mmu:11568; O88442; Q3TVV5; Q3TWA7; Q3TX56; Q3TXB2; Q5NCI9; Q61281; Q640N1			0	0	0.861	1.219	0.105	1.793	1.598	0.171	1.279	2.005	0.215	1	1	0.00214989	1	1	1	1	1	0.349743	3.0205e+07	4.27671e+07	3.69561e+06
TRUE	Afdn	High	Master Protein	Q9QZQ1	Afadin OS=Mus musculus OX=10090 GN=Afdn PE=1 SV=3	0	FALSE	39.704	10	11	145	11	1820	206.4	6.32	209.95	11	cell adhesion;cell organization and biogenesis;developmental processes;signal transduction;other biological processes	plasma membrane;other membranes;cytosol;nucleus;other cell component	cytoskeletal activity;other molecular function	Pf00498, Pf00595, Pf00788, Pf01843	17356	ENSMUSG00000068036	mmu:17356; Q9QZQ1	Adherens junctions interactions		1	0	1.403	1.146	0.089	0.987	0.831	0.378	1.158	1.564	0.164	1	1	3.42621e-05	1	1	1	1	1	0.000327498	7.95443e+06	6.50079e+06	504443
FALSE	Afg3l2	High	Master Protein	Q8JZQ2	AFG3-like protein 2 OS=Mus musculus OX=10090 GN=Afg3l2 PE=1 SV=1	0	FALSE	30.502	10	8	182	7	802	89.5	8.6	196.45	8	cell organization and biogenesis;protein metabolism;other metabolic processes;transport;developmental processes;other biological processes	other membranes;mitochondrion	other molecular function	Pf00004, Pf01434, Pf06480, Pf17862	69597	ENSMUSG00000024527	mmu:69597; Q8JZQ2	Processing of SMDT1	mRNA processing	2	1	1.214	0.904	0.739	1.024	1.057	0.811	1.41	0.985	0.582	1	1	0.686071	1	1	1	1	1	0.528712	1.11971e+07	8.3359e+06	6.81621e+06
FALSE	Afm	High	Master Protein	O89020	Afamin OS=Mus musculus OX=10090 GN=Afm PE=1 SV=2	0	FALSE	141.557	48	25	1020	25	608	69.3	5.78	1651.87	25	transport;other biological processes	non-structural extracellular;other cell component	other molecular function	Pf00273	280662	ENSMUSG00000029369	mmu:280662; O89020; Q3UNV0; Q497E6; Q8R0J9			0	0	0.784	0.887	7.136	1.431	0.998	2.898	0.636	1.097	5.231	1	1	0.000201719	1	1	1	1	1	0.00344613	1.09801e+07	1.24185e+07	9.98806e+07
FALSE	Agfg1	High	Master Protein	Q8K2K6	Arf-GAP domain and FG repeat-containing protein 1 OS=Mus musculus OX=10090 GN=Agfg1 PE=1 SV=2	0	FALSE	9.327	6	3	40	3	561	58	8.63	20.22	3	cell organization and biogenesis	nucleus;other cell component	enzyme regulator activity;nucleic acid binding activity;other molecular function	Pf01412	15463	ENSMUSG00000026159	mmu:15463; O70448; Q8BQL5; Q8CDK9; Q8K2K6	Clathrin-mediated endocytosis		1	0	1.529	0.743	0.468	1.128	0.805	1.574	2.213	2.094	0.784	1	1	1	1	1	1	1	1	1	1.12618e+06	547198	344882
FALSE	Agk	High	Master Protein	Q9ESW4	Acylglycerol kinase, mitochondrial OS=Mus musculus OX=10090 GN=Agk PE=1 SV=1	0	FALSE	15.653	15	4	65	4	421	46.9	8.4	35.95	4	cell organization and biogenesis;other metabolic processes;transport	other membranes;mitochondrion;other cell component	kinase activity;other molecular function	Pf00781, Pf19712	69923	ENSMUSG00000029916	mmu:69923; Q9D087; Q9ESW4	Glycerophospholipid biosynthesis		1	0	1.013	1.188	0.363	1.796	1.529	0.977	1.021	1.287	0.402	1	1	0.0811176	1	1	1	1	1	0.353829	1.12127e+06	1.3148e+06	401645
TRUE	Ago2	High	Master Protein	Q8CJG0	Protein argonaute-2 OS=Mus musculus OX=10090 GN=Ago2 PE=1 SV=3	0	FALSE	27.975	11	7	65	7	860	97.2	9.19	85.7	7	cell organization and biogenesis;RNA metabolism OR transcription;other metabolic processes;developmental processes;other biological processes	non-structural extracellular;cytosol;mitochondrion;nucleus;other cell component	nucleic acid binding activity;other molecular function	Pf02170, Pf02171, Pf08699, Pf16486, Pf16487, Pf16488	239528	ENSMUSG00000036698	A1A563; mmu:239528; Q4VAB3; Q571J6; Q8CJG0	Transcriptional regulation by small RNAs; MicroRNA (miRNA) biogenesis; Small interfering RNA (siRNA) biogenesis; Post-transcriptional silencing by small RNAs		4	0	1.348	1.456	0.308	1.763	1.433	0.638	1.425	1.721	0.208	1	1	0.13452	1	1	1	1	1	0.0216244	4.9522e+06	5.34994e+06	1.1302e+06
FALSE	Agpat3	High	Master Protein	Q9D517	1-acyl-sn-glycerol-3-phosphate acyltransferase gamma OS=Mus musculus OX=10090 GN=Agpat3 PE=1 SV=2	0	FALSE	9.532	7	3	39	3	376	43.3	8.51	8.29	3	other metabolic processes	other membranes;ER/Golgi;nucleus;other cell component	other molecular function	Pf01553, Pf16076	28169	ENSMUSG00000001211	C4B4E7; mmu:28169; Q7TT39; Q8BST2; Q9D517	COPI-independent Golgi-to-ER retrograde traffic; Synthesis of PA	Triacylglyceride synthesis	3	0	1.116	1.178	0.061	1.287	1.057	0.505	1.311	0.843	0.117	1	1	1.02333e-06	1	1	1	1	1		2.2826e+06	2.40842e+06	124751
FALSE	Agpat4	Medium	Master Protein	Q8K4X7	1-acyl-sn-glycerol-3-phosphate acyltransferase delta OS=Mus musculus OX=10090 GN=Agpat4 PE=1 SV=1	0.018	FALSE	2.872	2	1	5	1	378	43.8	8.38	1.65	1	other metabolic processes	other membranes;mitochondrion;ER/Golgi;other cell component	other molecular function	Pf01553, Pf16076	68262	ENSMUSG00000023827	mmu:68262; Q3TKN0; Q8K4X7; Q9DB84	Synthesis of PA	Triacylglyceride synthesis; Glycerolipids and glycerophospholipids	3	0	1.476	2.132	5.504	2.45	2.558	3.123	2.162	2.472	3.439	1	1	0.000414395	1	1	0.70865	1	0.580705	0.0230823	499377	721269	1.86227e+06
FALSE	Agps	High	Master Protein	Q8C0I1	Alkyldihydroxyacetonephosphate synthase, peroxisomal OS=Mus musculus OX=10090 GN=Agps PE=1 SV=1	0	FALSE	11.731	11	4	6	4	645	71.6	7.5	4.15	4	other metabolic processes	other membranes;nucleus;other cytoplasmic organelle	other molecular function	Pf01565, Pf02913	228061		mmu:228061; Q8C0I1	Peroxisomal protein import; Plasmalogen biosynthesis	Triacylglyceride synthesis	3	0	0.906	0.837	0.494	2.797	0.936	0.763	1.381	0.86	2.171	1	1	1	1	1	1	1	1	1	332028	306503	181038
FALSE	Agrn	High	Master Protein	A2ASQ1	Agrin OS=Mus musculus OX=10090 GN=Agrn PE=1 SV=1	0	FALSE	12.603	2	2	59	2	1950	207.4	6.32	118.74	2	cell-cell signaling;cell organization and biogenesis;other metabolic processes;developmental processes;other biological processes	non-structural extracellular;extracellular matrix;plasma membrane;other membranes;ER/Golgi;other cell component	other molecular function	Pf00008, Pf00050, Pf00053, Pf00054, Pf01390, Pf07648		ENSMUSG00000041936	A2ASP9; A2ASQ0; A2ASQ1; B2RWU1	ECM proteoglycans; A tetrasaccharide linker sequence is required for GAG synthesis; HS-GAG biosynthesis; HS-GAG degradation; Retinoid metabolism and transport	Primary focal segmental glomerulosclerosis (FSGS)	6	0	0.838	1.12	0.518	0.886	1.006	0.299	1.439	1.238	0.255	1	1	1	1	1	1	1	1	0.391013	1.15905e+06	1.54864e+06	716644
FALSE	Agt	High	Master Protein	P11859	Angiotensinogen OS=Mus musculus OX=10090 GN=Agt PE=1 SV=1	0	FALSE	52.17	21	8	523	8	477	52	5.44	1087.76	8	cell adhesion;cell cycle OR cell proliferation;cell organization and biogenesis;other metabolic processes;stress response;transport;developmental processes;signal transduction;other biological processes	non-structural extracellular;other cell component	signal transduction activity or receptor binding;enzyme regulator activity;other molecular function	Pf00079			P11859	G alpha (q) signalling events; G alpha (i) signalling events; Metabolism of Angiotensinogen to Angiotensins; Peptide ligand-binding receptors		4	0	1.045	0.737	5.596	1.17	0.839	3.887	1.173	1.059	4.556	1	1	0.0371553	1	1	1	1	1	0.171324	6.93622e+06	4.89188e+06	3.7142e+07
FALSE	Agtrap	High	Master Protein	Q9WVK0	Type-1 angiotensin II receptor-associated protein OS=Mus musculus OX=10090 GN=Agtrap PE=1 SV=2	0.001	FALSE	6.662	25	1	2	1	161	17.5	5.73	6.89	1	stress response;signal transduction;other biological processes	plasma membrane;other membranes;ER/Golgi;other cell component	other molecular function	Pf06396	11610	ENSMUSG00000029007	B2KFL8; mmu:11610; Q3U7X6; Q9D8Z8; Q9D940; Q9WVK0			0	0
FALSE	Ahctf1	Medium	Master Protein	Q8CJF7	Protein ELYS OS=Mus musculus OX=10090 GN=Ahctf1 PE=1 SV=1	0.016	FALSE	3.047	1	1	1	1	2243	247.5	6.55	0	1	cell cycle OR cell proliferation;cell organization and biogenesis;transport;developmental processes;other biological processes	other membranes;nucleus;other cell component	nucleic acid binding activity	Pf13934, Pf16687	226747	ENSMUSG00000026491	B2RRC8; mmu:226747; Q8BVJ5; Q8CJF7; Q8VD55	Separation of Sister Chromatids; Resolution of Sister Chromatid Cohesion; RHO GTPases Activate Formins; EML4 and NUDC in mitotic spindle formation; Postmitotic nuclear pore complex (NPC) reformation; Amplification of signal from unattached kinetochores via a MAD2 inhibitory signal		7	0
TRUE	Ahcy	High	Master Protein	P50247	Adenosylhomocysteinase OS=Mus musculus OX=10090 GN=Ahcy PE=1 SV=3	0	FALSE	112.609	48	18	1832	16	432	47.7	6.54	4159.47	18	other metabolic processes;stress response;other biological processes	cytosol;nucleus;other cell component	other molecular function	Pf00670, Pf05221	11615; 269378	ENSMUSG00000027597; ENSMUSG00000048087	mmu:11615; mmu:269378; P50247; Q91WF1	Methylation; Sulfur amino acid metabolism	One-carbon metabolism; Glutathione and one-carbon metabolism	4	2	0.872	0.913	0.249	1.169	0.793	0.341	1.281	0.772	0.208	1	1	0.000537596	1	1	0.801432	1	1	0.000718249	5.31975e+07	5.56705e+07	1.52107e+07
FALSE	Ahcyl1	High	Master Protein	Q80SW1	S-adenosylhomocysteine hydrolase-like protein 1 OS=Mus musculus OX=10090 GN=Ahcyl1 PE=1 SV=1	0	FALSE	29.087	16	8	228	3	530	58.9	6.89	307.83	8	cell organization and biogenesis;RNA metabolism OR transcription;other metabolic processes;transport;signal transduction;other biological processes	plasma membrane;other membranes;cytosol;ER/Golgi;other cell component	nucleic acid binding activity;other molecular function	Pf00670, Pf05221	229709	ENSMUSG00000027893	mmu:229709; Q80SW1	Ion homeostasis	One-carbon metabolism and related pathways	2	3	1.384	1.383	0.838	1.692	1.416	1.07	1.391	1.515	0.779	1	1	1	1	1	1	1	1	1	6.45176e+06	6.44789e+06	3.90654e+06
FALSE	Ahcyl2	High	Master Protein	Q68FL4	Putative adenosylhomocysteinase 3 OS=Mus musculus OX=10090 GN=Ahcyl2 PE=1 SV=1	0	FALSE	27.311	10	7	203	2	613	66.9	7.36	283.71	7	other metabolic processes	cytosol;ER/Golgi;other cell component	other molecular function	Pf00670, Pf05221	74340	ENSMUSG00000029772	mmu:74340; Q68FL4; Q8BIH1	Bicarbonate transporters	One-carbon metabolism; Glutathione and one-carbon metabolism	3	0	0.56	0.474	9.162	0.34	0.507	3.954	0.374	0.495	10.6	1	1	0.0112772	1	1	1	1	1	0.0309266	1.93622e+07	1.64033e+07	3.17047e+08
FALSE	Ahsa1	High	Master Protein	Q8BK64	Activator of 90 kDa heat shock protein ATPase homolog 1 OS=Mus musculus OX=10090 GN=Ahsa1 PE=1 SV=2	0	FALSE	63.008	49	13	466	13	338	38.1	5.53	647.06	13	other biological processes	cytosol;ER/Golgi;other cell component	other molecular function	Pf08327, Pf09229	217737	ENSMUSG00000021037	mmu:217737; Q8BK64; Q8R3E6			0	0	1.205	0.639	4.004	0.976	0.842	2.189	1.471	1.118	1.688	1	1	0.161527	1	1	1	1	1	1	1.16165e+07	6.16002e+06	3.85946e+07
FALSE	Ahsg	High	Master Protein	P29699	Alpha-2-HS-glycoprotein OS=Mus musculus OX=10090 GN=Ahsg PE=1 SV=1	0	FALSE	273.766	74	18	4157	18	345	37.3	6.51	12125.3	18	cell organization and biogenesis;stress response;developmental processes;other biological processes	non-structural extracellular;extracellular matrix;ER/Golgi;other cell component	enzyme regulator activity	Pf00031	11625	ENSMUSG00000022868	mmu:11625; O35634; P29699	Platelet degranulation ; Neutrophil degranulation; Regulation of Insulin-like Growth Factor (IGF) transport and uptake by Insulin-like Growth Factor Binding Proteins (IGFBPs); Post-translational protein phosphorylation		4	0	0.938	0.981	10.666	1.052	1.228	5.588	0.796	1.57	10.127	1	1	0.000163666	1	1	1	1	1	0.000320137	1.19615e+08	1.25003e+08	1.35976e+09
FALSE	Aida	High	Master Protein	Q8C4Q6	Axin interactor, dorsalization-associated protein OS=Mus musculus OX=10090 GN=Aida PE=1 SV=1	0.009	FALSE	4.051	6	1	1	1	305	34.9	6.74	1.73	1	developmental processes;other biological processes	other membranes;other cell component	other molecular function	Pf08910, Pf14186	108909	ENSMUSG00000042901	mmu:108909; Q3U6V0; Q3UP85; Q6NXY2; Q6PG77; Q78W09; Q8C4Q6; Q99K80			0	0							100	100
FALSE	Aif1	High	Master Protein	O70200	Allograft inflammatory factor 1 OS=Mus musculus OX=10090 GN=Aif1 PE=1 SV=1	0	FALSE	13.892	27	3	29	3	147	16.9	8.76	42.06	3	cell organization and biogenesis;stress response;transport;developmental processes;signal transduction;other biological processes	plasma membrane;other membranes;cytosol;cytoskeleton;nucleus;other cell component	cytoskeletal activity;other molecular function		11629	ENSMUSG00000024397	mmu:11629; O70200			0	0	6.594	0.01	1.29	4.323	4.069	1.426	6.429	10.041	1.245			1	1		1	1	0.592267	1	1.51679e+06		296698
FALSE	Aif1l	High	Master Protein	Q9EQX4	Allograft inflammatory factor 1-like OS=Mus musculus OX=10090 GN=Aif1l PE=1 SV=1	0.002	FALSE	5.697	10	1	4	1	150	17	7.18	9.13	1	cell organization and biogenesis	plasma membrane;other membranes;cytoskeleton;other cell component	cytoskeletal activity;other molecular function		108897	ENSMUSG00000001864	mmu:108897; Q8C150; Q9EQX4			0	0	1.049	1.326	0.01	0.01	0.01	0.755	0.968	1.664	0.01										216203	273246
TRUE	Aifm1	High	Master Protein	Q9Z0X1	Apoptosis-inducing factor 1, mitochondrial OS=Mus musculus OX=10090 GN=Aifm1 PE=1 SV=1	0	FALSE	68.237	30	15	659	15	612	66.7	9.17	990.3	15	cell organization and biogenesis;other metabolic processes;stress response;transport;developmental processes;signal transduction;other biological processes	other membranes;cytosol;mitochondrion;nucleus;other cell component	nucleic acid binding activity;other molecular function	Pf07992, Pf14721	26926	ENSMUSG00000036932	mmu:26926; Q1L6K5; Q9Z0X1		Apoptosis modulation by HSP70	1	0	0.922	0.93	0.13	1.052	0.875	0.304	1.052	0.707	0.155	1	1	8.69804e-06	1	1	0.614373	1	1	0.000279176	8.93077e+06	9.00302e+06	1.25446e+06
FALSE	Aig1	Medium	Master Protein	Q9D8B1	Androgen-induced gene 1 protein OS=Mus musculus OX=10090 GN=Aig1 PE=2 SV=2	0.022	FALSE	2.682	5	1	1	1	238	27.4	7.18	0	1	other metabolic processes	plasma membrane;other membranes	other molecular function	Pf04750	66253	ENSMUSG00000019806	mmu:66253; Q8CI90; Q9CW23; Q9D8B1			0	0	0.723	1.17	0.01	1.477	2.482	0.528	1.133	2.052	0.01	1	1		1	1	1	1	1		252655	408994
FALSE	Aimp1	High	Master Protein	P31230	Aminoacyl tRNA synthase complex-interacting multifunctional protein 1 OS=Mus musculus OX=10090 GN=Aimp1 PE=1 SV=2	0	FALSE	61.109	58	12	592	12	310	34	8.35	1011.95	12	cell-cell signaling;protein metabolism;other metabolic processes;stress response;developmental processes;signal transduction;other biological processes	non-structural extracellular;cytosol;ER/Golgi;nucleus;other cell component	signal transduction activity or receptor binding;nucleic acid binding activity;other molecular function	Pf01588		ENSMUSG00000028029	P31230; Q60659			0	0	1.262	0.664	0.442	1.186	0.931	1.257	1.44	1.236	0.53	1	1	0.287734	1	1	1	1	1	0.543707	9.72498e+06	5.11333e+06	3.40824e+06
FALSE	Aimp2	High	Master Protein	Q8R010	Aminoacyl tRNA synthase complex-interacting multifunctional protein 2 OS=Mus musculus OX=10090 GN=Aimp2 PE=1 SV=2	0	FALSE	44.064	28	4	191	4	320	35.4	7.83	549.88	4	cell organization and biogenesis;protein metabolism;other metabolic processes;developmental processes;other biological processes	cytosol;nucleus;other cell component	other molecular function	Pf00043, Pf16780, Pf18569	231872	ENSMUSG00000029610	E9QP67; mmu:231872; Q8R010; Q8R2Y6		Transcriptional activation by Nfe2l2 in response to phytochemicals	1	0	1.223	1.137	0.219	1.578	1.203	1.154	1.939	1.943	0.289	1	1	0.10354	1	1	1	1	1	0.416098	1.94089e+06	1.80335e+06	346866
FALSE	Aip	High	Master Protein	O08915	AH receptor-interacting protein OS=Mus musculus OX=10090 GN=Aip PE=1 SV=1	0	FALSE	13.965	16	4	156	4	330	37.6	6.4	340.68	4	cell organization and biogenesis;protein metabolism;other metabolic processes;transport;other biological processes	plasma membrane;other membranes;cytosol;other cell component	signal transduction activity or receptor binding;other molecular function	Pf00254	11632	ENSMUSG00000024847	mmu:11632; O08915; Q3UJM2	Aryl hydrocarbon receptor signalling		1	0	1.064	1.367	0.345	1.834	0.789	0.658	1.814	0.951	0.572	1	1	0.407938	1	1	1	1	1	1	1.73968e+06	2.23505e+06	563392
TRUE	Ak1	High	Master Protein	Q9R0Y5	Adenylate kinase isoenzyme 1 OS=Mus musculus OX=10090 GN=Ak1 PE=1 SV=1	0	FALSE	79.874	72	13	1461	13	194	21.5	5.81	3142.32	13	other metabolic processes;other biological processes	cytosol;cytoskeleton;other cell component	kinase activity;other molecular function	Pf00406	11636	ENSMUSG00000026817	A2AK80; mmu:11636; Q542C5; Q9R0Y4; Q9R0Y5	Interconversion of nucleotide di- and triphosphates	Purine metabolism	2	0	0.901	0.63	0.054	0.274	0.26	0.112	0.417	0.282	0.08	1	1	0.000541423	1	1	1	1	1	0.0103569	1.64471e+08	1.14878e+08	9.79746e+06
FALSE	Ak2	High	Master Protein	Q9WTP6	Adenylate kinase 2, mitochondrial OS=Mus musculus OX=10090 GN=Ak2 PE=1 SV=5	0	FALSE	53.973	54	10	938	10	239	26.5	7.39	1620.47	10	other metabolic processes	cytosol;cytoskeleton;mitochondrion;nucleus;other cell component	kinase activity;other molecular function	Pf00406, Pf05191	11637	ENSMUSG00000028792	A2A820; mmu:11637; Q3THT3; Q3TI11; Q3TKI6; Q8C7I9; Q9CY37; Q9WTP6	Interconversion of nucleotide di- and triphosphates	Purine metabolism	2	0	1.307	1.061	0.456	1.426	0.833	0.523	1.405	1.005	0.356	1	1	0.933116	1	1	1	1	1	0.810205	1.55688e+07	1.26401e+07	5.43065e+06
FALSE	Ak3	High	Master Protein	Q9WTP7	GTP:AMP phosphotransferase AK3, mitochondrial OS=Mus musculus OX=10090 GN=Ak3 PE=1 SV=3	0	FALSE	24.657	43	7	112	7	227	25.4	8.84	215.08	7	other metabolic processes	mitochondrion;other cell component	kinase activity;other molecular function	Pf00406, Pf05191	56248	ENSMUSG00000024782	mmu:56248; Q3UDN7; Q8BGX5; Q9D7Z1; Q9DB57; Q9DBM5; Q9WTP7	Factors involved in megakaryocyte development and platelet production		1	0	1.793	1.726	0.251	2.033	1.879	0.339	2.793	1.133	0.336	1	1	0.186682	1	1	1	1	1	0.375931	2.06793e+06	1.99094e+06	289523
FALSE	Ak4	High	Master Protein	Q9WUR9	Adenylate kinase 4, mitochondrial OS=Mus musculus OX=10090 GN=Ak4 PE=1 SV=1	0.001	FALSE	6.76	10	2	5	2	223	25	7.53	2.04	2	other metabolic processes;stress response;developmental processes;other biological processes	mitochondrion;other cell component	kinase activity;other molecular function	Pf00406, Pf05191	11639	ENSMUSG00000028527	mmu:11639; Q9R1X7; Q9WUR9	Interconversion of nucleotide di- and triphosphates	Purine metabolism	2	0	1.024	1.097	0.311	1.07	0.406	2.027	0.959	0.639	0.69	1	1	0.968422	1	1	1	1	1	1	403599	432218	122496
TRUE	Akap12	High	Master Protein	Q9WTQ5	A-kinase anchor protein 12 OS=Mus musculus OX=10090 GN=Akap12 PE=1 SV=1	0	FALSE	119.696	23	22	468	22	1684	180.6	4.44	844.28	22	signal transduction;other biological processes	plasma membrane;other membranes;cytosol;cytoskeleton;other cell component	other molecular function	Pf03832, Pf10522	83397	ENSMUSG00000038587	mmu:83397; Q80SS4; Q810D4; Q8BPK4; Q99MP1; Q9WTQ5	RHOD GTPase cycle; RHOF GTPase cycle	G protein signaling pathways	3	0	1.043	1.1	0.242	0.657	1.236	0.282	0.642	0.567	0.189	1	1	0.0188822	1	1	0.558826	1	1	0.000738109	1.5038e+07	1.58581e+07	3.48753e+06
FALSE	Akap13	High	Master Protein	E9Q394	A-kinase anchor protein 13 OS=Mus musculus OX=10090 GN=Akap13 PE=1 SV=1	0.01	FALSE	3.649	0	1	1	1	2776	303.8	5.38	0	1	protein metabolism;other metabolic processes;transport;developmental processes;signal transduction;other biological processes	other membranes;cytosol;cytoskeleton;nucleus;other cell component	enzyme regulator activity;kinase activity;other molecular function	Pf00621, Pf17838	75547	ENSMUSG00000066406	E9Q394; mmu:75547; Q3UEI5	RHOA GTPase cycle; RHOB GTPase cycle; NRAGE signals death through JNK; G alpha (12/13) signalling events; RHOC GTPase cycle	G protein signaling pathways	6	0
FALSE	Akap2	High	Master Protein	O54931	A-kinase anchor protein 2 OS=Mus musculus OX=10090 GN=Akap2 PE=1 SV=3	0	FALSE	13.661	4	2	20	2	893	98.5	5.21	22.47	2					677884	ENSMUSG00000038729	A2APJ4; mmu:677884; O54931; O54932; O54933; Q8C5W1			0	0	1.016	1.355	0.876	2.51	1.743	0.901	2.841	2.759	0.889	1	1	1	1	1	1	1	1		236225	315039	203629
FALSE	Akap8	High	Master Protein	Q9DBR0	A-kinase anchor protein 8 OS=Mus musculus OX=10090 GN=Akap8 PE=1 SV=1	0	FALSE	10.687	7	2	5	2	687	76.2	5.14	10.03	2	cell cycle OR cell proliferation;cell organization and biogenesis;stress response;transport;other biological processes	mitochondrion;ER/Golgi;nucleus;other cell component	nucleic acid binding activity;other molecular function	Pf04988	56399	ENSMUSG00000024045	mmu:56399; Q9DBR0; Q9R0L8		G protein signaling pathways; TNF-alpha NF-kB signaling pathway	2	0	0.519	0.285	0.151	0.362	0.375	0.359	0.619	0.599	0.205										348461	191064	101521
FALSE	Akap9	High	Master Protein	Q70FJ1	A-kinase anchor protein 9 OS=Mus musculus OX=10090 GN=Akap9 PE=1 SV=2	0.001	FALSE	7.05	1	2	11	2	3797	435.9	5.03	23.67	2	cell organization and biogenesis;developmental processes;signal transduction;other biological processes	plasma membrane;other membranes;cytoskeleton;ER/Golgi;other cell component	other molecular function	Pf10495	100986		mmu:100986; Q3TH74; Q70FJ1; Q80TR6	Anchoring of the basal body to the plasma membrane; Regulation of PLK1 Activity at G2/M Transition; Loss of Nlp from mitotic centrosomes; Recruitment of mitotic centrosome proteins and complexes; Recruitment of NuMA to mitotic centrosomes; AURKA Activation by TPX2; Phase 3 - rapid repolarisation; Phase 2 - plateau phase	G protein signaling pathways	10	0	1.231	1.995	0.01	2.577	2.436	1.35	1.341	1.752	0.01	1	1		1	1	1	1	1		1.32216e+06	2.14157e+06
TRUE	Akr1a1	High	Master Protein	Q9JII6	Aldo-keto reductase family 1 member A1 OS=Mus musculus OX=10090 GN=Akr1a1 PE=1 SV=3	0	FALSE	112.027	66	17	1431	17	325	36.6	7.39	2931.57	17	other metabolic processes;other biological processes	plasma membrane;other membranes;cytosol;other cell component	other molecular function	Pf00248	58810	ENSMUSG00000028692	mmu:58810; Q9CQI5; Q9CQT8; Q9CT53; Q9D012; Q9D016; Q9D0I7; Q9D0P3; Q9JII6	Glutathione conjugation; Formation of xylulose-5-phosphate	Metapathway biotransformation	3	0	1.135	0.775	0.134	2.61	0.918	0.465	1.735	1.287	0.17	1	1	0.00157181	1	1	1	1	1	0.0404949	3.39521e+07	2.31678e+07	4.00636e+06
TRUE	Akr1b1	High	Master Protein	P45376	Aldo-keto reductase family 1 member B1 OS=Mus musculus OX=10090 GN=Akr1b1 PE=1 SV=3	0	FALSE	80.392	53	15	2135	15	316	35.7	7.18	3617.23	15	other metabolic processes;stress response;developmental processes;signal transduction;other biological processes	non-structural extracellular;cytosol;nucleus;other cytoplasmic organelle;other cell component	other molecular function	Pf00248	11677	ENSMUSG00000001642	mmu:11677; O70130; P45376; Q99KC9	Pregnenolone biosynthesis; Fructose biosynthesis	Metapathway biotransformation; Polyol pathway; Eicosanoid metabolism via cyclooxygenases (COX)	5	0	1.171	0.933	0.16	1.295	1.086	0.23	1.161	1.023	0.165	1	1	8.44802e-05	1	1	0.634425	1	1	0.000661934	7.94772e+07	6.33516e+07	1.08609e+07
FALSE	Akr1b8	High	Master Protein	P45377	Aldose reductase-related protein 2 OS=Mus musculus OX=10090 GN=Akr1b8 PE=1 SV=2	0	FALSE	41.51	38	10	349	10	316	36.1	6.37	368.63	10	other metabolic processes;other biological processes	cytosol;mitochondrion	other molecular function	Pf00248	14187	ENSMUSG00000029762	mmu:14187; P45377; Q99JN4	Estrogen biosynthesis		1	0	1.662	1.379	0.304	2.643	1.98	2.826	2.369	3.149	0.46	1	1	0.603113	1	1	1	1	1	1	4.72227e+06	3.91655e+06	864562
FALSE	Akr1c18	High	Master Protein	Q8K023	Aldo-keto reductase family 1 member C18 OS=Mus musculus OX=10090 GN=Akr1c18 PE=1 SV=2	0	FALSE	34.189	34	6	53	6	323	37.2	6.46	65.53	6	other metabolic processes;stress response;signal transduction;other biological processes	cytosol;nucleus;other cell component	other molecular function	Pf00248	105349	ENSMUSG00000021214	mmu:105349; Q8K023; Q99N44			0	0	1.244	1.204	0.38	0.722	1.627	0.879	0.802	2.251	0.439	1	1	1	1	1	1	1	1	1	1.51539e+06	1.46598e+06	462733
FALSE	Akr7a2	High	Master Protein	Q8CG76	Aflatoxin B1 aldehyde reductase member 2 OS=Mus musculus OX=10090 GN=Akr7a2 PE=1 SV=3	0	FALSE	16.108	18	4	40	4	367	40.6	8.12	42.88	4	other metabolic processes	cytosol;ER/Golgi;nucleus;other cell component	other molecular function	Pf00248	110198	ENSMUSG00000028743	A2AMV3; mmu:110198; Q3UPU2; Q8CG76; Q8CG77; Q8JZQ8; Q9D157	Aflatoxin activation and detoxification	Metapathway biotransformation; Aflatoxin B1 metabolism	3	0	1.588	0.158	0.447	1.179	0.348	0.383	0.615	0.659	0.522	1	1	1	1	1		1	1	1	1.93427e+06	192289	543779
FALSE	Akt2	High	Master Protein	Q60823	RAC-beta serine/threonine-protein kinase OS=Mus musculus OX=10090 GN=Akt2 PE=1 SV=1	0.001	FALSE	6.574	4	2	41	2	481	55.7	6.37	23.75	2	cell organization and biogenesis;protein metabolism;other metabolic processes;transport;developmental processes;signal transduction;other biological processes	plasma membrane;other membranes;cytosol;mitochondrion;ER/Golgi;nucleus;other cytoplasmic organelle;other cell component	kinase activity;other molecular function	Pf00069, Pf00169, Pf00433	11652	ENSMUSG00000004056	mmu:11652; Q60823	Deactivation of the beta-catenin transactivating complex; Regulation of PTEN stability and activity; RAB GEFs exchange GTP for GDP on RABs; TP53 Regulates Metabolic Genes; G beta:gamma signalling through PI3Kgamma; Regulation of localization of FOXO transcription factors; Regulation of TP53 Degradation; CTLA4 inhibitory signaling; AKT phosphorylates targets in the nucleus; Estrogen-dependent nucl…	MicroRNAs in cardiomyocyte hypertrophy; Chemokine signaling pathway; TNF-alpha NF-kB signaling pathway; Focal adhesion: PI3K-Akt-mTOR signaling pathway; ESC pluripotency pathways; Mapk signaling pathway; Signal transduction of S1P receptor; Integrin-mediated cell adhesion; Insulin signaling; Focal adhesion	34	0	1.471	1.262	0.557	1.409	1.26	0.773	1.433	1.17	0.534	1	1	0.55081	1	1	1	1	1	1	3.19555e+06	2.7407e+06	1.20988e+06
TRUE	Alad	High	Master Protein	P10518	Delta-aminolevulinic acid dehydratase OS=Mus musculus OX=10090 GN=Alad PE=1 SV=1	0	FALSE	73.971	57	13	734	13	330	36	6.79	1579.42	13	cell organization and biogenesis;other metabolic processes;stress response;other biological processes	non-structural extracellular;cytosol	other molecular function	Pf00490	17025	ENSMUSG00000028393	mmu:17025; P10518; Q3THV6	Neutrophil degranulation; Heme biosynthesis	Heme biosynthesis	3	0	1.246	1.146	0.076	1.076	0.746	0.074	1.208	0.901	0.081	1	1	0.00086623	1	1	0.497066	1	1	0.0034571	2.62673e+07	2.41579e+07	1.60488e+06
FALSE	Alb	High	Master Protein	P07724	Albumin OS=Mus musculus OX=10090 GN=Alb PE=1 SV=3	0	FALSE	1550.04	94	92	62440	92	608	68.6	6.07	150888	92	stress response;other biological processes	non-structural extracellular;extracellular matrix;ER/Golgi;other cell component	nucleic acid binding activity;other molecular function	Pf00273	11657	ENSMUSG00000029368	mmu:11657; P07724; Q3TV03; Q61802; Q8C7C7; Q8C7H3; Q8CG74	Platelet degranulation ; Cytoprotection by HMOX1; Heme degradation; Regulation of Insulin-like Growth Factor (IGF) transport and uptake by Insulin-like Growth Factor Binding Proteins (IGFBPs); Post-translational protein phosphorylation; Scavenging of heme from plasma; Recycling of bile acids and salts; Heme biosynthesis; HDL remodeling		9	0	1.035	0.993	4.89	1.448	1.091	1.806	1.127	1.203	3.687	1	1	0.00179976	1	1	1	1	1	0.0129804	7.87633e+09	7.56312e+09	3.72253e+10
TRUE	Alcam	High	Master Protein	Q61490	CD166 antigen OS=Mus musculus OX=10090 GN=Alcam PE=1 SV=3	0	FALSE	31.287	16	8	198	8	583	65.1	6.15	181.35	8	cell adhesion;cell organization and biogenesis;developmental processes;other biological processes	plasma membrane;other membranes;other cell component	other molecular function	Pf08205, Pf13927	11658	ENSMUSG00000022636	mmu:11658; O70136; Q61490; Q8CDA5; Q8R2T0			0	0	1.322	1.397	0.047	1.16	0.65	0.898	0.869	1.277	0.109	1	1	2.89301e-06	1	1		1	1	0.00447542	5.60524e+06	5.92219e+06	199265
FALSE	Aldh16a1	High	Master Protein	Q571I9	Aldehyde dehydrogenase family 16 member A1 OS=Mus musculus OX=10090 GN=Aldh16a1 PE=1 SV=2	0	FALSE	44.713	15	9	456	9	802	84.7	6.32	862.67	9			other molecular function	Pf00171	69748		mmu:69748; Q3U6I2; Q3UMC3; Q571I9; Q8C0L4; Q8VD78			0	0	1.101	0.886	0.483	1.054	0.875	1.164	1.312	1.176	0.379	1	1	1	1	1	1	1	1	1	9.17586e+06	7.38775e+06	4.02764e+06
FALSE	Aldh18a1	High	Master Protein	Q9Z110	Delta-1-pyrroline-5-carboxylate synthase OS=Mus musculus OX=10090 GN=Aldh18a1 PE=1 SV=2	0	FALSE	66.666	19	14	377	14	795	87.2	7.55	803.26	14	other metabolic processes;other biological processes	other membranes;mitochondrion	kinase activity;other molecular function	Pf00171, Pf00696	56454	ENSMUSG00000025007	mmu:56454; Q8BGM2; Q9R1P6; Q9Z110	Glutamate and glutamine metabolism		1	0	1.637	1.397	0.263	2.03	1.475	2.852	2.308	1.01	0.536	1	1	0.0036619	1	1	1	1	1	0.83007	1.66972e+07	1.42498e+07	2.67973e+06
TRUE	Aldh1a1	High	Master Protein	P24549	Retinal dehydrogenase 1 OS=Mus musculus OX=10090 GN=Aldh1a1 PE=1 SV=5	0	FALSE	76.714	46	16	734	9	501	54.4	7.8	953.59	16	other metabolic processes;stress response;developmental processes;other biological processes	cytosol;nucleus;other cell component	other molecular function	Pf00171	11668	ENSMUSG00000053279	mmu:11668; P24549; Q7TQJ0; Q811J0	RA biosynthesis pathway; Ethanol oxidation; Fructose catabolism	Retinol metabolism; Dopaminergic neurogenesis; Fatty acid omega-oxidation; Tryptophan metabolism	7	5	0.947	1.092	0.083	0.82	0.827	0.085	0.837	0.546	0.1	1	1	0.0216186	1	1	1	1	1	0.0273775	1.03648e+07	1.19467e+07	910280
FALSE	Aldh1a2	High	Master Protein	Q62148	Retinal dehydrogenase 2 OS=Mus musculus OX=10090 GN=Aldh1a2 PE=1 SV=2	0	FALSE	10.62	5	4	318	0	518	56.6	5.74	402.05	4	cell organization and biogenesis;other metabolic processes;developmental processes;signal transduction;other biological processes	cytosol;other cell component	other molecular function	Pf00171	19378	ENSMUSG00000013584	mmu:19378; Q62148; Q6DI79	RA biosynthesis pathway	Retinol metabolism; Tryptophan metabolism	3	0
FALSE	Aldh1a3	High	Master Protein	Q9JHW9	Aldehyde dehydrogenase family 1 member A3 OS=Mus musculus OX=10090 GN=Aldh1a3 PE=1 SV=1	0	FALSE	12.784	7	4	299	2	512	56.1	6.57	404.42	4	cell organization and biogenesis;other metabolic processes;developmental processes;other biological processes	other cell component	other molecular function	Pf00171	56847	ENSMUSG00000015134	mmu:56847; Q9EQP7; Q9JHW9; Q9JI72	RA biosynthesis pathway	Retinol metabolism	2	0	1.093	1.348	1.136	1.144	1.138	2.754	1.824	4.76	1.54	1	1	1	1	1	1	1	1	1	145069	178981	150843
FALSE	Aldh1a7	High	Master Protein	O35945	Aldehyde dehydrogenase, cytosolic 1 OS=Mus musculus OX=10090 GN=Aldh1a7 PE=1 SV=1	0	FALSE	29.876	20	8	509	1	501	54.6	7.71	642.91	8	other metabolic processes	other cell component	other molecular function	Pf00171	26358	ENSMUSG00000024747	mmu:26358; O35945; Q80ZX7			0	0	0.888	1.012	0.01	0.644	0.768	0.6	0.778	0.95	0.01	1	1		1	1		1	1		956251	1.09061e+06
FALSE	Aldh1b1	High	Master Protein	Q9CZS1	Aldehyde dehydrogenase X, mitochondrial OS=Mus musculus OX=10090 GN=Aldh1b1 PE=1 SV=1	0	FALSE	27.225	18	8	337	5	519	57.5	7.02	440.23	8	other metabolic processes	cytosol;mitochondrion;nucleus;other cell component	other molecular function	Pf00171	72535	ENSMUSG00000035561	mmu:72535; Q3UAH5; Q9CZS1	Ethanol oxidation		1	1	0.864	1.75	0.473	2.599	3.231	0.292	2.404	2.929	0.39	1	1	1	1	1	1	1	0.446052	1	1.04114e+06	2.10845e+06	570259
TRUE	Aldh1l1	High	Master Protein	Q8R0Y6	Cytosolic 10-formyltetrahydrofolate dehydrogenase OS=Mus musculus OX=10090 GN=Aldh1l1 PE=1 SV=1	0	FALSE	85.679	30	20	309	17	902	98.6	5.91	303.6	20	other metabolic processes	cytosol;other cell component	other molecular function	Pf00171, Pf00551, Pf02911	107747	ENSMUSG00000030088	mmu:107747; Q8R0Y6	Metabolism of folate and pterines	One-carbon metabolism	2	3	0.897	0.552	0.106	0.6	0.225	0.118	0.793	0.43	0.065	1	1	0.00134619	1	1	1	1	1	0.0011158	1.16149e+07	7.14918e+06	1.36811e+06
FALSE	Aldh1l2	High	Master Protein	Q8K009	Mitochondrial 10-formyltetrahydrofolate dehydrogenase OS=Mus musculus OX=10090 GN=Aldh1l2 PE=1 SV=2	0	FALSE	54.174	19	15	324	12	923	101.5	6.29	295.36	15	other metabolic processes	nucleus	other molecular function	Pf00171, Pf00550, Pf00551, Pf02911	216188	ENSMUSG00000020256	E9QLV8; mmu:216188; Q8K009	Metabolism of folate and pterines		1	0	1.187	1.828	1.807	3.802	3.069	0.783	0.862	0.766	1.468	1	1	1	1	1	1	1	1	1	4.51705e+06	6.95518e+06	6.87535e+06
FALSE	Aldh2	High	Master Protein	P47738	Aldehyde dehydrogenase, mitochondrial OS=Mus musculus OX=10090 GN=Aldh2 PE=1 SV=1	0	FALSE	198.175	59	28	4504	25	519	56.5	7.62	10378.6	28	other metabolic processes;stress response;signal transduction;other biological processes	mitochondrion	other molecular function	Pf00171	11669	ENSMUSG00000029455	mmu:11669; P47738	Ethanol oxidation; Metabolism of serotonin	Fatty acid omega-oxidation; Tryptophan metabolism	4	3	1.258	0.93	0.563	1.257	1.01	0.585	1.327	0.864	0.436	1	1	0.299701	1	1	1	1	1	0.201595	1.60754e+08	1.18807e+08	7.19692e+07
FALSE	Aldh3a1	High	Master Protein	P47739	Aldehyde dehydrogenase, dimeric NADP-preferring OS=Mus musculus OX=10090 GN=Aldh3a1 PE=1 SV=2	0	FALSE	60.27	28	12	905	10	453	50.4	6.95	1080.36	12	other metabolic processes;stress response;other biological processes	plasma membrane;other membranes;cytosol;ER/Golgi;other cell component	other molecular function	Pf00171	11670	ENSMUSG00000019102	B1ATI7; mmu:11670; P47739; Q9R203	Phase I - Functionalization of compounds		1	1	1.145	0.804	0.41	0.898	0.68	0.453	1.068	0.785	0.266	1	1	1	1	1	1	1	1	1	8.91554e+07	6.25996e+07	3.18955e+07
FALSE	Aldh3a2	High	Master Protein	P47740	Aldehyde dehydrogenase family 3 member A2 OS=Mus musculus OX=10090 GN=Aldh3a2 PE=1 SV=2	0	FALSE	55.811	23	10	433	9	484	53.9	8.35	724.16	10	other metabolic processes;stress response;developmental processes;other biological processes	other membranes;cytosol;ER/Golgi;nucleus;other cytoplasmic organelle;other cell component	other molecular function	Pf00171	11671	ENSMUSG00000010025	mmu:11671; P47740; Q99L64	Sphingolipid de novo biosynthesis; RND2 GTPase cycle; RND1 GTPase cycle; Insertion of tail-anchored proteins into the endoplasmic reticulum membrane; Alpha-oxidation of phytanate; Class I peroxisomal membrane protein import	Tryptophan metabolism	7	0	1.284	1.147	0.625	1.613	1.326	0.737	2.058	1.58	0.584	1	1	1	1	1	1	1	1	1	5.64029e+06	5.03993e+06	2.74662e+06
FALSE	Aldh3b1	High	Master Protein	Q80VQ0	Aldehyde dehydrogenase family 3 member B1 OS=Mus musculus OX=10090 GN=Aldh3b1 PE=1 SV=1	0	FALSE	61.358	35	14	456	7	468	52.3	7.55	590.09	14	other metabolic processes;stress response	plasma membrane;other membranes;cytosol;other cell component	other molecular function	Pf00171	67689	ENSMUSG00000024885	mmu:67689; Q63ZW3; Q80VQ0; Q8VHW0; Q9CW05	Neutrophil degranulation; Sphingolipid de novo biosynthesis		2	2	0.912	1.837	3.952	2.722	1.71	1.387	0.925	2.021	2.932	1	1	0.946653	1	1	1	1	1	1	1.55758e+06	3.13805e+06	6.75251e+06
TRUE	Aldh3b2	High	Master Protein	E9Q3E1	Aldehyde dehydrogenase family 3 member B2 OS=Mus musculus OX=10090 GN=Aldh3b2 PE=1 SV=1	0	FALSE	98.033	53	18	865	10	479	52.9	6.09	1298.42	18	other metabolic processes	other cell component	other molecular function	Pf00171	621603	ENSMUSG00000075296	E9Q3E1; mmu:621603; Q497U8	Sphingolipid de novo biosynthesis		1	8	1.049	0.91	0.152	1.125	0.939	0.582	1.407	0.667	0.2	1	1	0.00282276	1	1	1	1	1	0.0291045	2.21835e+07	1.92349e+07	3.2072e+06
FALSE	Aldh3b3	High	Master Protein	J3QMK6	Aldehyde dehydrogenase family 3 member B3 OS=Mus musculus OX=10090 GN=Aldh3b3 PE=1 SV=1	0	FALSE	41.528	18	8	329	0	479	53.1	6.34	483.35	8	other metabolic processes	plasma membrane;other membranes;other cell component	other molecular function	Pf00171	73458	ENSMUSG00000037263	J3QMK6; mmu:73458; Q9D9K6	Sphingolipid de novo biosynthesis		1	0
TRUE	Aldh4a1	High	Master Protein	Q8CHT0	Delta-1-pyrroline-5-carboxylate dehydrogenase, mitochondrial OS=Mus musculus OX=10090 GN=Aldh4a1 PE=1 SV=3	0	FALSE	20.675	12	6	114	6	562	61.8	8.24	149.81	6	other metabolic processes	cytosol;mitochondrion	other molecular function	Pf00171	212647	ENSMUSG00000028737	B1AXW8; mmu:212647; Q7TND0; Q8BXM3; Q8CHT0; Q8R0N1; Q8R1S2	Glyoxylate metabolism and glycine degradation; Proline catabolism		2	0	0.994	0.712	0.226	1.086	0.789	0.466	1.085	1.048	0.226	1	1	0.000135672	1	1	1	1	1	0.000446125	7.39216e+06	5.29392e+06	1.67657e+06
FALSE	Aldh5a1	High	Master Protein	Q8BWF0	Succinate-semialdehyde dehydrogenase, mitochondrial OS=Mus musculus OX=10090 GN=Aldh5a1 PE=1 SV=1	0.009	FALSE	3.879	2	1	7	1	523	55.9	8.25	2.14	1	other metabolic processes;developmental processes	mitochondrion	other molecular function	Pf00171	214579	ENSMUSG00000035936	mmu:214579; Q5SZW1; Q8BWF0	Degradation of GABA		1	0	1.278	1.252	0.01	0.632	0.01	0.269	1.31	0.01	0.01	1	1		1		0.801432	1			494636	484456
TRUE	Aldh6a1	High	Master Protein	Q9EQ20	Methylmalonate-semialdehyde dehydrogenase [acylating], mitochondrial OS=Mus musculus OX=10090 GN=Aldh6a1 PE=1 SV=1	0	FALSE	91.271	46	18	1029	18	535	57.9	8.07	1454.06	18	other metabolic processes;other biological processes	nucleus	other molecular function	Pf00171	104776	ENSMUSG00000021238	mmu:104776; Q3TDA2; Q8CIB4; Q9EQ20	Branched-chain amino acid catabolism		1	0	1.203	0.879	0.156	0.942	0.427	0.42	1.127	0.472	0.145	1	1	0.000350315	1	1	1	1	1	0.00143134	2.67917e+07	1.95766e+07	3.47097e+06
TRUE	Aldh7a1	High	Master Protein	Q9DBF1	Alpha-aminoadipic semialdehyde dehydrogenase OS=Mus musculus OX=10090 GN=Aldh7a1 PE=1 SV=4	0	FALSE	75.005	40	14	536	14	539	58.8	7.47	587.43	14	other metabolic processes	cytosol;nucleus	other molecular function	Pf00171	110695	ENSMUSG00000053644	mmu:110695; Q3TFC7; Q3TVH7; Q3UKT6; Q9DBF1	Lysine catabolism; Choline catabolism		2	0	1.28	0.904	0.063	1.539	1.384	0.403	1.676	0.779	0.165	1	1	0.00444082	1	1	1	1	1	0.05951	1.21398e+07	8.57267e+06	598573
FALSE	Aldh9a1	High	Master Protein	Q9JLJ2	4-trimethylaminobutyraldehyde dehydrogenase OS=Mus musculus OX=10090 GN=Aldh9a1 PE=1 SV=1	0	FALSE	64.026	31	13	956	13	494	53.5	6.98	1672.88	13	cell organization and biogenesis;other metabolic processes	cytosol	other molecular function	Pf00171	56752		mmu:56752; Q9JLJ2	Carnitine synthesis	Tryptophan metabolism	2	0	1.32	1.211	2.224	1.49	1.214	1.426	1.347	0.887	2.101	1	1	0.0285039	1	1	1	1	1	0.0353518	3.12069e+07	2.86224e+07	5.25781e+07
TRUE	Aldoa	High	Master Protein	P05064	Fructose-bisphosphate aldolase A OS=Mus musculus OX=10090 GN=Aldoa PE=1 SV=2	0	FALSE	346.415	89	34	7839	31	364	39.3	8.09	20801.8	34	cell organization and biogenesis;other metabolic processes;other biological processes	non-structural extracellular;plasma membrane;other membranes;cytosol;cytoskeleton;mitochondrion;other cell component	cytoskeletal activity;other molecular function	Pf00274	11674	ENSMUSG00000030695	mmu:11674; P05064	Neutrophil degranulation; Platelet degranulation ; Gluconeogenesis; Glycolysis	Glycolysis and gluconeogenesis	5	7	0.616	0.504	0.117	0.253	0.212	0.21	0.312	0.185	0.135	1	1	0.00749919	1	1	1	1	0.951005	0.0358795	1.13665e+09	9.30267e+08	2.16007e+08
FALSE	Aldob	High	Master Protein	Q91Y97	Fructose-bisphosphate aldolase B OS=Mus musculus OX=10090 GN=Aldob PE=1 SV=3	0	FALSE	12.129	9	3	273	2	364	39.5	8.27	393.37	3	cell organization and biogenesis;other metabolic processes;other biological processes	plasma membrane;other membranes;cytosol;cytoskeleton;ER/Golgi;nucleus;other cytoplasmic organelle;other cell component	cytoskeletal activity;other molecular function	Pf00274	230163	ENSMUSG00000028307	mmu:230163; Q8K034; Q91W73; Q91Y97	Glycolysis; Gluconeogenesis; Fructose catabolism	Polyol pathway; Glycolysis and gluconeogenesis	5	0		100	100			100			100											229044	957637
FALSE	Aldoc	High	Master Protein	P05063	Fructose-bisphosphate aldolase C OS=Mus musculus OX=10090 GN=Aldoc PE=1 SV=4	0	FALSE	61.924	18	6	715	3	363	39.4	7.12	1683.1	6	other metabolic processes;other biological processes	cytosol;other cell component	cytoskeletal activity;other molecular function	Pf00274	11676	ENSMUSG00000017390	mmu:11676; P05063; Q64011; Q8CA91; Q99K96; Q9DBA4; Q9JK32	Neutrophil degranulation; Gluconeogenesis; Glycolysis	Glycolysis and gluconeogenesis	4	0	0.882	1.532	0.777	2.964	1.388	2.298	1.76	2.132	2.243	1	1	1	1	1	1	1	1	1	217510	377635	191507
FALSE	Alg5	High	Master Protein	Q9DB25	Dolichyl-phosphate beta-glucosyltransferase OS=Mus musculus OX=10090 GN=Alg5 PE=1 SV=1	0	FALSE	14.961	12	4	119	4	324	36.8	8.6	152.42	4	protein metabolism;other metabolic processes;developmental processes	other membranes;ER/Golgi	other molecular function	Pf00535	66248	ENSMUSG00000036632	mmu:66248; Q9DB25	Synthesis of dolichyl-phosphate-glucose		1	0	1.112	1.114	0.366	2.571	1.704	1.093	1.832	2.255	0.304	1	1	0.585097	1	1	1	1	1	0.598455	1.03437e+06	1.03573e+06	340387
FALSE	Alg6	Medium	Master Protein	Q3TAE8	Dolichyl pyrophosphate Man9GlcNAc2 alpha-1,3-glucosyltransferase OS=Mus musculus OX=10090 GN=Alg6 PE=2 SV=1	0.018	FALSE	2.898	17	1	1	1	507	57.8	8.57	9.36	1	protein metabolism;other metabolic processes	other membranes;ER/Golgi	other molecular function	Pf03155	320438	ENSMUSG00000073792	mmu:320438; Q3TAE8; Q3TZF4	Biosynthesis of the N-glycan precursor (dolichol lipid-linked oligosaccharide, LLO) and transfer to a nascent protein		1	0
FALSE	Alox12b	High	Master Protein	O70582	Arachidonate 12-lipoxygenase, 12R-type OS=Mus musculus OX=10090 GN=Alox12b PE=1 SV=1	0.005	FALSE	4.738	2	1	22	1	701	80.5	6.71	15.69	1	protein metabolism;other metabolic processes;developmental processes;other biological processes	cytosol;other cell component	other molecular function	Pf00305, Pf01477	11686	ENSMUSG00000032807	mmu:11686; O70582	Synthesis of 12-eicosatetraenoic acid derivatives		1	0	1.487	0.558	0.01	0.817	0.694	1.692	1.296	0.803	0.641	1	1		1	1	1	1	1		452989	170048
TRUE	Alox12e	High	Master Protein	P55249	Polyunsaturated fatty acid (12S)/(13S)-lipoxygenase, epidermal-type OS=Mus musculus OX=10090 GN=Alox12e PE=1 SV=1	0	FALSE	64.602	35	18	348	18	662	75.4	8.06	567.17	18	other metabolic processes	plasma membrane;other membranes;cytosol	other molecular function	Pf00305, Pf01477	11685	ENSMUSG00000018907	mmu:11685; P55249; Q91YW6			0	0	0.785	1.515	0.026	0.656	0.633	0.121	0.67	0.582	0.093	1	1	0.00207247	1	1	1	1	1	0.0294522	5.16398e+06	9.96201e+06	174219
FALSE	Alox15	High	Master Protein	P39654	Polyunsaturated fatty acid lipoxygenase ALOX15 OS=Mus musculus OX=10090 GN=Alox15 PE=1 SV=4	0	FALSE	38.837	12	5	83	5	663	75.4	6.11	181.37	5	cell organization and biogenesis;other metabolic processes;stress response;transport;developmental processes;other biological processes	plasma membrane;other membranes;cytosol;other cell component	other molecular function	Pf00305, Pf01477	11687	ENSMUSG00000018924	mmu:11687; P39654; Q4FJY9; Q5F2E3; Q6PHB2	Synthesis of 12-eicosatetraenoic acid derivatives; Synthesis of Leukotrienes (LT) and Eoxins (EX); Synthesis of 15-eicosatetraenoic acid derivatives; Biosynthesis of E-series 18(S)-resolvins; Biosynthesis of E-series 18(R)-resolvins; Biosynthesis of protectins; Biosynthesis of DPAn-6 SPMs; Biosynthesis of DPAn-3-derived protectins and resolvins	Eicosanoid synthesis; Eicosanoid metabolism via lipoxygenases (LOX)	11	0	1.25	1.068	0.01	1.656	1.315	0.614	0.255	0.546	0.109	1	1		1	1	1	1	1	1	2.47719e+06	2.11592e+06
FALSE	Alox5	High	Master Protein	P48999	Polyunsaturated fatty acid 5-lipoxygenase OS=Mus musculus OX=10090 GN=Alox5 PE=1 SV=3	0	FALSE	24.55	10	6	101	6	674	77.9	6.18	184.36	6	other metabolic processes;stress response;other biological processes	plasma membrane;other membranes;cytosol;nucleus;other cell component	other molecular function	Pf00305, Pf01477	11689	ENSMUSG00000025701	mmu:11689; P48999; Q3TB75	Neutrophil degranulation; Synthesis of Leukotrienes (LT) and Eoxins (EX); Biosynthesis of D-series resolvins; Biosynthesis of E-series 18(S)-resolvins; Biosynthesis of aspirin-triggered D-series resolvins; Biosynthesis of E-series 18(R)-resolvins; Synthesis of 5-eicosatetraenoic acids; Synthesis of Lipoxins (LX); Biosynthesis of maresins; Biosynthesis of DPAn-3-derived protectins and resolvins; B…	Selenium micronutrient network; Folic acid network; IL-5 signaling pathway; Eicosanoid synthesis; Eicosanoid lipid synthesis map; Eicosanoid metabolism via lipoxygenases (LOX); Oxidative stress and redox pathway	20	0	0.556	0.906	14.203	0.701	1.811	4.217	0.226	1.086	10.934	1	1	0.0153241	1		1	1	1	0.0441014	299919	488449	7.66015e+06
FALSE	Alox5ap	High	Master Protein	P30355	Arachidonate 5-lipoxygenase-activating protein OS=Mus musculus OX=10090 GN=Alox5ap PE=1 SV=2	0.001	FALSE	6.698	11	2	322	2	161	18.1	8.47	691.79	2	cell organization and biogenesis;other metabolic processes;stress response;other biological processes	other membranes;cytosol;ER/Golgi;nucleus	enzyme regulator activity;other molecular function	Pf01124	11690	ENSMUSG00000060063	mmu:11690; P30355; Q9D138	Synthesis of Leukotrienes (LT) and Eoxins (EX); Synthesis of 5-eicosatetraenoic acids; Synthesis of Lipoxins (LX)	IL-5 signaling pathway; Eicosanoid synthesis	5	0	0.864	1.009	2.139	1.821	1.374	1.189	1.209	1.809	1.954	1	1	0.139278	1	1	1	1	0.892781	0.205852	5.69656e+06	6.65033e+06	1.40981e+07
FALSE	Alpk3	Medium	Master Protein	Q924C5	Alpha-protein kinase 3 OS=Mus musculus OX=10090 GN=Alpk3 PE=1 SV=1	0.016	FALSE	3.028	2	1	3	1	1678	180.1	6.15	2	1	protein metabolism;other metabolic processes;developmental processes	nucleus	kinase activity;other molecular function	Pf02816, Pf07679			Q5DTY6; Q8C7A3; Q924C5			0	0
FALSE	Alpl	High	Master Protein	P09242	Alkaline phosphatase, tissue-nonspecific isozyme OS=Mus musculus OX=10090 GN=Alpl PE=1 SV=2	0.007	FALSE	4.411	2	1	5	1	524	57.5	7.01	3.64	1	other metabolic processes;developmental processes;other biological processes	non-structural extracellular;extracellular matrix;plasma membrane;other membranes	other molecular function	Pf00245	11647	ENSMUSG00000028766	mmu:11647; P09242; Q6P1B0	Post-translational modification: synthesis of GPI-anchored proteins	Endochondral ossification; TNF-alpha NF-kB signaling pathway	3	0	1.604	0.978	0.01	1.166	0.01	0.01	1.609	0.01	0.01	1	1		1			1			516229	314833
FALSE	Alyref	High	Master Protein	O08583	THO complex subunit 4 OS=Mus musculus OX=10090 GN=Alyref PE=1 SV=3	0	FALSE	18.515	20	3	188	3	255	26.9	11.15	424.82	3	RNA metabolism OR transcription;other metabolic processes;transport	nucleus;other cell component	nucleic acid binding activity	Pf00076, Pf13865	21681	ENSMUSG00000025134	mmu:21681; O08583; Q0VBL5; Q8CBM4; Q9JJW7	Transport of the SLBP independent Mature mRNA; Transport of the SLBP Dependant Mature mRNA; Transport of Mature mRNA Derived from an Intronless Transcript; Transport of Mature mRNA derived from an Intron-Containing Transcript; mRNA 3'-end processing; RNA Polymerase II Transcription Termination; mRNA Splicing - Major Pathway	mRNA processing	8	0	0.866	0.566	1.225	1.464	0.644	1.675	1.122	0.794	1.263	1	1	1	1	1	1	1	1	1	3.12044e+06	2.0383e+06	4.41473e+06
FALSE	Amacr	Medium	Master Protein	O09174	Alpha-methylacyl-CoA racemase OS=Mus musculus OX=10090 GN=Amacr PE=1 SV=4	0.027	FALSE	2.583	2	1	8	1	381	41.7	7.4	0	1	other metabolic processes	plasma membrane;other membranes;other cytoplasmic organelle;other cell component	signal transduction activity or receptor binding;other molecular function	Pf02515	17117	ENSMUSG00000022244	mmu:17117; O09174; Q543Q9; Q9DCW6	Peroxisomal protein import; Synthesis of bile acids and bile salts via 7alpha-hydroxycholesterol; Synthesis of bile acids and bile salts via 24-hydroxycholesterol; Beta-oxidation of pristanoyl-CoA		4	0	1.106	1.206	0.01	0.842	0.822	1.333	1.244	0.956	0.01	1	1		1	1		1	1		416170	453804
FALSE	Ambp	High	Master Protein	Q07456	Protein AMBP OS=Mus musculus OX=10090 GN=Ambp PE=1 SV=2	0	FALSE	45.974	30	10	420	10	349	39	6.32	548.72	10	protein metabolism;other metabolic processes;other biological processes	non-structural extracellular;plasma membrane;other membranes;other cell component	enzyme regulator activity;other molecular function	Pf00014, Pf00061	11699	ENSMUSG00000028356	mmu:11699; Q07456; Q61294; Q925W1; Q9DBJ9	Scavenging of heme from plasma		1	0	0.694	1.143	5.517	1.225	1.471	1.942	0.639	1.431	4.665	1	1	0.00053069	1	1	1	1	1	0.0071697	4.71914e+06	7.77643e+06	3.75216e+07
FALSE	Amdhd2	High	Master Protein	Q8JZV7	N-acetylglucosamine-6-phosphate deacetylase OS=Mus musculus OX=10090 GN=Amdhd2 PE=1 SV=1	0	FALSE	45.982	44	10	249	10	409	43.5	6.23	272.12	10	other metabolic processes		other molecular function	Pf01979	245847	ENSMUSG00000036820	mmu:245847; Q8BK10; Q8JZV7	Synthesis of UDP-N-acetyl-glucosamine		1	0	1.596	1.416	0.525	2.208	1.213	0.52	1.775	1.679	0.426	1	1	0.331656	1	1	1	1	1	0.34695	6.14613e+06	5.45262e+06	2.02066e+06
FALSE	Ammecr1	Low	Master Protein	Q9JHT5	AMME syndrome candidate gene 1 protein homolog OS=Mus musculus OX=10090 GN=Ammecr1 PE=2 SV=1	0.051	FALSE	2.274	4	1	1	1	344	36	8.63	0	1		mitochondrion;nucleus		Pf01871	56068	ENSMUSG00000042225	mmu:56068; Q9JHT5			0	0	2.032	1.226	0.01	1.292	1.047	2.367	1.694	1.708	0.991	1	1		1	1		1	1		167712	101224
FALSE	Ampd1	High	Master Protein	Q3V1D3	AMP deaminase 1 OS=Mus musculus OX=10090 GN=Ampd1 PE=1 SV=2	0	FALSE	45.516	21	11	48	11	745	86.1	6.92	80.04	11	other metabolic processes;other biological processes	cytosol	cytoskeletal activity;other molecular function	Pf19326	229665	ENSMUSG00000070385	F8VPY9; mmu:229665; Q3V1D3	Purine salvage	Purine metabolism	2	0	1.065	0.652	0.21	0.139	0.302	0.2	0.042	1.204	0.377	1	1	1	1	1	1	1	1	1	1.80253e+06	1.1036e+06	356238
FALSE	Ampd2	High	Master Protein	Q9DBT5	AMP deaminase 2 OS=Mus musculus OX=10090 GN=Ampd2 PE=1 SV=1	0.002	FALSE	5.958	2	2	41	2	798	92	6.23	17.76	2	other metabolic processes;developmental processes;other biological processes	cytosol	other molecular function	Pf19326	109674	ENSMUSG00000027889	A2AE28; mmu:109674; Q91YI2; Q9DBT5	Purine salvage	Purine metabolism	2	0	1.544	0.962	1.541	2.115	2.089	1.254	1.728	2.372	1.137	1	1	1	1	1	1	1	1	1	568127	353866	567057
FALSE	Ampd3	High	Master Protein	O08739	AMP deaminase 3 OS=Mus musculus OX=10090 GN=Ampd3 PE=1 SV=2	0	FALSE	18.32	6	5	118	5	766	88.6	7.33	121.29	5	other metabolic processes;other biological processes	cytosol	other molecular function	Pf19326	11717	ENSMUSG00000005686	mmu:11717; O08739; O88692; Q8CFR4	Neutrophil degranulation; Purine salvage	Purine metabolism	3	0	0.856	0.993	6.569	0.621	0.576	1.648	1.024	0.866	4.976	1	1	0.115544	1	1	1	1	1	0.439312	1.97527e+06	2.29244e+06	1.51598e+07
FALSE	Amy1	High	Master Protein	P00687	Alpha-amylase 1 OS=Mus musculus OX=10090 GN=Amy1 PE=1 SV=2	0	FALSE	59.173	36	13	179	13	511	57.6	6.96	209.29	13	other metabolic processes;other biological processes	non-structural extracellular	other molecular function	Pf00128, Pf02806	11722	ENSMUSG00000074264	mmu:11722; P00687; Q921Y7	Digestion of dietary carbohydrate		1	0	1.136	1.472	100	1.196	3.641	10.772	0.933	4.898	100	1	1	0.000820386	1	1	0.615178	1	1	0.00133387	368965	478282	5.7768e+07
FALSE	Angel2	High	Master Protein	Q8K1C0	Protein angel homolog 2 OS=Mus musculus OX=10090 GN=Angel2 PE=1 SV=1	0.009	FALSE	3.775	3	1	5	1	544	62.4	8.21	0	1	RNA metabolism OR transcription;other metabolic processes;other biological processes	nucleus;other cell component	nucleic acid binding activity;other molecular function	Pf03372, Pf19339	52477	ENSMUSG00000026634	mmu:52477; Q3TEH1; Q3TL94; Q8BTT0; Q8K1C0; Q9JJB0			0	0	0.985	0.643	0.01	0.781	0.869	1.059	1.011	1.095	0.911	1	1		1	1		1	1		236370	154319
FALSE	Angptl2	High	Master Protein	Q9R045	Angiopoietin-related protein 2 OS=Mus musculus OX=10090 GN=Angptl2 PE=2 SV=2	0	FALSE	14.837	9	3	20	3	493	57.1	7.75	29.08	3	developmental processes	extracellular matrix	signal transduction activity or receptor binding	Pf00147	26360	ENSMUSG00000004105	mmu:26360; Q8BM09; Q9R045			0	0	1.449	2.581	1.06	2.162	1.845	2.79	2.301	5.045	1.649	1	1		1	1	1	1	0.256827	1	422902	753129	309181
FALSE	Angptl4	High	Master Protein	Q9Z1P8	Angiopoietin-related protein 4 OS=Mus musculus OX=10090 GN=Angptl4 PE=1 SV=1	0.001	FALSE	7.11	5	1	3	1	410	45.5	8.13	12.14	1	other metabolic processes;stress response;developmental processes;other biological processes	non-structural extracellular;extracellular matrix	signal transduction activity or receptor binding;enzyme regulator activity;other molecular function	Pf00147	57875	ENSMUSG00000002289	mmu:57875; Q78ZJ9; Q9JHX7; Q9JLX7; Q9Z1P8	Assembly of active LPL and LIPC lipase complexes	PPAR signaling pathway	2	0	100	100	100	100	100	100	100	100	100										144105	96995	181801
FALSE	Angptl6	Medium	Master Protein	Q8R0Z6	Angiopoietin-related protein 6 OS=Mus musculus OX=10090 GN=Angptl6 PE=2 SV=1	0.043	FALSE	2.329	2	1	3	1	457	51.1	9	1.73	1	developmental processes;other biological processes	non-structural extracellular;extracellular matrix;other cell component	signal transduction activity or receptor binding	Pf00147	70726	ENSMUSG00000038742	mmu:70726; Q8R0Z6			0	0	100	100	100		100	100	100	100	100										649621	809056	271889
FALSE	Ank1	High	Master Protein	Q02357	Ankyrin-1 OS=Mus musculus OX=10090 GN=Ank1 PE=1 SV=2	0	FALSE	16.189	4	5	22	4	1862	204.1	6.55	42.16	5	other metabolic processes;transport;developmental processes;signal transduction;other biological processes	plasma membrane;other membranes;cytosol;cytoskeleton;ER/Golgi;nucleus;other cell component	cytoskeletal activity;other molecular function	Pf00531, Pf00791, Pf12796, Pf17809	11733	ENSMUSG00000031543	mmu:11733; P70440; P97446; P97941; Q02357; Q3TZ35; Q3UH42; Q3UHP2; Q3UYY7; Q61302; Q61303; Q78E45	Neurofascin interactions; COPI-mediated anterograde transport; Interaction between L1 and Ankyrins		3	0	0.991	0.513	0.668	0.34	0.461	0.277	0.454	0.379	0.575	1	1	1	1	1	1	1	1	1	1.14708e+06	593796	773549
FALSE	Ank2	High	Master Protein	Q8C8R3	Ankyrin-2 OS=Mus musculus OX=10090 GN=Ank2 PE=1 SV=2	0.001	FALSE	6.654	0	2	51	0	3898	426	5.17	42.41	2	cell-cell signaling;cell organization and biogenesis;transport;signal transduction;other biological processes	plasma membrane;other membranes;cytoskeleton;mitochondrion;other cytoplasmic organelle;other cell component	other molecular function	Pf00531, Pf00791, Pf12796, Pf13637, Pf17809	109676	ENSMUSG00000032826	mmu:109676; Q3TM62; Q3V2X0; Q6PCN2; Q80ZZ7; Q8BNC1; Q8C445; Q8C8R3; Q8CCV0			0	0
TRUE	Ank3	High	Master Protein	G5E8K5	Ankyrin-3 OS=Mus musculus OX=10090 GN=Ank3 PE=1 SV=1	0	FALSE	15.742	4	5	44	4	1961	213.9	6.7	31.68	5	cell cycle OR cell proliferation;cell organization and biogenesis;transport;developmental processes;signal transduction;other biological processes	plasma membrane;other membranes;cytosol;cytoskeleton;ER/Golgi;other cytoplasmic organelle;other cell component	cytoskeletal activity;other molecular function	Pf00531, Pf00791, Pf12796, Pf17809	11735	ENSMUSG00000069601	G5E8K4; G5E8K5; mmu:11735; O08866; O08867; Q3TSJ8; Q4U205; Q4U206; Q4U256; Q4U260; Q61305; Q61306; Q61307; Q61308; Q61309; Q61310; Q8CBN3; Q8VC68		Splicing factor NOVA regulated synaptic proteins	1	1	0.861	0.91	0.061	2.274	0.973	0.044	1.206	0.935	0.025	1	1	0.0148741	1	1	0.497066	1	1	0.00154694	4.85597e+06	5.12752e+06	342405
TRUE	Ankfy1	High	Master Protein	Q810B6	Rabankyrin-5 OS=Mus musculus OX=10090 GN=Ankfy1 PE=1 SV=2	0	FALSE	86.968	18	17	630	17	1169	128.6	5.91	1271.22	17	cell organization and biogenesis;transport;other biological processes	other membranes;cytosol;other cytoplasmic organelle;other cell component	other molecular function	Pf00023, Pf00651, Pf01363, Pf12796	11736	ENSMUSG00000020790	B1ATS3; mmu:11736; O54807; Q80TG6; Q80UH8; Q810B6	RHOD GTPase cycle		1	0	1.189	1.167	0.239	1.385	1.159	0.666	1.385	1.324	0.247	1	1	0.000397566	1	1	1	1	1	0.0108643	1.38187e+07	1.35571e+07	2.77226e+06
FALSE	Ankle2	Medium	Master Protein	Q6P1H6	Ankyrin repeat and LEM domain-containing protein 2 OS=Mus musculus OX=10090 GN=Ankle2 PE=1 SV=2	0.019	FALSE	2.808	2	1	2	1	964	106.1	7.37	1.75	1	cell cycle OR cell proliferation;cell organization and biogenesis;developmental processes;other biological processes	other membranes;ER/Golgi	other molecular function	Pf03020	71782	ENSMUSG00000029501	mmu:71782; Q3UQF6; Q3UY52; Q3V1X7; Q6P1H6; Q6ZQ67; Q8BRM7; Q9CTK6	RHOG GTPase cycle; RAC2 GTPase cycle; Initiation of Nuclear Envelope (NE) Reformation		3	0
FALSE	Ankrd13a	High	Master Protein	Q80UP5	Ankyrin repeat domain-containing protein 13A OS=Mus musculus OX=10090 GN=Ankrd13a PE=1 SV=2	0	FALSE	10.722	6	3	44	3	588	67.1	5.08	121.29	3	other biological processes	plasma membrane;other membranes;other cytoplasmic organelle;other cell component	other molecular function	Pf11904, Pf13637	68420	ENSMUSG00000041870	mmu:68420; Q2VPQ7; Q6P7F2; Q80UP5			0	0	1.947	1.228	1.456	1.993	1.553	2.533	2.18	1.724	1.182	1	1	1	1	1	1	1	1	1	1.18323e+06	745798	884317
FALSE	Ankrd17	High	Master Protein	Q99NH0	Ankyrin repeat domain-containing protein 17 OS=Mus musculus OX=10090 GN=Ankrd17 PE=1 SV=2	0.003	FALSE	5.382	0	1	25	1	2603	274	6.52	30.24	1	stress response;developmental processes;other biological processes	other membranes;nucleus;other cell component	nucleic acid binding activity;other molecular function	Pf00013, Pf12796	81702	ENSMUSG00000055204	mmu:81702; Q3TV99; Q5F4T7; Q6PG69; Q6ZQ66; Q8CHT4; Q99NH0			0	0	1.478	0.99	0.01	1.408	1.155	0.742	1.471	1.375	0.475	1	1		1	1	1	1	1		323855	217000
FALSE	Ankrd2	High	Master Protein	Q9WV06	Ankyrin repeat domain-containing protein 2 OS=Mus musculus OX=10090 GN=Ankrd2 PE=1 SV=3	0	FALSE	70.083	52	14	129	14	328	36.7	6.35	243.92	14	stress response;developmental processes;other biological processes	cytosol;cytoskeleton;nucleus;other cell component	cytoskeletal activity;other molecular function	Pf12796	56642	ENSMUSG00000025172	B2RS77; mmu:56642; Q8QZX4; Q9WV06			0	0	0.516	0.439	0.277	0.443	0.358	0.299	0.455	0.377	0.314	1	1	0.0112678	1	1	1	1	1	0.217228	9.05413e+06	7.69982e+06	4.85233e+06
FALSE	Ankrd22	High	Master Protein	Q9D3J5	Ankyrin repeat domain-containing protein 22 OS=Mus musculus OX=10090 GN=Ankrd22 PE=2 SV=1	0.004	FALSE	5.132	9	1	7	1	191	21.9	8.79	21.34	1				Pf12796, Pf13857	52024	ENSMUSG00000024774	mmu:52024; Q9CZ89; Q9D3I2; Q9D3J5			0	0	100			100		100	100	100	100										263383
FALSE	Ankrd28	High	Master Protein	Q505D1	Serine/threonine-protein phosphatase 6 regulatory ankyrin repeat subunit A OS=Mus musculus OX=10090 GN=Ankrd28 PE=1 SV=1	0.008	FALSE	4.212	1	1	4	1	1053	112.8	6.27	9.14	1		nucleus		Pf00023, Pf12796, Pf13637	105522	ENSMUSG00000014496	mmu:105522; Q505D1	COPII-mediated vesicle transport; Telomere Extension By Telomerase		2	0	1.075	0.994	0.01	0.774	0.697	0.569	1.041	0.843	0.552	1	1		1	1	1	1	1	0.653968	385841	356533
FALSE	Ankrd44	High	Master Protein	B2RXR6	Serine/threonine-protein phosphatase 6 regulatory ankyrin repeat subunit B OS=Mus musculus OX=10090 GN=Ankrd44 PE=1 SV=1	0	FALSE	15.468	6	5	61	5	993	107.3	6.42	36.31	5				Pf12796, Pf13637	329154	ENSMUSG00000052331	B2RXN6; B2RXR6; B7ZWK8; mmu:329154			0	0	1.062	1.33	1.47	1.745	1.361	0.738	1.152	1.776	1.013	1	1	1	1	1	1	1	1	1	1.23741e+06	1.54958e+06	1.71275e+06
FALSE	Anks1a	Medium	Master Protein	P59672	Ankyrin repeat and SAM domain-containing protein 1A OS=Mus musculus OX=10090 GN=Anks1a PE=1 SV=3	0.024	FALSE	2.633	1	1	1	1	1150	125.2	6.05	1.66	1	developmental processes;signal transduction;other biological processes	cytosol;nucleus;other cell component	signal transduction activity or receptor binding	Pf00536, Pf00640, Pf07647, Pf12796	224650	ENSMUSG00000024219	mmu:224650; P59672; Q6ZQG0			0	0	1.455	0.984	0.992	1.003	0.942	1.02	1.938	1.584	0.532	1	1			1	1	1	1	1	160380	108444	109376
FALSE	Anks4b	Medium	Master Protein	Q8K3X6	Ankyrin repeat and SAM domain-containing protein 4B OS=Mus musculus OX=10090 GN=Anks4b PE=1 SV=1	0.035	FALSE	2.431	2	1	2	1	423	47.9	4.96	2.1	1	cell organization and biogenesis;stress response;other biological processes	plasma membrane;other membranes;ER/Golgi;other cell component		Pf00536, Pf12796	72074	ENSMUSG00000030909	mmu:72074; Q148R3; Q8K3X6; Q9D8A5			0	0	1.685	3.353	0.623	0.62	0.613	0.471	2.731	0.34	0.852	1	1	1	1	1	1	1	1	1	1.78693e+07	3.55484e+07	6.6107e+06
FALSE	Ano10	High	Master Protein	Q8BH79	Anoctamin-10 OS=Mus musculus OX=10090 GN=Ano10 PE=1 SV=1	0.009	FALSE	3.964	2	1	38	1	659	76.1	6.7	9.32	1	transport	plasma membrane;other membranes;other cell component	transporter activity	Pf04547	102566	ENSMUSG00000037949	mmu:102566; Q4FZD2; Q8BH79; Q8BMS8; Q8BV74; Q8BW67; Q8R0U0; Q99LP0	Stimuli-sensing channels		1	0	0.902	1.005	0.01	1.279	0.975	0.8	0.767	0.912	0.841	1	1		1	1	1	1	1		523827	583472
TRUE	Ano6	High	Master Protein	Q6P9J9	Anoctamin-6 OS=Mus musculus OX=10090 GN=Ano6 PE=1 SV=1	0	FALSE	17.782	7	4	129	4	911	106.2	6.76	97.56	4	cell organization and biogenesis;stress response;transport;developmental processes;signal transduction;other biological processes	plasma membrane;other membranes;cytosol	transporter activity;other molecular function	Pf04547, Pf16178	105722	ENSMUSG00000064210	mmu:105722; Q6P9J9; Q8C242	Stimuli-sensing channels; Neutrophil degranulation		2	0	1.405	1.378	0.045	1.385	1.484	0.199	1.644	1.41	0.086	1	1		1	1	0.415414	1	1	0.000310063	4.15564e+06	4.0766e+06	133798
FALSE	Anp32a	High	Master Protein	O35381	Acidic leucine-rich nuclear phosphoprotein 32 family member A OS=Mus musculus OX=10090 GN=Anp32a PE=1 SV=1	0	FALSE	48.677	31	11	1074	8	247	28.5	4.07	1114.02	11	transport;other biological processes	ER/Golgi;nucleus;other cell component	other molecular function	Pf14580	11737	ENSMUSG00000032249	mmu:11737; O35381; P97437	HuR (ELAVL1) binds and stabilizes mRNA		1	3	1.198	0.871	0.911	1.453	1.014	0.89	1.334	1.359	1.227	1	1	1	1	1	1	1	1	1	2.65674e+07	1.93038e+07	2.01907e+07
FALSE	Anp32b	High	Master Protein	Q9EST5	Acidic leucine-rich nuclear phosphoprotein 32 family member B OS=Mus musculus OX=10090 GN=Anp32b PE=1 SV=1	0	FALSE	68.917	25	10	1204	7	272	31.1	4.01	2078.92	10	cell cycle OR cell proliferation;cell organization and biogenesis;developmental processes;other biological processes	nucleus;other cell component	other molecular function	Pf14580	67628	ENSMUSG00000028333	B1AVH9; mmu:67628; Q566J4; Q9EST5			0	0	1.342	1.136	0.852	1.915	1.294	1.125	1.887	1.486	1.308	1	1	1	1	1	1	1	1	1	2.27699e+07	1.92833e+07	1.44611e+07
FALSE	Anp32e	High	Master Protein	P97822	Acidic leucine-rich nuclear phosphoprotein 32 family member E OS=Mus musculus OX=10090 GN=Anp32e PE=1 SV=2	0	FALSE	34.862	25	5	513	5	260	29.6	3.88	975.07	5	cell organization and biogenesis;other biological processes	nucleus;other cell component	enzyme regulator activity;other molecular function	Pf14580	66471	ENSMUSG00000015749	E9Q5H9; mmu:66471; P97822; Q3TH89; Q3TX26; Q8BPF8; Q8C2L4; Q8C7Q8; Q9CZD2			0	0	1.203	0.616	0.546	1.056	0.528	0.584	1.288	1.414	0.789	1	1	1	1	1	1	1	1	1	1.21362e+07	6.21245e+06	5.50287e+06
TRUE	Anpep	High	Master Protein	P97449	Aminopeptidase N OS=Mus musculus OX=10090 GN=Anpep PE=1 SV=4	0	FALSE	358.04	45	37	3914	37	966	109.6	5.9	9344.65	37	protein metabolism;other metabolic processes;developmental processes;signal transduction;other biological processes	non-structural extracellular;plasma membrane;other membranes;ER/Golgi;other cell component	other molecular function	Pf01433, Pf11838, Pf17900	16790	ENSMUSG00000039062	mmu:16790; P97449; Q91YH8; Q99K63	Neutrophil degranulation	Glutathione metabolism; Oxidative stress and redox pathway; Glutathione and one-carbon metabolism	4	0	1.281	1.387	0.033	1.415	1.309	1.461	1.425	1.471	0.148	1	1	0.000225006	1	1	1	1	1	0.0547898	8.15308e+08	8.82825e+08	2.08413e+07
FALSE	Antxr1	High	Master Protein	Q9CZ52	Anthrax toxin receptor 1 OS=Mus musculus OX=10090 GN=Antxr1 PE=1 SV=2	0	FALSE	13.639	6	3	10	3	562	62.3	7.61	14.02	3	cell adhesion;cell organization and biogenesis;transport;developmental processes;other biological processes	plasma membrane;other membranes;other cell component	cytoskeletal activity;other molecular function	Pf00092, Pf05586, Pf05587	69538	ENSMUSG00000033420	mmu:69538; Q505H2; Q9CZ52			0	0	1.487	1.82	0.599	4.306	2.078	0.908	1.864	3.158	0.878	1	1	1	1	1	1	1	1		792274	969539	318876
FALSE	Antxr2	High	Master Protein	Q6DFX2	Anthrax toxin receptor 2 OS=Mus musculus OX=10090 GN=Antxr2 PE=1 SV=1	0.001	FALSE	6.946	7	2	11	2	487	53.2	7.56	10.33	2	transport;other biological processes	plasma membrane;other membranes;other cell component	other molecular function	Pf00092, Pf05586, Pf05587	71914	ENSMUSG00000029338	mmu:71914; Q6DFX2; Q99L17			0	0	1.158	0.906	0.816	1.348	1.315	0.775	1.126	0.783	0.827	1	1	1	1	1	1		1	1	479343	375115	337932
TRUE	Anxa1	High	Master Protein	P10107	Annexin A1 OS=Mus musculus OX=10090 GN=Anxa1 PE=1 SV=2	0	FALSE	331.443	78	35	8332	35	346	38.7	7.37	21444.3	35	cell-cell signaling;cell organization and biogenesis;protein metabolism;other metabolic processes;stress response;transport;developmental processes;signal transduction;other biological processes	non-structural extracellular;plasma membrane;other membranes;cytosol;cytoskeleton;mitochondrion;nucleus;other cytoplasmic organelle;other cell component	enzyme regulator activity;nucleic acid binding activity;other molecular function	Pf00191	16952	ENSMUSG00000024659	mmu:16952; P10107	G alpha (i) signalling events; G alpha (q) signalling events; Formyl peptide receptors bind formyl peptides and many other ligands	Spinal cord injury; Prostaglandin synthesis and regulation	5	0	1.237	1.299	2.982	1.541	1.114	2.016	1.297	1.651	2.433	1	1	0.0336587	1	1	1	1	1	0.101395	7.91293e+08	8.30969e+08	1.90714e+09
FALSE	Anxa11	High	Master Protein	P97384	Annexin A11 OS=Mus musculus OX=10090 GN=Anxa11 PE=1 SV=2	0	FALSE	92.066	39	19	1214	18	503	54	7.66	1828.11	19	cell cycle OR cell proliferation;transport;other biological processes	cytosol;cytoskeleton;nucleus;other cytoplasmic organelle;other cell component	other molecular function	Pf00191	11744	ENSMUSG00000021866	mmu:11744; P97384; Q921F1			0	0	1.06	1.103	2.019	0.964	1.151	1.222	1.031	1.073	1.728	1	1	0.102587	1	1	1	1	1	0.1727	1.48277e+07	1.54255e+07	2.8241e+07
TRUE	Anxa2	High	Master Protein	P07356	Annexin A2 OS=Mus musculus OX=10090 GN=Anxa2 PE=1 SV=2	0	FALSE	299.882	73	32	9897	32	339	38.7	7.69	25338.2	32	cell organization and biogenesis;transport;developmental processes;other biological processes	non-structural extracellular;extracellular matrix;plasma membrane;other membranes;cytosol;nucleus;other cytoplasmic organelle;other cell component	transporter activity;enzyme regulator activity;cytoskeletal activity;other molecular function	Pf00191	12306	ENSMUSG00000032231	mmu:12306; P07356	Neutrophil degranulation; Dissolution of Fibrin Clot	Prostaglandin synthesis and regulation	3	0	0.992	1.108	0.309	1.102	1.397	0.715	0.967	1.361	0.295	1	1	0.00360017	1	1	1	1	1	0.0351909	9.4664e+08	1.05736e+09	2.95214e+08
FALSE	Anxa3	High	Master Protein	O35639	Annexin A3 OS=Mus musculus OX=10090 GN=Anxa3 PE=1 SV=4	0	FALSE	162.548	79	28	2605	27	323	36.4	5.76	5592.83	28	stress response;transport;developmental processes;other biological processes	plasma membrane;other membranes;other cell component	enzyme regulator activity;other molecular function	Pf00191	11745	ENSMUSG00000029484	mmu:11745; O35639; Q3UBI0		Prostaglandin synthesis and regulation	1	1	1.035	0.773	2.742	1.627	1.161	1.363	0.746	1.283	2.025	1	1	0.0466487	1	1	1	1	1	0.212214	4.24033e+07	3.16529e+07	1.12344e+08
TRUE	Anxa4	High	Master Protein	P97429	Annexin A4 OS=Mus musculus OX=10090 GN=Anxa4 PE=1 SV=4	0	FALSE	113.84	55	17	1674	17	319	35.9	5.57	3850.75	17	developmental processes;signal transduction;other biological processes	plasma membrane;other membranes;nucleus;other cell component	other molecular function	Pf00191	11746	ENSMUSG00000029994	mmu:11746; P97429; Q3UCL0		Prostaglandin synthesis and regulation	1	0	1.315	1.134	0.282	1.781	1.199	0.393	1.409	1.125	0.209	1	1	0.00478132	1	1	1	1	1	0.00794947	5.67592e+07	4.89842e+07	1.21839e+07
TRUE	Anxa5	High	Master Protein	P48036	Annexin A5 OS=Mus musculus OX=10090 GN=Anxa5 PE=1 SV=1	0	FALSE	279.533	80	27	6780	27	319	35.7	4.96	16320	27	stress response;transport;other biological processes	non-structural extracellular;plasma membrane;other membranes;cytosol;cytoskeleton;ER/Golgi;nucleus;other cell component	signal transduction activity or receptor binding;transporter activity;other molecular function	Pf00191	11747	ENSMUSG00000027712	mmu:11747; P48036; Q3U5Q1; Q3U5X4; Q3U8K1; Q3UGV0; Q99LA1	Platelet degranulation	Prostaglandin synthesis and regulation	2	0	1.232	1.369	0.206	1.408	1.512	0.327	1.353	1.163	0.174	1	1	0.00324354	1	1	1	1	1	0.00884792	1.04224e+09	1.15788e+09	1.74044e+08
TRUE	Anxa6	High	Master Protein	P14824	Annexin A6 OS=Mus musculus OX=10090 GN=Anxa6 PE=1 SV=3	0	FALSE	423.139	66	51	7877	51	673	75.8	5.5	15448.7	51	cell organization and biogenesis;stress response;transport;developmental processes;signal transduction;other biological processes	plasma membrane;other membranes;cytosol;mitochondrion;nucleus;other cytoplasmic organelle;other cell component	transporter activity;cytoskeletal activity;other molecular function	Pf00191	11749	ENSMUSG00000018340	mmu:11749; P14824; Q8BSS4		Prostaglandin synthesis and regulation; Calcium regulation in cardiac cells	2	0	1.159	1.098	0.275	1.45	1.132	0.412	1.429	1.298	0.383	1	1	0.00444393	1	1	1	1	1	0.0218625	3.06564e+08	2.90591e+08	7.27867e+07
FALSE	Anxa7	High	Master Protein	Q07076	Annexin A7 OS=Mus musculus OX=10090 GN=Anxa7 PE=1 SV=2	0	FALSE	63.184	27	11	1029	11	463	49.9	6.18	1708.85	11	cell cycle OR cell proliferation;cell organization and biogenesis;other metabolic processes;stress response;other biological processes	plasma membrane;other membranes;cytosol;ER/Golgi;nucleus;other cell component	signal transduction activity or receptor binding;other molecular function	Pf00191	11750	ENSMUSG00000021814	mmu:11750; Q07076; Q3TT33			0	0	1.155	1.261	0.497	0.85	0.998	0.621	1.223	1.137	0.525	1	1	0.460836	1	1	1	1	1	0.0952501	2.68194e+07	2.92951e+07	1.15541e+07
TRUE	Anxa8	High	Master Protein	O35640	Annexin A8 OS=Mus musculus OX=10090 GN=Anxa8 PE=1 SV=2	0	FALSE	123.314	69	20	2173	20	327	36.7	5.94	4727.34	20	cell organization and biogenesis;stress response;transport;other biological processes	plasma membrane;other membranes;cytosol;other cytoplasmic organelle;other cell component	cytoskeletal activity;other molecular function	Pf00191	11752	ENSMUSG00000021950	mmu:11752; O35640; Q8K2N9		Prostaglandin synthesis and regulation	1	0	1.227	1.063	0.076	0.708	0.801	0.7	1.505	0.858	0.114	1	1	4.07029e-05	1	1	1	1	1	0.0233547	1.01197e+08	8.76916e+07	6.30669e+06
TRUE	Anxa9	High	Master Protein	Q9JHQ0	Annexin A9 OS=Mus musculus OX=10090 GN=Anxa9 PE=2 SV=2	0	FALSE	16.03	12	3	29	3	345	38.1	5.49	25.4	3	cell adhesion;cell-cell signaling;transport;signal transduction;other biological processes	non-structural extracellular;plasma membrane;other membranes;cytosol;nucleus;other cell component	transporter activity;enzyme regulator activity;other molecular function	Pf00191	71790	ENSMUSG00000015702	mmu:71790; Q9CQS1; Q9JHQ0			0	0	1.212	0.787	0.077	0.79	0.418	0.202	0.751	0.305	0.107	1	1	0.000352001	1	1	1	1	1	0.00975333	1.89015e+06	1.22729e+06	119506
TRUE	Aoc3	High	Master Protein	O70423	Membrane primary amine oxidase OS=Mus musculus OX=10090 GN=Aoc3 PE=1 SV=3	0	FALSE	116.585	35	17	981	17	765	84.5	6.42	2055.18	17	cell adhesion;other metabolic processes;stress response;other biological processes	non-structural extracellular;plasma membrane;other membranes;ER/Golgi;other cytoplasmic organelle;other cell component	other molecular function	Pf01179, Pf02727, Pf02728	11754	ENSMUSG00000019326	A2A4I7; mmu:11754; O70423; Q66JM4; Q9R055	Phase I - Functionalization of compounds		1	0	0.844	0.81	0.074	0.695	0.35	0.885	0.805	0.212	0.022	1	1	0.0338505	1	1		1	1	0.00258325	1.97281e+07	1.89469e+07	1.72613e+06
TRUE	Aox3	High	Master Protein	G3X982	Aldehyde oxidase 3 OS=Mus musculus OX=10090 GN=Aox3 PE=1 SV=1	0	FALSE	9.217	2	3	225	1	1335	146.8	6.46	290.13	3	other metabolic processes	cytosol	other molecular function	Pf00111, Pf00941, Pf01315, Pf01799, Pf02738, Pf03450, Pf20256	71724	ENSMUSG00000064294	B2RSI5; G3X982; mmu:71724; Q8VI15			0	0	1.061	1.305	0.165	1.004	1.437	0.392	1.085	1.217	0.212	1	1	9.9249e-06	1	1	1	1	1	0.000136999	8.14022e+06	1.00151e+07	1.26684e+06
TRUE	Aox4	High	Master Protein	Q3TYQ9	Aldehyde oxidase 4 OS=Mus musculus OX=10090 GN=Aox4 PE=1 SV=1	0	FALSE	110.017	29	25	1014	23	1336	148.2	6.51	1760.35	25	other metabolic processes	cytosol	other molecular function	Pf00111, Pf00941, Pf01315, Pf01799, Pf02738, Pf03450, Pf20256	71872	ENSMUSG00000038242	mmu:71872; Q3TYQ9; Q8VI17			0	1	1.132	1.51	0.107	1.41	0.959	0.13	1.093	0.677	0.119	1	1	0.000991675	1	1	0.494596	1	1	0.00406589	3.07115e+07	4.09667e+07	2.90591e+06
TRUE	Ap1b1	High	Master Protein	O35643	AP-1 complex subunit beta-1 OS=Mus musculus OX=10090 GN=Ap1b1 PE=1 SV=2	0	FALSE	218.303	47	32	2316	19	943	103.9	5.17	4776.24	32	cell organization and biogenesis;transport;developmental processes	other membranes;cytosol;ER/Golgi;other cell component	other molecular function	Pf01602, Pf02883, Pf09066	11764	ENSMUSG00000009090	mmu:11764; O35643; Q3TXG4; Q922E2	MHC class II antigen presentation; Golgi Associated Vesicle Biogenesis; Lysosome Vesicle Biogenesis		3	0	1.145	1.037	0.178	1.112	1.008	0.371	1.268	0.638	0.21	1	1	0.000923927	1	1	1	1	1	0.00403325	5.18227e+07	4.69516e+07	8.0395e+06
TRUE	Ap1g1	High	Master Protein	P22892	AP-1 complex subunit gamma-1 OS=Mus musculus OX=10090 GN=Ap1g1 PE=1 SV=3	0	FALSE	26.433	9	6	129	6	822	91.3	6.8	276.39	6	cell organization and biogenesis;transport;other biological processes	other membranes;cytosol;cytoskeleton;ER/Golgi;other cytoplasmic organelle;other cell component	cytoskeletal activity;other molecular function	Pf01602, Pf02883	11765	ENSMUSG00000031731	mmu:11765; P22892	MHC class II antigen presentation; Golgi Associated Vesicle Biogenesis; Lysosome Vesicle Biogenesis		3	0	1.239	1.266	0.202	1.904	1.199	0.931	1.692	1.457	0.262	1	1	0.0442624	1	1	1	1	1	0.0659052	2.62143e+06	2.6783e+06	427768
FALSE	Ap1g2	High	Master Protein	O88512	AP-1 complex subunit gamma-like 2 OS=Mus musculus OX=10090 GN=Ap1g2 PE=1 SV=2	0	FALSE	10.395	5	3	16	3	791	87.8	6.51	14.17	3	transport	other membranes;ER/Golgi;other cytoplasmic organelle	other molecular function	Pf01602, Pf02883	11766	ENSMUSG00000040701	mmu:11766; O88512; Q2YDV3	Lysosome Vesicle Biogenesis		1	0	0.953	0.962	0.09	1.201	1.211	0.405	1.455	0.813	0.096	1	1		1	1	1	1	1		713975	720509	67687.7
FALSE	Ap1m1	High	Master Protein	P35585	AP-1 complex subunit mu-1 OS=Mus musculus OX=10090 GN=Ap1m1 PE=1 SV=3	0	FALSE	40.366	31	9	266	8	423	48.5	7.3	235.6	9	cell organization and biogenesis;transport	other membranes;ER/Golgi;other cell component	other molecular function	Pf00928	11767	ENSMUSG00000003033	mmu:11767; P35585	Neutrophil degranulation; Golgi Associated Vesicle Biogenesis; Lysosome Vesicle Biogenesis; MHC class II antigen presentation		4	1	1.092	1.212	0.523	2.496	1.528	0.676	1.537	1.62	0.594	1	1	0.323152	1	1	1	1	1	1	4.62393e+06	5.13239e+06	2.21443e+06
FALSE	Ap1m2	High	Master Protein	Q9WVP1	AP-1 complex subunit mu-2 OS=Mus musculus OX=10090 GN=Ap1m2 PE=1 SV=3	0.001	FALSE	6.966	6	3	47	2	423	48.1	7.55	29.85	3	transport	other membranes;ER/Golgi;other cell component	other molecular function	Pf00928, Pf01217	11768		mmu:11768; Q99LA4; Q9CWP7; Q9WVP1	Golgi Associated Vesicle Biogenesis; Lysosome Vesicle Biogenesis; MHC class II antigen presentation		3	0	1.336	0.77	0.01	0.305	0.109	0.145	0.361	0.056	0.01	1	1		1	1	1	1	0.786682		5.86812e+06	3.38145e+06
FALSE	Ap1s1	High	Master Protein	P61967	AP-1 complex subunit sigma-1A OS=Mus musculus OX=10090 GN=Ap1s1 PE=1 SV=1	0	FALSE	10.651	16	2	83	2	158	18.7	5.73	202.9	2	transport	plasma membrane;other membranes;cytosol;ER/Golgi;other cell component	other molecular function	Pf01217	11769	ENSMUSG00000004849	mmu:11769; P61967; P82267; Q00382; Q9BTN4; Q9UDW9	Golgi Associated Vesicle Biogenesis; MHC class II antigen presentation; Lysosome Vesicle Biogenesis		3	0	1.344	8.947	0.417	1.876	3.15	1.146	6.908	4.548	0.01	1			1	1	1	1	1		503165	3.3499e+06	156236
FALSE	Ap1s2	Medium	Master Protein	Q9DB50	AP-1 complex subunit sigma-2 OS=Mus musculus OX=10090 GN=Ap1s2 PE=1 SV=1	0.011	FALSE	3.459	6	1	61	1	160	18.9	5.48	37.99	1	cell organization and biogenesis;transport;developmental processes;other biological processes	plasma membrane;other membranes;ER/Golgi;other cell component	other molecular function	Pf01217	108012	ENSMUSG00000031367	B1B0F4; mmu:108012; Q543R7; Q9DB50	MHC class II antigen presentation; Lysosome Vesicle Biogenesis; Golgi Associated Vesicle Biogenesis		3	0	1.1	1.391	1.165	2.047	1.644	1.275	1.251	1.607	1.031	1	1	1	1	1	1	1	1	1	621023	785261	657495
FALSE	Ap1s3	Medium	Master Protein	Q7TN05	AP-1 complex subunit sigma-3 OS=Mus musculus OX=10090 GN=Ap1s3 PE=1 SV=1	0.02	FALSE	2.773	6	1	1	1	154	18.4	6.34	1.95	1	transport	plasma membrane;other membranes;ER/Golgi;other cell component	other molecular function	Pf01217	252903	ENSMUSG00000054702	mmu:252903; Q7TN05	Golgi Associated Vesicle Biogenesis; Lysosome Vesicle Biogenesis; MHC class II antigen presentation		3	0	2.543	2.188	0.01	2.89	2.142	1.194	4.622	3.147	1.226	1	1		1	1	1	0.796898	0.383325		135472	116583
TRUE	Ap2a1	High	Master Protein	P17426	AP-2 complex subunit alpha-1 OS=Mus musculus OX=10090 GN=Ap2a1 PE=1 SV=1	0	FALSE	99.714	28	20	520	14	977	107.6	7.03	931.69	20	transport;other biological processes	plasma membrane;other membranes;other cell component	signal transduction activity or receptor binding;other molecular function	Pf01602, Pf02296, Pf02883	11771	ENSMUSG00000060279	mmu:11771; P17426	Cargo recognition for clathrin-mediated endocytosis; MHC class II antigen presentation; Recycling pathway of L1; LDL clearance; Trafficking of GluR2-containing AMPA receptors; Retrograde neurotrophin signalling; WNT5A-dependent internalization of FZD4; WNT5A-dependent internalization of FZD2, FZD5 and ROR2; VLDLR internalisation and degradation	EGFR1 signaling pathway	11	0	1.064	1.351	0.539	1.615	1.162	1.259	1.539	1.379	0.487	1	1	0.0374694	1	1	1	1	1	0.114611	9.67003e+06	1.22792e+07	4.90269e+06
FALSE	Ap2a2	High	Master Protein	P17427	AP-2 complex subunit alpha-2 OS=Mus musculus OX=10090 GN=Ap2a2 PE=1 SV=2	0	FALSE	212.105	46	33	2099	27	938	104	6.93	4783.92	33	transport;other biological processes	plasma membrane;other membranes;ER/Golgi;other cell component	other molecular function	Pf01602, Pf02296, Pf02883	11772	ENSMUSG00000002957	mmu:11772; P17427; Q8C2J5; Q921V0	Neutrophil degranulation; MHC class II antigen presentation; Cargo recognition for clathrin-mediated endocytosis; Recycling pathway of L1; LDL clearance; Trafficking of GluR2-containing AMPA receptors; Retrograde neurotrophin signalling; WNT5A-dependent internalization of FZD4; WNT5A-dependent internalization of FZD2, FZD5 and ROR2; VLDLR internalisation and degradation		11	5	1.178	1.093	2.063	1.088	1.384	1.586	1.077	1.229	1.449	1	1	0.762763	1	1	1	1	1	1	1.31696e+08	1.22209e+08	2.30526e+08
TRUE	Ap2b1	High	Master Protein	Q9DBG3	AP-2 complex subunit beta OS=Mus musculus OX=10090 GN=Ap2b1 PE=1 SV=1	0	FALSE	225.427	53	35	2346	22	937	104.5	5.38	4419.83	35	cell organization and biogenesis;other metabolic processes;transport;developmental processes;other biological processes	plasma membrane;other membranes;other cell component	other molecular function	Pf01602, Pf02883, Pf09066	71770	ENSMUSG00000035152	mmu:71770; Q80XJ4; Q9DBG3	MHC class II antigen presentation; Recycling pathway of L1; Cargo recognition for clathrin-mediated endocytosis; Retrograde neurotrophin signalling; WNT5A-dependent internalization of FZD4; LDL clearance; Trafficking of GluR2-containing AMPA receptors; WNT5A-dependent internalization of FZD2, FZD5 and ROR2; VLDLR internalisation and degradation		10	14	0.986	1.056	0.205	1.477	1.109	0.269	1.121	1.015	0.187	1	1	0.000282424	1	1	0.512576	1	1	0.00143134	8.19767e+07	8.78744e+07	1.70845e+07
TRUE	Ap2m1	High	Master Protein	P84091	AP-2 complex subunit mu OS=Mus musculus OX=10090 GN=Ap2m1 PE=1 SV=1	0	FALSE	71.493	41	14	670	14	435	49.6	9.54	900.93	14	cell organization and biogenesis;other metabolic processes;transport;other biological processes	plasma membrane;other membranes;other cell component	signal transduction activity or receptor binding;other molecular function	Pf00928, Pf01217	11773	ENSMUSG00000022841	mmu:11773; P20172; P53679; P84091	Cargo recognition for clathrin-mediated endocytosis; MHC class II antigen presentation; Recycling pathway of L1; LDL clearance; Trafficking of GluR2-containing AMPA receptors; Retrograde neurotrophin signalling; Formation of annular gap junctions; WNT5A-dependent internalization of FZD4; WNT5A-dependent internalization of FZD2, FZD5 and ROR2; VLDLR internalisation and degradation		12	0	1.104	0.921	0.304	1.333	1.196	0.647	1.245	0.731	0.39	1	1	0.000545631	1	1	1	1	1	0.0575072	1.59193e+07	1.32715e+07	4.38888e+06
FALSE	Ap2s1	High	Master Protein	P62743	AP-2 complex subunit sigma OS=Mus musculus OX=10090 GN=Ap2s1 PE=1 SV=1	0	FALSE	8.246	19	3	128	3	142	17	6.18	152.73	3	transport	plasma membrane;other membranes;other cell component	other molecular function	Pf01217	232910	ENSMUSG00000008036	mmu:232910; P62743; P70626; P97626; Q00380	Cargo recognition for clathrin-mediated endocytosis; MHC class II antigen presentation; Recycling pathway of L1; LDL clearance; Trafficking of GluR2-containing AMPA receptors; Retrograde neurotrophin signalling; WNT5A-dependent internalization of FZD4; WNT5A-dependent internalization of FZD2, FZD5 and ROR2; VLDLR internalisation and degradation		10	0	1.659	1.283	0.508	1.224	1.263	0.664	1.725	0.513	0.5	1	1	1	1	1	1	1	1	1	5.20324e+06	4.02429e+06	1.59223e+06
FALSE	Ap3b1	High	Master Protein	Q9Z1T1	AP-3 complex subunit beta-1 OS=Mus musculus OX=10090 GN=Ap3b1 PE=1 SV=2	0	FALSE	53.56	14	13	337	13	1105	122.7	5.66	280.33	13	cell organization and biogenesis;protein metabolism;RNA metabolism OR transcription;other metabolic processes;stress response;transport;developmental processes;signal transduction;other biological processes	other membranes;mitochondrion;ER/Golgi;other cell component	other molecular function	Pf01602, Pf14796, Pf14797	11774	ENSMUSG00000021686	E9QQ08; mmu:11774; Q91YR4; Q9Z1T1	Golgi Associated Vesicle Biogenesis		1	0	1.593	1.461	0.464	2.112	1.734	0.998	1.7	1.413	0.481	1	1	0.445925	1	1	1	1	1	0.64837	9.07958e+06	8.32723e+06	2.64534e+06
FALSE	Ap3d1	High	Master Protein	O54774	AP-3 complex subunit delta-1 OS=Mus musculus OX=10090 GN=Ap3d1 PE=1 SV=1	0	FALSE	41.426	13	10	250	10	1199	135	7.37	236.69	10	cell organization and biogenesis;transport;other biological processes	other membranes;ER/Golgi;other cytoplasmic organelle;other cell component		Pf01602, Pf06375	11776	ENSMUSG00000020198	mmu:11776; O54774			0	0	1.861	1.656	2.044	1.928	1.303	1.933	2.078	1.542	1.613	1	1	0.55585	1	1	1	1	1	1	2.40784e+07	2.1428e+07	2.64548e+07
FALSE	Ap3m1	High	Master Protein	Q9JKC8	AP-3 complex subunit mu-1 OS=Mus musculus OX=10090 GN=Ap3m1 PE=1 SV=1	0	FALSE	26.64	19	7	193	7	418	46.9	6.93	158.66	7	transport	other membranes;ER/Golgi;other cell component	other molecular function	Pf00928, Pf01217	55946	ENSMUSG00000021824	mmu:55946; Q5BKQ6; Q9JKC8			0	0	1.203	1.344	0.556	2.242	1.872	0.961	1.659	2.1	0.532	1	1	0.877684	1	1	1	1	1	1	2.35271e+06	2.62802e+06	1.08733e+06
FALSE	Ap3s1	High	Master Protein	Q9DCR2	AP-3 complex subunit sigma-1 OS=Mus musculus OX=10090 GN=Ap3s1 PE=1 SV=2	0	FALSE	13.658	22	4	124	4	193	21.7	5.39	187.6	4	transport	other membranes;ER/Golgi;other cell component		Pf01217	11777	ENSMUSG00000024480	mmu:11777; O88670; Q9DCR2	Golgi Associated Vesicle Biogenesis		1	0	1.338	1.397	0.916	1.283	2.254	1.345	1.571	2.409	1.148	1	1	1	1	1	1	1	1	1	1.77625e+06	1.85424e+06	1.21652e+06
FALSE	Ap4e1	High	Master Protein	Q80V94	AP-4 complex subunit epsilon-1 OS=Mus musculus OX=10090 GN=Ap4e1 PE=1 SV=3	0.005	FALSE	4.699	2	1	23	1	1122	124.8	5.72	40.47	1	transport	other membranes;ER/Golgi	other molecular function	Pf01602, Pf14807	108011	ENSMUSG00000001998	A2ASB4; mmu:108011; Q80V94	Golgi Associated Vesicle Biogenesis; Lysosome Vesicle Biogenesis		2	0	1.492	0.78	0.01	1.29	1.25	1.067	1.22	1.16	0.365	1	1		1	1	1	1	1	0.852706	280464	146576
FALSE	Apaf1	High	Master Protein	O88879	Apoptotic protease-activating factor 1 OS=Mus musculus OX=10090 GN=Apaf1 PE=1 SV=3	0	FALSE	8.261	2	2	29	2	1249	140.9	6.43	34.41	2	stress response;developmental processes;signal transduction;other biological processes	cytosol;nucleus;other cell component	enzyme regulator activity;other molecular function	Pf00400, Pf00619, Pf00931, Pf17908	11783	ENSMUSG00000019979	A2RRK8; mmu:11783; O88879	Neutrophil degranulation; Activation of caspases through apoptosome-mediated cleavage; Regulation of the apoptosome activity	Apoptosis; Oxidative damage response; Apoptosis modulation by HSP70; Alzheimer's disease; Parkinson's disease; FAS pathway and stress induction of HSP regulation	10	0	1.28	1.581	0.284	1.641	0.998	0.418	1.612	1.339	0.277	1	1	0.786623	1	1	1	1	1	0.647078	1.42911e+07	1.7642e+07	3.16817e+06
FALSE	Apbb1ip	High	Master Protein	Q8R5A3	Amyloid beta A4 precursor protein-binding family B member 1-interacting protein OS=Mus musculus OX=10090 GN=Apbb1ip PE=1 SV=2	0	FALSE	20.375	10	5	245	5	670	74.3	5.35	391.86	5	signal transduction;other biological processes	plasma membrane;other membranes;cytosol;cytoskeleton;other cell component		Pf00169, Pf00788	54519	ENSMUSG00000026786	mmu:54519; O35329; Q8BRU0; Q8R5A3; Q99KV8	MAP2K and MAPK activation; GRB2:SOS provides linkage to MAPK signaling for Integrins ; p130Cas linkage to MAPK signaling for integrins	Tyrobp causal network in microglia	5	0	3.045	2.58	12.46	7.228	3.157	7.164	7.929	11.174	11.713	1	1	0.000266498	0.724393	1	0.226554	0.510958	0.00970629	0.00054096	1.29356e+06	1.09591e+06	5.29343e+06
FALSE	Apcs	High	Master Protein	P12246	Serum amyloid P-component OS=Mus musculus OX=10090 GN=Apcs PE=1 SV=2	0	FALSE	13.275	13	4	118	4	224	26.2	6.35	109.92	4	cell organization and biogenesis;stress response;other biological processes	non-structural extracellular;other cell component	other molecular function	Pf00354	20219	ENSMUSG00000026542	mmu:20219; P12246			0	0	0.867	0.287	29.165	0.713	0.551	16.963	1.013	0.907	19.3	1		0.00258387	1	1	0.741592	1	1	0.00865748	262848	87059.3	8.83802e+06
TRUE	Apeh	High	Master Protein	Q8R146	Acylamino-acid-releasing enzyme OS=Mus musculus OX=10090 GN=Apeh PE=1 SV=3	0	FALSE	61.419	22	12	584	12	732	81.5	5.59	914.11	12	protein metabolism;other metabolic processes	other membranes;cytosol;nucleus	other molecular function	Pf00326, Pf19283	235606	ENSMUSG00000032590	G3X9I2; mmu:235606; Q8K029; Q8R0M9; Q8R146	Neutrophil degranulation; Eukaryotic Translation Termination		2	0	1.341	1.028	0.153	1.361	0.875	0.429	1.246	0.9	0.109	1	1	0.0409094	1	1	1	1	1	0.0295818	1.38631e+07	1.06268e+07	1.58675e+06
FALSE	Apex1	High	Master Protein	P28352	DNA-(apurinic or apyrimidinic site) endonuclease OS=Mus musculus OX=10090 GN=Apex1 PE=1 SV=2	0	FALSE	32.016	33	7	60	7	317	35.5	7.91	105.64	7	cell organization and biogenesis;DNA metabolism;RNA metabolism OR transcription;other metabolic processes;stress response;other biological processes	cytoskeleton;mitochondrion;ER/Golgi;nucleus;other cell component	nucleic acid binding activity;other molecular function	Pf03372	11792	ENSMUSG00000035960	mmu:11792; P28352	POLB-Dependent Long Patch Base Excision Repair; Displacement of DNA glycosylase by APEX1; PCNA-Dependent Long Patch Base Excision Repair; Abasic sugar-phosphate removal via the single-nucleotide replacement pathway		6	0	0.908	0.866	0.564	1.515	0.264	0.49	1.683	0.716	0.44	1	1	1	1	1	1	1	1	1	2.67317e+06	2.54874e+06	1.65871e+06
TRUE	Apex2	Medium	Master Protein	Q68G58	DNA-(apurinic or apyrimidinic site) endonuclease 2 OS=Mus musculus OX=10090 GN=Apex2 PE=1 SV=1	0.019	FALSE	2.846	2	1	9	1	516	57.3	8.12	1.7	1	cell cycle OR cell proliferation;DNA metabolism;other metabolic processes;stress response	other membranes;mitochondrion;nucleus;other cell component	nucleic acid binding activity;other molecular function	Pf03372, Pf06839	77622	ENSMUSG00000025269	mmu:77622; Q68G58; Q8BJP7; Q8BTR7; Q8BUZ2; Q8BYE9; Q8R018; Q8R328; Q9CS12			0	0	1.156	1.003	0.142	1.144	0.793	0.175	1.211	0.993	0.118	1	1		1	1	0.647513	1	1	0.00390364	2.19784e+06	1.90648e+06	269930
TRUE	Api5	High	Master Protein	O35841	Apoptosis inhibitor 5 OS=Mus musculus OX=10090 GN=Api5 PE=1 SV=2	0	FALSE	61.535	28	14	559	14	504	56.8	5.92	1062.92	14	other biological processes	nucleus;other cell component	nucleic acid binding activity;other molecular function	Pf05918	11800	ENSMUSG00000027193	mmu:11800; O35841; Q3U517; Q922L2			0	0	1.365	1.108	0.357	1.346	1.128	0.56	1.511	1.84	0.292	1	1	0.111426	1	1	1	1	1	0.131348	1.50132e+07	1.2181e+07	3.92244e+06
FALSE	Apip	High	Master Protein	Q9WVQ5	Methylthioribulose-1-phosphate dehydratase OS=Mus musculus OX=10090 GN=Apip PE=1 SV=1	0.009	FALSE	4.013	6	1	3	1	241	26.9	6.9	0	1	cell organization and biogenesis;other metabolic processes;other biological processes	other cell component	other molecular function	Pf00596	56369	ENSMUSG00000010911	mmu:56369; Q8BP46; Q9WVQ5	Regulation of the apoptosome activity		2	0	0.01	0.01	0.01	1.217	0.01	1.344	1.404	1.259	0.01
FALSE	Aplp2	High	Master Protein	Q06335	Amyloid-like protein 2 OS=Mus musculus OX=10090 GN=Aplp2 PE=1 SV=4	0.005	FALSE	4.746	3	2	7	1	707	80.4	4.7	3.59	2	cell organization and biogenesis;other metabolic processes;developmental processes;other biological processes	plasma membrane;other membranes;nucleus	nucleic acid binding activity;other molecular function	Pf02177, Pf10515, Pf12924, Pf12925	11804	ENSMUSG00000031996	mmu:11804; Q06335; Q80US7	Platelet degranulation ; Regulation of Insulin-like Growth Factor (IGF) transport and uptake by Insulin-like Growth Factor Binding Proteins (IGFBPs); Post-translational protein phosphorylation	Splicing factor NOVA regulated synaptic proteins	4	0	1.173	1.661	0.01	1.211	0.75	1.271	1.263	2.84	0.628	1			1		1			1	183442	259884
FALSE	Apmap	High	Master Protein	Q9D7N9	Adipocyte plasma membrane-associated protein OS=Mus musculus OX=10090 GN=Apmap PE=1 SV=1	0	FALSE	73.379	35	13	602	13	415	46.4	6.32	1241.72	13	other metabolic processes	other membranes;other cell component	other molecular function	Pf03088, Pf20067	71881	ENSMUSG00000033096	A2AQX3; mmu:71881; Q3U4F4; Q9D7N9			0	0	0.984	1.007	0.875	2.485	1.536	0.949	1.558	0.888	0.935	1	1	1	1	1	1	1	1	1	3.48498e+07	3.56761e+07	3.09984e+07
FALSE	Apoa1	High	Master Protein	Q00623	Apolipoprotein A-I OS=Mus musculus OX=10090 GN=Apoa1 PE=1 SV=2	0	FALSE	313.257	72	35	8494	35	264	30.6	5.73	16289.2	35	cell cycle OR cell proliferation;cell organization and biogenesis;protein metabolism;other metabolic processes;transport;developmental processes;signal transduction;other biological processes	non-structural extracellular;cytosol;nucleus;other cell component	signal transduction activity or receptor binding;transporter activity;enzyme regulator activity;other molecular function	Pf01442	11806	ENSMUSG00000032083	mmu:11806; O08855; O09042; Q00623; Q8BPD5	Platelet degranulation ; Regulation of Insulin-like Growth Factor (IGF) transport and uptake by Insulin-like Growth Factor Binding Proteins (IGFBPs); Post-translational protein phosphorylation; HDL assembly; Retinoid metabolism and transport; Scavenging by Class A Receptors; Chylomicron assembly; Chylomicron remodeling; HDL remodeling; Scavenging of heme from plasma; Heme signaling; Scavenging by…	Statin pathway; PPAR signaling pathway	16	0	0.8	0.615	8.506	0.943	0.804	4.364	0.599	0.824	8.717	1	1	4.41351e-05	1	1	0.711068	1	1	0.000243552	5.32142e+08	4.0914e+08	5.65699e+09
FALSE	Apoa2	High	Master Protein	P09813	Apolipoprotein A-II OS=Mus musculus OX=10090 GN=Apoa2 PE=1 SV=2	0	FALSE	29.789	48	4	609	4	102	11.3	7.18	1531.95	4	cell organization and biogenesis;protein metabolism;other metabolic processes;transport;developmental processes;other biological processes	non-structural extracellular;cytosol	signal transduction activity or receptor binding;transporter activity;enzyme regulator activity;other molecular function	Pf04711	11807	ENSMUSG00000005681	mmu:11807; P09813; Q3UKX6; Q61317	Regulation of Insulin-like Growth Factor (IGF) transport and uptake by Insulin-like Growth Factor Binding Proteins (IGFBPs); Post-translational protein phosphorylation; Retinoid metabolism and transport; Chylomicron assembly; Chylomicron remodeling	PPAR signaling pathway	6	0	0.637	0.488	11.978	0.918	0.877	5.676	0.433	0.945	11.776	1	1	0.00205644	1	1	1	1	1	0.00962114	1.54069e+07	1.18035e+07	2.89589e+08
FALSE	Apoa4	High	Master Protein	P06728	Apolipoprotein A-IV OS=Mus musculus OX=10090 GN=Apoa4 PE=1 SV=3	0	FALSE	339.141	77	33	6643	33	395	45	5.47	15567.1	33	cell adhesion;cell organization and biogenesis;protein metabolism;other metabolic processes;stress response;transport;other biological processes	non-structural extracellular;cytosol;other cell component	transporter activity;enzyme regulator activity;other molecular function	Pf01442	11808	ENSMUSG00000032080	mmu:11808; P06728; Q91XF8	Retinoid metabolism and transport; Chylomicron assembly; Chylomicron remodeling	Statin pathway	4	0	1.205	0.812	9.698	1.203	1.129	5.381	0.965	1.408	9.118	1	1	4.17293e-05	1	1	0.55781	1	1	0.000284733	1.81948e+08	1.22652e+08	1.46425e+09
FALSE	Apoa5	High	Master Protein	Q8C7G5	Apolipoprotein A-V OS=Mus musculus OX=10090 GN=Apoa5 PE=1 SV=1	0	FALSE	9.149	9	2	7	2	368	41.2	6.01	2.35	2	cell organization and biogenesis;protein metabolism;other metabolic processes;transport;other biological processes	non-structural extracellular;cytosol;ER/Golgi;other cytoplasmic organelle	signal transduction activity or receptor binding;enzyme regulator activity;other molecular function	Pf01442	66113	ENSMUSG00000032079	mmu:66113; Q8C7G5; Q91X90; Q99P64	Regulation of Insulin-like Growth Factor (IGF) transport and uptake by Insulin-like Growth Factor Binding Proteins (IGFBPs); Post-translational protein phosphorylation; Chylomicron remodeling	PPAR signaling pathway	4	0	2.476	1.969	9.63	2.395	3.744	2.403	0.01	2.235	4.364										344021	273586	1.33832e+06
FALSE	Apob	High	Master Protein	E9Q414	Apolipoprotein B-100 OS=Mus musculus OX=10090 GN=Apob PE=1 SV=1	0	FALSE	643.99	33	119	2633	119	4505	509.1	6.81	4682.72	119	cell organization and biogenesis;protein metabolism;other metabolic processes;transport;developmental processes;other biological processes	non-structural extracellular;other membranes;cytosol;ER/Golgi;other cell component	signal transduction activity or receptor binding;transporter activity;other molecular function	Pf01347, Pf06448, Pf09172, Pf12491	238055	ENSMUSG00000020609	E9Q414; mmu:238055; Q3UH74; Q497D8; Q61314; Q61318; Q8CGG8	Regulation of Insulin-like Growth Factor (IGF) transport and uptake by Insulin-like Growth Factor Binding Proteins (IGFBPs); Post-translational protein phosphorylation; Regulation of TLR by endogenous ligand; Cell surface interactions at the vascular wall; Retinoid metabolism and transport; Heme signaling; Scavenging by Class B Receptors; Scavenging by Class A Receptors; Scavenging by Class H Rec…		19	0	1.06	1.24	5.205	1.875	1.455	3.041	0.996	1.877	6.137	1	1	0.00086623	1	1	1	1	1	0.00118082	6.03741e+07	7.06248e+07	2.96472e+08
FALSE	Apobec1	Low	Master Protein	P51908	C->U-editing enzyme APOBEC-1 OS=Mus musculus OX=10090 GN=Apobec1 PE=1 SV=1	0.051	FALSE	2.282	7	1	4	1	229	27.5	8.68	4	1	protein metabolism;DNA metabolism;RNA metabolism OR transcription;other metabolic processes;stress response;transport;other biological processes	nucleus;other cell component	enzyme regulator activity;nucleic acid binding activity;other molecular function	Pf05240	11810	ENSMUSG00000040613	mmu:11810; P51908; Q99L67	Formation of the Editosome		2	0	100			100	100		100	100											178715
TRUE	Apobec2	High	Master Protein	Q9WV35	C->U-editing enzyme APOBEC-2 OS=Mus musculus OX=10090 GN=Apobec2 PE=1 SV=1	0	FALSE	111.107	60	12	659	12	224	25.6	4.79	1381.84	12	DNA metabolism;RNA metabolism OR transcription;other metabolic processes	nucleus;other cell component	nucleic acid binding activity;other molecular function	Pf18772	11811	ENSMUSG00000040694	mmu:11811; Q9WV35	Formation of the Editosome		2	0	0.732	0.623	0.01	0.06	0.04	0.029	0.109	0.022	0.01	1	1	0.0961474	1	1	1	1	1	0.0333632	2.50729e+07	2.13424e+07	254505
FALSE	Apobr	High	Master Protein	Q8VBT6	Apolipoprotein B receptor OS=Mus musculus OX=10090 GN=Apobr PE=1 SV=1	0	FALSE	69.031	23	16	281	16	942	102.6	4.36	476.93	16	other metabolic processes;transport	non-structural extracellular;plasma membrane;other membranes	other molecular function		171504	ENSMUSG00000042759	mmu:171504; Q8VBT6	VLDL clearance		1	0	1.007	1.607	4.212	0.92	1.13	1.552	1	1.717	3.094	1	1	0.00212033	1	1	1	1	1	0.0587786	3.32858e+06	5.30908e+06	1.39169e+07
FALSE	Apoc1	High	Master Protein	P34928	Apolipoprotein C-I OS=Mus musculus OX=10090 GN=Apoc1 PE=1 SV=1	0	FALSE	21.527	25	4	395	4	88	9.7	9.09	450.12	4	protein metabolism;other metabolic processes;transport;other biological processes	non-structural extracellular	enzyme regulator activity;other molecular function	Pf04691	11812	ENSMUSG00000040564	mmu:11812; P34928; Q505B2	VLDL assembly; VLDL clearance	Statin pathway	3	0	0.952	0.733	13.238	1.419	0.923	7.455	1.175	1.48	13.02	1	1	5.95161e-05	1	1	0.615178	1	1	0.000327498	5.88364e+06	4.52983e+06	8.1774e+07
FALSE	Apoc2	Medium	Master Protein	Q05020	Apolipoprotein C-II OS=Mus musculus OX=10090 GN=Apoc2 PE=2 SV=1	0.016	FALSE	3.033	9	1	36	1	97	10.7	4.84	56.27	1	other metabolic processes;transport;other biological processes	non-structural extracellular;cytosol	enzyme regulator activity;other molecular function	Pf05355	105886299; 11813	ENSMUSG00000002992; ENSMUSG00000109350	mmu:105886299; mmu:11813; Q05020	Retinoid metabolism and transport; Chylomicron assembly; HDL remodeling; Chylomicron remodeling	Statin pathway	5	0	1.038	0.01	20.039	2.142	1.791	4.144	1.045	3.15	17.44	1		0.0432529	1		1	1	1	0.100604	261491		5.049e+06
FALSE	Apoc3	High	Master Protein	P33622	Apolipoprotein C-III OS=Mus musculus OX=10090 GN=Apoc3 PE=1 SV=2	0	FALSE	35.903	51	4	720	4	99	11	4.75	1905.71	4	protein metabolism;other metabolic processes;transport;other biological processes	non-structural extracellular;cytosol	signal transduction activity or receptor binding;enzyme regulator activity;other molecular function	Pf05778	11814		mmu:11814; P33622; Q8VC58; Q9CPP9	Retinoid metabolism and transport; Chylomicron assembly; Chylomicron remodeling; HDL remodeling	Statin pathway; PPAR signaling pathway	6	0	0.581	0.767	47.387	1.262	1.101	22.856	0.543	1.48	41.282	1	1	0.000465595	1	1	1	1	1	0.00146142	1.56609e+06	2.06851e+06	1.27748e+08
FALSE	Apoc4	High	Master Protein	Q61268	Apolipoprotein C-IV OS=Mus musculus OX=10090 GN=Apoc4 PE=1 SV=1	0	FALSE	18.646	36	3	201	3	124	14.3	9.52	409.36	3	transport;other biological processes	non-structural extracellular		Pf15119	11425	ENSMUSG00000074336	mmu:11425; Q61268	VLDL assembly; VLDL clearance		2	0	0.289	0.76	25.083	0.528	0.698	7.707	0.447	0.556	17.419	1	1	0.000750551	1	1	1		1	0.00465208	289593	761444	2.5142e+07
FALSE	Apod	High	Master Protein	P51910	Apolipoprotein D OS=Mus musculus OX=10090 GN=Apod PE=1 SV=1	0	FALSE	34.508	29	7	320	7	189	21.5	4.91	451.03	7	cell organization and biogenesis;other metabolic processes;stress response;transport;developmental processes;other biological processes	non-structural extracellular;cytosol;ER/Golgi;translational apparatus;other cell component	other molecular function	Pf08212	11815	ENSMUSG00000022548	mmu:11815; P51910; Q3TZE7	Transport of fatty acids		1	0	2.088	1.176	7.047	1.478	1.8	3.166	1.803	1.195	7.249	1	1	0.000359497	1	1	1	1	1	0.00139454	6.82843e+06	3.84539e+06	2.30474e+07
FALSE	Apoe	High	Master Protein	P08226	Apolipoprotein E OS=Mus musculus OX=10090 GN=Apoe PE=1 SV=2	0	FALSE	238.059	68	23	4368	23	311	35.8	5.68	8780.42	23	cell organization and biogenesis;protein metabolism;other metabolic processes;stress response;transport;developmental processes;signal transduction;other biological processes	non-structural extracellular;extracellular matrix;plasma membrane;other membranes;cytosol;ER/Golgi;nucleus;other cytoplasmic organelle;other cell component	signal transduction activity or receptor binding;transporter activity;enzyme regulator activity;cytoskeletal activity;other molecular function	Pf01442	11816	ENSMUSG00000002985	mmu:11816; P08226	Regulation of Insulin-like Growth Factor (IGF) transport and uptake by Insulin-like Growth Factor Binding Proteins (IGFBPs); Post-translational protein phosphorylation; Retinoid metabolism and transport; Scavenging by Class A Receptors; Chylomicron assembly; Chylomicron remodeling; Chylomicron clearance; HDL remodeling	Statin pathway; Alzheimer's disease; ApoE and miR-146 in inflammation and atherosclerosis	11	0	1.236	1.009	5.37	1.342	1.16	4.163	1.263	1.097	5.734	1	1	0.00086623	1	1	0.930834	1	1	0.0021587	1.54039e+08	1.25731e+08	6.69296e+08
FALSE	Apof	High	Master Protein	Q91V80	Apolipoprotein F OS=Mus musculus OX=10090 GN=Apof PE=2 SV=2	0	FALSE	18.24	16	3	31	3	315	34.3	5.82	30.03	3	other metabolic processes;transport	non-structural extracellular		Pf15148	103161	ENSMUSG00000047631	mmu:103161; Q91V80			0	0	0.701	1.833	13.706	1.27	0.73	5.003	2.028	3.16	10.06	1	1	0.0165947	1	1	1	1	1	0.0591011	125128	326958	2.4448e+06
FALSE	Apoh	High	Master Protein	Q01339	Beta-2-glycoprotein 1 OS=Mus musculus OX=10090 GN=Apoh PE=1 SV=1	0	FALSE	181.298	66	26	2337	26	345	38.6	8.22	4460.8	26	protein metabolism;other metabolic processes;stress response;transport;developmental processes;other biological processes	non-structural extracellular;plasma membrane;other membranes;other cell component	enzyme regulator activity;other molecular function	Pf00084, Pf09014	11818	ENSMUSG00000000049	mmu:11818; Q01339	Platelet degranulation		1	0	0.922	1.005	36.321	1.262	1.009	9.509	1.532	2.196	39.753	1	1	1.55689e-05	1	1	0.813585	1	1	2.64006e-05	8.06511e+06	8.79288e+06	3.17852e+08
FALSE	Apom	High	Master Protein	Q9Z1R3	Apolipoprotein M OS=Mus musculus OX=10090 GN=Apom PE=1 SV=1	0	FALSE	7.968	12	2	71	2	190	21.3	6.52	116.79	2	cell organization and biogenesis;protein metabolism;other metabolic processes;transport;other biological processes	non-structural extracellular	transporter activity;other molecular function	Pf11032	55938	ENSMUSG00000024391	mmu:55938; Q9Z1R3	Retinoid metabolism and transport		1	0			100	100		100	100		100												1.24192e+07
FALSE	Apoo	High	Master Protein	Q9DCZ4	MICOS complex subunit Mic26 OS=Mus musculus OX=10090 GN=Apoo PE=1 SV=2	0.007	FALSE	4.298	6	1	15	1	198	22.6	9.25	13.69	1	cell organization and biogenesis	non-structural extracellular;other membranes;cytosol;mitochondrion;ER/Golgi		Pf09769	68316	ENSMUSG00000079508	B1ASQ2; B1ASQ3; mmu:68316; Q9D186; Q9DCZ4			0	0	0.92	1.233	0.547	0.715	1.034	0.477	1.033	0.957	0.555	1	1		1	1	0.55781	1	1	0.223237	481112	644295	285843
TRUE	Apool	High	Master Protein	Q78IK4	MICOS complex subunit Mic27 OS=Mus musculus OX=10090 GN=Apool PE=1 SV=1	0	FALSE	26.536	31	6	161	6	265	29.2	9.31	225.29	6	cell organization and biogenesis	other membranes;mitochondrion		Pf09769	68117	ENSMUSG00000025525	mmu:68117; Q78IK4	Platelet degranulation		1	0	0.844	1.194	0.038	1.512	1.022	0.089	1.479	0.899	0.053	1	1	0.000104504	1	1	0.811443	1	1	0.00147885	6.04982e+06	8.5559e+06	273318
FALSE	App	High	Master Protein	P12023	Amyloid-beta A4 protein OS=Mus musculus OX=10090 GN=App PE=1 SV=3	0	FALSE	8.228	4	3	19	2	770	86.7	4.79	18.97	3	cell adhesion;cell organization and biogenesis;protein metabolism;RNA metabolism OR transcription;other metabolic processes;stress response;transport;developmental processes;signal transduction;other biological processes	non-structural extracellular;plasma membrane;other membranes;cytoskeleton;mitochondrion;ER/Golgi;nucleus;other cytoplasmic organelle;other cell component	signal transduction activity or receptor binding;enzyme regulator activity;nucleic acid binding activity;other molecular function	Pf00014, Pf02177, Pf03494, Pf10515, Pf12924, Pf12925	11820	ENSMUSG00000022892	mmu:11820; P12023; P97487; P97942; Q99K32	ECM proteoglycans; Platelet degranulation ; Regulation of Insulin-like Growth Factor (IGF) transport and uptake by Insulin-like Growth Factor Binding Proteins (IGFBPs); Post-translational protein phosphorylation; Insertion of tail-anchored proteins into the endoplasmic reticulum membrane; G alpha (i) signalling events; G alpha (q) signalling events; Formyl peptide receptors bind formyl peptides a…	Alzheimer's disease; Delta-Notch signaling pathway	14	1	1.3	0.828	1.922	2.567	0.82	1.255	1.685	1.593	1.474	1	1	1	1	1	1	1	1	1	928913	591787	1.37386e+06
TRUE	Appl1	High	Master Protein	Q8K3H0	DCC-interacting protein 13-alpha OS=Mus musculus OX=10090 GN=Appl1 PE=1 SV=1	0	FALSE	55.284	25	11	250	11	707	79.3	5.41	482.75	11	cell cycle OR cell proliferation;transport;signal transduction;other biological processes	plasma membrane;other membranes;cytosol;nucleus;other cytoplasmic organelle;other cell component	cytoskeletal activity;other molecular function	Pf00169, Pf00640, Pf16746	72993	ENSMUSG00000040760	mmu:72993; Q3UJP7; Q69ZJ9; Q8BWZ8; Q8K3H0; Q8VCJ8; Q9CUW4	Caspase activation via Dependence Receptors in the absence of ligand	EGFR1 signaling pathway	2	0	1.384	1.411	0.486	1.473	1.427	0.786	1.398	1.258	0.281	1	1	0.0986298	1	1	1	1	1	0.0419549	1.22075e+07	1.24488e+07	4.28571e+06
FALSE	Appl2	High	Master Protein	Q8K3G9	DCC-interacting protein 13-beta OS=Mus musculus OX=10090 GN=Appl2 PE=1 SV=1	0.006	FALSE	4.677	2	1	8	1	662	73.8	5.03	13.69	1	cell cycle OR cell proliferation;cell organization and biogenesis;other metabolic processes;stress response;transport;developmental processes;signal transduction;other biological processes	plasma membrane;other membranes;nucleus;other cytoplasmic organelle;other cell component	other molecular function	Pf00169, Pf00640, Pf16746	216190	ENSMUSG00000020263	mmu:216190; Q8K3G9; Q99LT7		EGFR1 signaling pathway	1	0	1.017	1.143	0.01	0.811	1.034	0.839	1.236	1.013	0.01	1	1		1	1		1	1		169449	190414
FALSE	Aprt	High	Master Protein	P08030	Adenine phosphoribosyltransferase OS=Mus musculus OX=10090 GN=Aprt PE=1 SV=2	0	FALSE	46.634	53	7	591	7	180	19.7	6.79	1033.23	7	other metabolic processes;transport;developmental processes;other biological processes	cytosol;nucleus;other cell component	other molecular function	Pf00156	11821	ENSMUSG00000006589	mmu:11821; P08030; Q564P4; Q61319; Q6PK77; Q9DCY3	Neutrophil degranulation; Purine salvage	Purine metabolism	3	0	1.44	0.806	1.499	1.802	0.911	1.593	2.187	1.783	1.183	1	1	1	1	1	1	1	1	1	6.10372e+06	3.41609e+06	6.3554e+06
TRUE	Aqp1	High	Master Protein	Q02013	Aquaporin-1 OS=Mus musculus OX=10090 GN=Aqp1 PE=1 SV=3	0	FALSE	13.515	14	3	176	3	269	28.8	7.43	252.75	3	cell-cell signaling;cell organization and biogenesis;stress response;transport;developmental processes;signal transduction;other biological processes	non-structural extracellular;plasma membrane;other membranes;nucleus;other cell component	signal transduction activity or receptor binding;transporter activity;other molecular function	Pf00230	11826	ENSMUSG00000004655	mmu:11826; Q02013; Q542P1; Q91VY8	Vasopressin regulates renal water homeostasis via Aquaporins; Erythrocytes take up carbon dioxide and release oxygen; Erythrocytes take up oxygen and release carbon dioxide; Passive transport by Aquaporins		4	0	0.893	1.482	0.103	0.738	1.534	0.11	1.018	0.56	0.046	1	1	0.0386379	1	1	1	1	1	0.00465208	3.07219e+06	5.09659e+06	355457
FALSE	Aqr	High	Master Protein	Q8CFQ3	RNA helicase aquarius OS=Mus musculus OX=10090 GN=Aqr PE=1 SV=2	0	FALSE	7.931	2	2	12	2	1481	170.2	6.27	13.09	2	RNA metabolism OR transcription;other metabolic processes	nucleus	nucleic acid binding activity;other molecular function	Pf13086, Pf13087, Pf16399	11834	ENSMUSG00000040383	mmu:11834; P97871; Q3U9N1; Q3ULE8; Q80TX8; Q8CFQ3	mRNA Splicing - Major Pathway; Formation of TC-NER Pre-Incision Complex; Dual incision in TC-NER; Gap-filling DNA repair synthesis and ligation in TC-NER		4	0	1.235	1.099	0.01	1.139	1.083	1.163	1.373	1.359	0.16	1	1		1	1		1	1		885364	787684
FALSE	Araf	High	Master Protein	P04627	Serine/threonine-protein kinase A-Raf OS=Mus musculus OX=10090 GN=Araf PE=1 SV=2	0	FALSE	10.67	5	2	77	2	604	67.5	9.11	156.07	2	protein metabolism;other metabolic processes;signal transduction;other biological processes	cytosol;mitochondrion	kinase activity;other molecular function	Pf00130, Pf02196, Pf07714	11836	ENSMUSG00000001127	B1AUN9; mmu:11836; P04627; Q99J44; Q9CTT5; Q9D6R6; Q9DBU7	RAF activation; MAP2K and MAPK activation; Negative regulation of MAPK pathway	ErbB signaling pathway; Mapk cascade; ESC pluripotency pathways; Novel Jun-Dmp1 pathway; EGFR1 signaling pathway; Integrin-mediated cell adhesion; Focal adhesion	10	0	1.019	1.17	0.664	1.104	1.316	0.729	1.348	1.506	0.587	1	1	0.50485	1	1	1	1	1	0.878119	769910	884239	501935
FALSE	Arap1	High	Master Protein	Q4LDD4	Arf-GAP with Rho-GAP domain, ANK repeat and PH domain-containing protein 1 OS=Mus musculus OX=10090 GN=Arap1 PE=1 SV=2	0	FALSE	60.462	14	15	424	15	1452	162.2	6.18	575.14	15	signal transduction;other biological processes	plasma membrane;other membranes;cytosol;ER/Golgi;nucleus;other cell component	signal transduction activity or receptor binding;enzyme regulator activity;nucleic acid binding activity;other molecular function	Pf00169, Pf00620, Pf00788, Pf01412, Pf07647	69710	ENSMUSG00000032812	B2RUJ3; mmu:69710; Q3UDD2; Q3US99; Q4LDD4; Q58ET6; Q6PEQ9; Q6ZQ48	RHOA GTPase cycle; CDC42 GTPase cycle; RAC1 GTPase cycle; PTK6 Regulates RTKs and Their Effectors AKT1 and DOK1		4	0	1.647	2.106	1.039	4.04	3.252	1.394	2.622	3.487	1.041	1	1	1	0.998608	0.84232	1	1	0.243115	1	5.94924e+06	7.60889e+06	3.75326e+06
TRUE	Arcn1	High	Master Protein	Q5XJY5	Coatomer subunit delta OS=Mus musculus OX=10090 GN=Arcn1 PE=1 SV=2	0	FALSE	113.255	54	25	1528	25	511	57.2	6.21	2492.73	25	transport;developmental processes;other biological processes	other membranes;cytosol;ER/Golgi		Pf00928, Pf01217	213827	ENSMUSG00000032096	mmu:213827; Q5XJY5; Q91W48	COPI-dependent Golgi-to-ER retrograde traffic; COPI-mediated anterograde transport		2	0	0.723	0.757	0.201	0.674	0.526	0.394	0.598	0.563	0.193	1	1	3.87209e-05	1	1	0.630785	1	1	0.000142719	6.01075e+07	6.29087e+07	1.66656e+07
FALSE	Arf1	High	Master Protein	P84078	ADP-ribosylation factor 1 OS=Mus musculus OX=10090 GN=Arf1 PE=1 SV=2	0	FALSE	117.414	80	15	2529	4	181	20.7	6.8	4843.33	15	cell cycle OR cell proliferation;cell organization and biogenesis;transport;other biological processes	plasma membrane;other membranes;cytosol;cytoskeleton;ER/Golgi;other cytoplasmic organelle;other cell component	enzyme regulator activity;other molecular function	Pf00025	11840	ENSMUSG00000048076	mmu:11840; P10947; P32889; P84078; Q3THZ2; Q3U849; Q3UDG1; Q3UF76	Synthesis of PIPs at the Golgi membrane; COPI-dependent Golgi-to-ER retrograde traffic; Synthesis of PIPs at the plasma membrane; Golgi Associated Vesicle Biogenesis; Lysosome Vesicle Biogenesis; COPI-mediated anterograde transport; MHC class II antigen presentation; Intra-Golgi traffic	Novel Jun-Dmp1 pathway; Insulin signaling	11	13	1.142	1.184	0.585	2.348	1.709	0.841	1.343	1.605	0.329	1	1	0.957177	1	1	1	1	1	0.479427	1.02292e+08	1.06055e+08	5.23913e+07
FALSE	Arf2	High	Master Protein	Q8BSL7	ADP-ribosylation factor 2 OS=Mus musculus OX=10090 GN=Arf2 PE=1 SV=2	0	FALSE	85.31	60	12	1746	2	181	20.7	6.58	3103.99	12	transport	plasma membrane;other membranes;ER/Golgi	other molecular function	Pf00025	11841	ENSMUSG00000062421	mmu:11841; P10947; P16500; Q3TJ37; Q8BSL7; Q91VR9			0	0	1.306	0.874	0.437	0.938	0.757	1.321	1.765	1.064	0.01	1			1	1		1	1		297890	199270	99693.3
FALSE	Arf4	High	Master Protein	P61750	ADP-ribosylation factor 4 OS=Mus musculus OX=10090 GN=Arf4 PE=1 SV=2	0	FALSE	68.533	58	10	990	3	180	20.4	7.14	2033.98	10	cell organization and biogenesis;protein metabolism;other metabolic processes;stress response;transport;developmental processes;signal transduction;other biological processes	plasma membrane;other membranes;cytosol;ER/Golgi;other cell component	signal transduction activity or receptor binding;other molecular function	Pf00025	11843	ENSMUSG00000021877	mmu:11843; P36403; P61750; Q3TGC2; Q9CXX3	COPI-dependent Golgi-to-ER retrograde traffic; COPI-mediated anterograde transport; VxPx cargo-targeting to cilium	EGFR1 signaling pathway	4	0	1.435	1.348	0.476	2.109	1.917	0.849	1.55	1.351	0.658	1	1	0.192054	1	1	1	1	1	1	2.67874e+07	2.5166e+07	8.87758e+06
TRUE	Arf5	High	Master Protein	P84084	ADP-ribosylation factor 5 OS=Mus musculus OX=10090 GN=Arf5 PE=1 SV=2	0	FALSE	100.112	83	15	1318	7	180	20.5	6.79	2542.13	15	transport	plasma membrane;other membranes;ER/Golgi;other cell component	other molecular function	Pf00025	11844	ENSMUSG00000020440	A2RTC5; mmu:11844; P26437; P84084	COPI-dependent Golgi-to-ER retrograde traffic; COPI-mediated anterograde transport		2	2	1.212	1.155	0.367	1.44	1.545	0.719	1.342	1.498	0.363	1	1	0.00189368	1	1	1	1	1	0.0116287	2.48041e+07	2.36459e+07	7.50756e+06
TRUE	Arf6	High	Master Protein	P62331	ADP-ribosylation factor 6 OS=Mus musculus OX=10090 GN=Arf6 PE=1 SV=2	0	FALSE	23.396	38	5	363	5	175	20.1	8.95	468.11	5	cell cycle OR cell proliferation;cell organization and biogenesis;transport;developmental processes;other biological processes	plasma membrane;other membranes;cytosol;ER/Golgi;other cytoplasmic organelle;other cell component	other molecular function	Pf00025	11845	ENSMUSG00000044147	mmu:11845; P26438; P62331	Clathrin-mediated endocytosis; TBC/RABGAPs; MET receptor recycling	Insulin signaling	4	0	1.008	0.868	0.185	1.63	0.95	0.746	1.557	0.898	0.21	1	1	0.00951574	1	1	1	1	1	0.0763702	3.91434e+06	3.37101e+06	716797
FALSE	Arfgap1	High	Master Protein	Q9EPJ9	ADP-ribosylation factor GTPase-activating protein 1 OS=Mus musculus OX=10090 GN=Arfgap1 PE=1 SV=2	0	FALSE	10.701	10	3	11	3	414	45.3	5.57	17.35	3	transport;other biological processes	other membranes;ER/Golgi;other cell component	enzyme regulator activity;other molecular function	Pf01412	228998	ENSMUSG00000027575	A8WIR9; A8WIS1; mmu:228998; Q3TI52; Q8BMM6; Q8BMQ7; Q9EPJ9	COPI-dependent Golgi-to-ER retrograde traffic; COPI-mediated anterograde transport; Clathrin-mediated endocytosis		3	0	1.095	0.847	0.01	3.589	2.035	1.724	2.773	4.167	1.133	1			1	1	1	1	1	1	231534	179031
FALSE	Arfgap2	High	Master Protein	Q99K28	ADP-ribosylation factor GTPase-activating protein 2 OS=Mus musculus OX=10090 GN=Arfgap2 PE=1 SV=1	0	FALSE	9.853	6	3	11	3	520	56.6	8.18	2.29	3	cell organization and biogenesis;transport	plasma membrane;other membranes;cytosol;ER/Golgi	enzyme regulator activity;other molecular function	Pf01412	77038	ENSMUSG00000027255	mmu:77038; Q99K28; Q9D758; Q9JIH1	COPI-dependent Golgi-to-ER retrograde traffic; COPI-mediated anterograde transport; CDC42 GTPase cycle		3	0	1.561	1.011	0.388	2.188	1.381	2.076	2.548	1.891	0.39	1	1	0.837969	1	1	1	1	1	1	500450	324072	124299
FALSE	Arfgap3	High	Master Protein	Q9D8S3	ADP-ribosylation factor GTPase-activating protein 3 OS=Mus musculus OX=10090 GN=Arfgap3 PE=1 SV=2	0	FALSE	15.198	8	4	65	4	523	57.4	8.47	63.35	4	cell organization and biogenesis;transport	other membranes;cytosol;ER/Golgi	enzyme regulator activity;other molecular function	Pf01412	66251	ENSMUSG00000054277	mmu:66251; Q544V6; Q8BW06; Q99KN8; Q9D8S3	COPI-dependent Golgi-to-ER retrograde traffic; COPI-mediated anterograde transport; CDC42 GTPase cycle; RHOG GTPase cycle		4	0	3.394	1.777	0.178	4.902	2.354	1.544	3.746	5.47	0.295	1	1		1	1	1	1	1	1	1.42955e+06	748485	74847.1
FALSE	Arfgef1	High	Master Protein	G3X9K3	Brefeldin A-inhibited guanine nucleotide-exchange protein 1 OS=Mus musculus OX=10090 GN=Arfgef1 PE=1 SV=1	0.001	FALSE	7.324	1	2	9	2	1846	208.4	5.86	9.18	2	cell organization and biogenesis;transport;developmental processes;other biological processes	other membranes;cytosol;ER/Golgi;nucleus;other cell component	enzyme regulator activity;cytoskeletal activity;other molecular function	Pf01369, Pf09324, Pf12783, Pf16213, Pf20252	211673	ENSMUSG00000067851	G3X9K3; mmu:211673; Q8BKL2			0	0	1.393	1.375	4.549	1.306	1.384	3.644	1.828	2.175	3.76	1	1	0.00282716	1	1	0.711253	1	1	0.0245862	414981	409448	1.35484e+06
FALSE	Arfgef2	High	Master Protein	A2A5R2	Brefeldin A-inhibited guanine nucleotide-exchange protein 2 OS=Mus musculus OX=10090 GN=Arfgef2 PE=1 SV=1	0	FALSE	9.594	1	1	82	1	1792	202.1	6.55	228.63	1	cell organization and biogenesis;other metabolic processes;transport;signal transduction;other biological processes	other membranes;cytosol;cytoskeleton;ER/Golgi;other cytoplasmic organelle;other cell component	signal transduction activity or receptor binding;enzyme regulator activity;cytoskeletal activity;other molecular function	Pf01369, Pf09324, Pf12783, Pf16213, Pf20252	99371	ENSMUSG00000074582	A2A5R2; mmu:99371			0	0	0.856	0.662	0.378	1.108	1.095	0.412	1.303	1.308	0.856	1	1		1	1	1	1	1		955332	739194	421551
FALSE	Arg1	High	Master Protein	Q61176	Arginase-1 OS=Mus musculus OX=10090 GN=Arg1 PE=1 SV=1	0	FALSE	156.5	72	18	743	18	323	34.8	7.01	1890.72	18	other metabolic processes;stress response;developmental processes;other biological processes	non-structural extracellular;other membranes;cytosol;mitochondrion;other cell component	other molecular function	Pf00491	11846	ENSMUSG00000019987	mmu:11846; Q3TB74; Q3UEL0; Q4FK78; Q61176; Q80VI4	Neutrophil degranulation; Urea cycle	Spinal cord injury	3	0	0.772	0.85	4.379	11.985	1.547	12.034	1.719	1.204	4.724	1	1	0.740496	1	1	1	1	1	0.529298	2.85878e+06	3.14914e+06	1.62178e+07
FALSE	Arglu1	High	Master Protein	Q3UL36	Arginine and glutamate-rich protein 1 OS=Mus musculus OX=10090 GN=Arglu1 PE=1 SV=2	0.001	FALSE	7.243	8	3	63	3	271	32.9	10.36	71.81	3		cytosol;mitochondrion;nucleus		Pf15346	234023	ENSMUSG00000040459	mmu:234023; Q3UL36; Q80XJ0			0	0	1.454	1.498	0.428	1.562	1.228	0.489	1.305	1.162	0.34	1	1	1	1	1	1	1	1	1	1.2698e+07	1.30829e+07	3.73423e+06
FALSE	Arhgap1	High	Master Protein	Q5FWK3	Rho GTPase-activating protein 1 OS=Mus musculus OX=10090 GN=Arhgap1 PE=1 SV=1	0	FALSE	72.49	40	13	589	13	439	50.4	6.44	876.75	13	transport;signal transduction;other biological processes	plasma membrane;other membranes;other cytoplasmic organelle;other cell component	enzyme regulator activity;other molecular function	Pf00620, Pf13716	228359	ENSMUSG00000027247	mmu:228359; Q5FWK3; Q8C3X5; Q923D8	RHOA GTPase cycle; RHOC GTPase cycle; RHOB GTPase cycle; RHOJ GTPase cycle; RAC1 GTPase cycle; RAC2 GTPase cycle; RAC3 GTPase cycle; CDC42 GTPase cycle; RHOG GTPase cycle; RHOQ GTPase cycle; RHOF GTPase cycle; RND2 GTPase cycle; RHOD GTPase cycle		13	0	0.956	1.105	0.44	1.536	1.272	1.005	1.417	1.231	0.594	1	1	0.819309	1	1	1	1	1	1	8.32487e+06	9.62063e+06	3.83335e+06
FALSE	Arhgap10	High	Master Protein	Q6Y5D8	Rho GTPase-activating protein 10 OS=Mus musculus OX=10090 GN=Arhgap10 PE=1 SV=2	0.002	FALSE	6.089	2	1	17	1	786	89.3	7.18	46.32	1	cell organization and biogenesis;signal transduction;other biological processes	plasma membrane;other membranes;cytosol;other cell component	enzyme regulator activity	Pf00169, Pf00620, Pf14604, Pf16746	78514	ENSMUSG00000037148	mmu:78514; Q6Y5D6; Q6Y5D7; Q6Y5D8; Q99MT3; Q99MT4	RAC1 GTPase cycle; RHOA GTPase cycle; CDC42 GTPase cycle		3	0	0.899	1.412	0.01	2.989	2.097	1.998	1.305	1.665	1.146	1	1		1	1		1	1		377024	592593
FALSE	Arhgap17	High	Master Protein	Q3UIA2	Rho GTPase-activating protein 17 OS=Mus musculus OX=10090 GN=Arhgap17 PE=1 SV=1	0	FALSE	30.23	12	7	200	7	846	92.1	7.56	242.07	7	cell organization and biogenesis;transport;signal transduction;other biological processes	plasma membrane;other membranes;cytosol;nucleus;other cell component	enzyme regulator activity;other molecular function	Pf00620, Pf03114	70497	ENSMUSG00000030766	mmu:70497; Q3UDP7; Q3UIA2; Q8BGD1; Q99LH3; Q99N39; Q99N40	CDC42 GTPase cycle; RAC1 GTPase cycle; RAC2 GTPase cycle; RAC3 GTPase cycle; RHOQ GTPase cycle; RHOD GTPase cycle		6	0	1.598	1.1	0.261	2.006	1.52	0.869	1.905	2.328	0.455	1	1	0.00141429	1	1	1	1	1	1	3.22923e+06	2.22298e+06	527879
FALSE	Arhgap25	High	Master Protein	Q8BYW1	Rho GTPase-activating protein 25 OS=Mus musculus OX=10090 GN=Arhgap25 PE=1 SV=2	0	FALSE	69.335	28	16	326	16	648	73.3	6.38	486.85	16	cell organization and biogenesis;transport;signal transduction;other biological processes	plasma membrane	enzyme regulator activity	Pf00169, Pf00620	232201	ENSMUSG00000030047	B2RS69; mmu:232201; Q2VPR2; Q3TE04; Q3TVX0; Q3UVB7; Q6A0E0; Q8BX98; Q8BYW1	RAC1 GTPase cycle		1	0	1.681	1.731	3.238	9.064	3.287	1.886	2.259	3.215	3.176	1	1	0.620184	1	1	1	1	1	0.857244	3.86085e+06	3.97619e+06	7.43711e+06
FALSE	Arhgap30	High	Master Protein	Q640N3	Rho GTPase-activating protein 30 OS=Mus musculus OX=10090 GN=Arhgap30 PE=1 SV=3	0	FALSE	13.791	5	4	21	4	1101	120	4.84	19.8	4	signal transduction	other cell component	enzyme regulator activity	Pf00620	226652		E9QKX0; mmu:226652; Q571I5; Q640N3	RHOA GTPase cycle; CDC42 GTPase cycle; RAC1 GTPase cycle; RHOU GTPase cycle		4	0	1.016	2.606	1.17	2.719	2.732	0.804	1.446	5.176	2.254	1	1	1	1	1	1	1	1	1	274284	703181	315608
FALSE	Arhgap45	High	Master Protein	Q3TBD2	Rho GTPase-activating protein 45 OS=Mus musculus OX=10090 GN=Arhgap45 PE=1 SV=2	0	FALSE	43.298	13	12	141	12	1116	122.8	5.94	170.06	12	signal transduction;other biological processes	plasma membrane;other membranes;other cell component	enzyme regulator activity;other molecular function	Pf00620	70719	ENSMUSG00000035697	mmu:70719; Q3TBD2; Q3TDD2; Q3TSW0; Q3TXM6; Q3UZ72; Q8BI83; Q9CU46	RAC1 GTPase cycle; Neutrophil degranulation; RHOA GTPase cycle; CDC42 GTPase cycle		4	0	0.712	0.683	2.668	1.318	0.657	1.138	1.459	1.408	2.33	1	1	0.405096	1	1	1	1	1	0.607081	1.50049e+06	1.44004e+06	5.62562e+06
FALSE	Arhgap6	Medium	Master Protein	O54834	Rho GTPase-activating protein 6 OS=Mus musculus OX=10090 GN=Arhgap6 PE=1 SV=3	0.023	FALSE	2.648	2	1	1	1	987	108.8	8.28	1.65	1	cell adhesion;cell organization and biogenesis;signal transduction;other biological processes	cytosol;cytoskeleton;other cell component	enzyme regulator activity;other molecular function	Pf00620	11856	ENSMUSG00000031355	A2ABW4; A2AC55; mmu:11856; O54834; Q3TMC2; Q8BG83; Q8C842; Q9QZL8	RHOA GTPase cycle; RAC3 GTPase cycle		2	0	100			100			100	100											498079
FALSE	Arhgdia	High	Master Protein	Q99PT1	Rho GDP-dissociation inhibitor 1 OS=Mus musculus OX=10090 GN=Arhgdia PE=1 SV=3	0	FALSE	128.069	72	11	2051	11	204	23.4	5.2	6025.05	11	signal transduction;other biological processes	non-structural extracellular;plasma membrane;other membranes;cytosol;nucleus;other cell component	enzyme regulator activity;other molecular function	Pf02115	192662	ENSMUSG00000025132	mmu:192662; Q5M9P6; Q8BPI0; Q99KC4; Q99PT1	RHOA GTPase cycle; RHOC GTPase cycle; RHOH GTPase cycle; CDC42 GTPase cycle; RAC1 GTPase cycle; RAC2 GTPase cycle; RHOG GTPase cycle; Axonal growth inhibition (RHOA activation); Axonal growth stimulation		9	0	1.128	1.271	0.319	1.981	1.334	0.36	1.553	1.396	0.268	1	1	0.180032	1	1	1	1	1	0.324401	1.0585e+08	1.19341e+08	2.9931e+07
FALSE	Arhgdib	High	Master Protein	Q61599	Rho GDP-dissociation inhibitor 2 OS=Mus musculus OX=10090 GN=Arhgdib PE=1 SV=3	0	FALSE	184.471	79	16	2136	16	200	22.8	5.11	5842.54	16	signal transduction;other biological processes	other membranes;cytosol	enzyme regulator activity;other molecular function	Pf02115	11857	ENSMUSG00000030220	mmu:11857; Q3TEB3; Q61599	RAC1 GTPase cycle; RHOG GTPase cycle; RAC3 GTPase cycle; RHOA GTPase cycle; CDC42 GTPase cycle; RHOH GTPase cycle	G13 signaling pathway; FAS pathway and stress induction of HSP regulation	8	0	1.157	1.001	5.305	1.34	1.061	1.745	1.674	1.538	3.641	1	1	0.000132267	1	1	1	1	1	0.00134595	6.39638e+07	5.53774e+07	2.934e+08
FALSE	Arhgef1	High	Master Protein	Q61210	Rho guanine nucleotide exchange factor 1 OS=Mus musculus OX=10090 GN=Arhgef1 PE=1 SV=2	0	FALSE	116.667	36	23	725	23	920	102.7	5.6	1400.6	23	signal transduction;other biological processes	plasma membrane;other membranes;cytosol	signal transduction activity or receptor binding;enzyme regulator activity	Pf00621, Pf09128, Pf17838	16801	ENSMUSG00000040940	mmu:16801; O89074; Q3T9Q7; Q61210; Q80YE8; Q80YE9; Q91VL3	RHOA GTPase cycle; RHOB GTPase cycle; RHOC GTPase cycle; G alpha (12/13) signalling events; NRAGE signals death through JNK	G protein signaling pathways; G13 signaling pathway; Regulation of actin cytoskeleton	8	0	1.865	2.011	2.22	2.734	1.515	1.59	2.609	2.989	2.109	1	1	0.475354	1	1	1	1	0.253654	0.164605	9.95989e+06	1.07422e+07	1.18563e+07
FALSE	Arhgef10l	High	Master Protein	A2AWP8	Rho guanine nucleotide exchange factor 10-like protein OS=Mus musculus OX=10090 GN=Arhgef10l PE=1 SV=1	0.001	FALSE	7.384	2	2	4	2	1280	139.9	5.82	10.69	2	cell organization and biogenesis;stress response;signal transduction;other biological processes	cytosol	enzyme regulator activity	Pf00621, Pf19056, Pf19057	72754	ENSMUSG00000040964	A2AWP5; A2AWP8; A2AWP9; A2AWQ0; A2AWQ1; mmu:72754; Q6PCQ2; Q6ZPL3; Q8C1A1; Q8VDH5	RHOA GTPase cycle; RHOB GTPase cycle; NRAGE signals death through JNK; G alpha (12/13) signalling events; RHOC GTPase cycle		5	0	0.836	13.346	0.01	8.043	2.91	0.851	2.065	1.158	0.01	1	1		1	1	1	1	1		115424	1.84374e+06
TRUE	Arhgef19	Medium	Master Protein	Q8BWA8	Rho guanine nucleotide exchange factor 19 OS=Mus musculus OX=10090 GN=Arhgef19 PE=1 SV=1	0.048	FALSE	2.298	1	1	9	1	802	88.8	8.34	9.38	1	stress response;other biological processes		enzyme regulator activity	Pf00018, Pf00621	213649	ENSMUSG00000028919	mmu:213649; Q6PAC2; Q8BWA8	RHOA GTPase cycle; RAC1 GTPase cycle; CDC42 GTPase cycle; G alpha (12/13) signalling events; NRAGE signals death through JNK		5	0	0.793	1.085	0.154	1.459	1.139	0.216	1.107	0.834	0.181	1	1	0.00031375	1	1	0.271936	1	1	0.00691189	820456	1.12301e+06	159475
FALSE	Arhgef2	High	Master Protein	Q60875	Rho guanine nucleotide exchange factor 2 OS=Mus musculus OX=10090 GN=Arhgef2 PE=1 SV=4	0	FALSE	34.263	13	9	81	9	985	111.9	7.25	87.97	9	cell cycle OR cell proliferation;cell organization and biogenesis;stress response;developmental processes;signal transduction;other biological processes	plasma membrane;other membranes;cytoskeleton;ER/Golgi;other cell component	enzyme regulator activity;cytoskeletal activity;other molecular function	Pf00169, Pf00621	16800	ENSMUSG00000028059	E9QNW9; mmu:16800; O09115; Q3TBI4; Q3TJ16; Q60875; Q8CHE1; Q923E0; Q9ESG7	RHOA GTPase cycle; RHOB GTPase cycle; NRAGE signals death through JNK; G alpha (12/13) signalling events		4	0	1.41	1.219	0.794	2.013	1.451	1.076	1.081	2.273	1.138	1	1	1	1	1	1	1	0.383177	1	3.20046e+06	2.76563e+06	1.80098e+06
FALSE	Arhgef6	High	Master Protein	Q8K4I3	Rho guanine nucleotide exchange factor 6 OS=Mus musculus OX=10090 GN=Arhgef6 PE=1 SV=1	0	FALSE	16.224	8	5	25	4	771	87	5.87	18.5	5	cell organization and biogenesis;signal transduction	other cell component	enzyme regulator activity	Pf00169, Pf00307, Pf00621, Pf07653, Pf16523, Pf16614, Pf16615	73341		mmu:73341; Q8C9V4; Q8K4I3	CDC42 GTPase cycle; NRAGE signals death through JNK; G alpha (12/13) signalling events; RAC1 GTPase cycle; RHOU GTPase cycle; Regulation of cytoskeletal remodeling and cell spreading by IPP complex components; G beta:gamma signalling through CDC42	Regulation of actin cytoskeleton	8	0	2.044	1.783	3.798	4.53	3.026	3.117	6.314	3.665	4.416	1	1	0.31009	1	1	1	1	0.642343	0.484676	612797	534525	1.13867e+06
FALSE	Arhgef7	High	Master Protein	Q9ES28	Rho guanine nucleotide exchange factor 7 OS=Mus musculus OX=10090 GN=Arhgef7 PE=1 SV=2	0	FALSE	35.352	15	8	88	7	862	97	6.8	253.12	8	cell organization and biogenesis;developmental processes;signal transduction;other biological processes	plasma membrane;other membranes;cytosol;cytoskeleton;other cytoplasmic organelle;other cell component	enzyme regulator activity;cytoskeletal activity;other molecular function	Pf00169, Pf00307, Pf00621, Pf07653, Pf16523, Pf16614, Pf16615	54126	ENSMUSG00000031511	mmu:54126; O08757; Q3UTS5; Q6XPA5; Q6ZQI5; Q8C750; Q91ZZ6; Q9ES27; Q9ES28	RAC1 GTPase cycle; RHOA GTPase cycle; CDC42 GTPase cycle; RHOU GTPase cycle; RHOV GTPase cycle; RHOQ GTPase cycle; RHOJ GTPase cycle; Ephrin signaling; G alpha (12/13) signalling events; EGFR downregulation; NRAGE signals death through JNK	Regulation of actin cytoskeleton; Integrin-mediated cell adhesion	13	1	0.686	0.522	0.504	1.101	0.653	0.486	1.108	1.312	0.521	1	1	1	1	1	1	1	1	1	2.83016e+06	2.15649e+06	2.08123e+06
FALSE	Arid1a	High	Master Protein	A2BH40	AT-rich interactive domain-containing protein 1A OS=Mus musculus OX=10090 GN=Arid1a PE=1 SV=1	0.001	FALSE	7.215	1	2	23	2	2283	241.9	6.68	2.36	2	cell organization and biogenesis;transport;developmental processes;signal transduction;other biological processes	nucleus;other cell component	nucleic acid binding activity;other molecular function	Pf01388, Pf12031	93760	ENSMUSG00000007880	A2BH40; mmu:93760; Q640Q1; Q925Q1	RUNX1 interacts with co-factors whose precise effect on RUNX1 targets is not known; RMTs methylate histone arginines		2	0	1.225	1.108	0.516	1.689	1.157	0.798	1.31	0.981	0.659	1	1	0.333776	1	1	1	1	1	0.532328	624692	565009	263170
FALSE	Arih1	High	Master Protein	Q9Z1K5	E3 ubiquitin-protein ligase ARIH1 OS=Mus musculus OX=10090 GN=Arih1 PE=1 SV=3	0	FALSE	12.477	6	3	67	3	555	64	5.08	138.15	3	protein metabolism;other metabolic processes;other biological processes	nucleus;other cell component	other molecular function	Pf01485, Pf19422	23806	ENSMUSG00000025234	E9Q1X3; mmu:23806; Q6PF92; Q8CFJ4; Q9Z1K5	ISG15 antiviral mechanism		1	0	0.988	1.023	0.108	1.596	1.146	0.681	1.227	1.599	0.307	1	1	0.0475838	1	1	1	1	1	1	1.75134e+06	1.81331e+06	191640
TRUE	Arl1	High	Master Protein	P61211	ADP-ribosylation factor-like protein 1 OS=Mus musculus OX=10090 GN=Arl1 PE=1 SV=1	0	FALSE	25.978	19	4	207	4	181	20.4	5.72	257.94	4	cell organization and biogenesis;other metabolic processes;transport;other biological processes	other membranes;cytosol;ER/Golgi;other cell component	enzyme regulator activity;other molecular function	Pf00025	104303	ENSMUSG00000060904	mmu:104303; P41276; P61211	Retrograde transport at the Trans-Golgi-Network		1	0	1.175	1.148	0.256	1.628	1.057	0.601	1.337	1.23	0.246	1	1	0.10706	1	1	1	1	1	0.0706657	2.54586e+06	2.48543e+06	554882
FALSE	Arl2	High	Master Protein	Q9D0J4	ADP-ribosylation factor-like protein 2 OS=Mus musculus OX=10090 GN=Arl2 PE=1 SV=1	0	FALSE	8.295	11	2	32	2	184	20.9	5.96	23.05	2	cell cycle OR cell proliferation;cell organization and biogenesis;transport;other biological processes	plasma membrane;other membranes;cytosol;cytoskeleton;mitochondrion;ER/Golgi;nucleus;other cell component	other molecular function	Pf00025	56327	ENSMUSG00000024944	mmu:56327; Q9D0J4; Q9WUM1	RAS processing; Transport of nucleosides and free purine and pyrimidine bases across the plasma membrane		2	0	1.489	1.312	0.755	1.556	2.231	1.123	1.873	2.493	1.161	1	1	1	1	1	1	1	1	1	606466	534359	307504
TRUE	Arl3	High	Master Protein	Q9WUL7	ADP-ribosylation factor-like protein 3 OS=Mus musculus OX=10090 GN=Arl3 PE=1 SV=1	0	FALSE	20.579	34	4	246	4	182	20.5	7.24	316.96	4	cell cycle OR cell proliferation;cell organization and biogenesis;transport;developmental processes;signal transduction;other biological processes	other membranes;cytoskeleton;ER/Golgi;nucleus;other cell component	cytoskeletal activity;other molecular function	Pf00025	56350	ENSMUSG00000025035	mmu:56350; Q9WUL7	Trafficking of myristoylated proteins to the cilium		1	0	1.033	0.93	0.062	2.235	1.508	0.513	1.234	1.853	0.062	1	1	0.000238975	1	1	1	1	1	0.00964462	2.24379e+06	2.01964e+06	133932
FALSE	Arl6ip1	Medium	Master Protein	Q9JKW0	ADP-ribosylation factor-like protein 6-interacting protein 1 OS=Mus musculus OX=10090 GN=Arl6ip1 PE=1 SV=1	0.039	FALSE	2.384	5	1	11	1	203	23.4	9.32	10.13	1	cell organization and biogenesis;transport;other biological processes	other membranes;cytosol;ER/Golgi;other cell component	other molecular function		54208	ENSMUSG00000030654	mmu:54208; Q9JKW0; Q9JLI9; Q9WUG3			0	0	0.01	0.349	0.541	1.606	2.207	1.158	1.743	2.695	0.572			1	1	1	1	1	1	1		194199	300645
FALSE	Arl6ip5	High	Master Protein	Q8R5J9	PRA1 family protein 3 OS=Mus musculus OX=10090 GN=Arl6ip5 PE=1 SV=2	0	FALSE	33.538	29	6	634	6	188	21.5	9.61	1580.6	6	other metabolic processes;stress response;transport;signal transduction;other biological processes	plasma membrane;other membranes;cytoskeleton;ER/Golgi;other cell component	other molecular function	Pf03208	65106	ENSMUSG00000035199	mmu:65106; Q8C2Q1; Q8R5J9; Q9D838; Q9DB37; Q9WUG9	Glutamate Neurotransmitter Release Cycle		1	0	1.119	1.169	0.092	1.528	1.259	0.287	1.022	1.328	0.365	1	1	0.00498022	1	1	1	1	1	0.547297	1.06678e+07	1.11398e+07	876781
FALSE	Arl6ip6	High	Master Protein	Q8BH07	ADP-ribosylation factor-like protein 6-interacting protein 6 OS=Mus musculus OX=10090 GN=Arl6ip6 PE=1 SV=1	0.007	FALSE	4.45	5	1	56	1	226	24.9	7.77	55.96	1		other membranes;nucleus		Pf15062	65103	ENSMUSG00000026960	mmu:65103; Q8BH07; Q8BSK7; Q8VCL3; Q9CY07; Q9D4R5; Q9WUH0			0	0	0.99	1.409	0.457	1.462	1.588	0.391	1.307	1.54	0.01	1	1		1	1	1	1	1		920956	1.31127e+06	424875
FALSE	Arl8a	High	Master Protein	Q8VEH3	ADP-ribosylation factor-like protein 8A OS=Mus musculus OX=10090 GN=Arl8a PE=1 SV=1	0	FALSE	80.585	42	9	976	3	186	21.4	7.77	2345.3	9	cell cycle OR cell proliferation;transport;other biological processes	other membranes;cytoskeleton;other cytoplasmic organelle;other cell component	other molecular function	Pf00025	68724	ENSMUSG00000026426	mmu:68724; Q8VEH3; Q99KS1; Q9CTB0	Neutrophil degranulation		1	8	1.539	1.345	0.358	2.055	1.521	0.839	1.854	1.614	0.438	1	1	0.652388	1	1	1	1	1	0.961503	3.05324e+07	2.66868e+07	7.09711e+06
FALSE	Arl8b	High	Master Protein	Q9CQW2	ADP-ribosylation factor-like protein 8B OS=Mus musculus OX=10090 GN=Arl8b PE=1 SV=1	0	FALSE	71.77	48	9	1024	3	186	21.5	8.43	2238.02	9	cell cycle OR cell proliferation;cell organization and biogenesis;other metabolic processes;stress response;transport;other biological processes	other membranes;cytosol;cytoskeleton;other cytoplasmic organelle;other cell component	cytoskeletal activity;other molecular function	Pf00025	67166	ENSMUSG00000030105	mmu:67166; Q3TXD7; Q3U769; Q3UBB1; Q3UJU2; Q9CQW2			0	0	1.364	1.193	0.318	1.365	1.161	0.678	1.439	0.333	0.286	1	1	1	1	1	1	1	1	1	6.65475e+06	5.81681e+06	1.55031e+06
FALSE	Armc1	High	Master Protein	Q9D7A8	Armadillo repeat-containing protein 1 OS=Mus musculus OX=10090 GN=Armc1 PE=1 SV=1	0.003	FALSE	5.391	10	1	4	1	282	31.2	5.57	8.07	1	cell organization and biogenesis	other membranes;cytosol;mitochondrion	other molecular function	Pf00514	74252	ENSMUSG00000027599	mmu:74252; Q8CBW1; Q9D7A8			0	0
TRUE	Armc10	Medium	Master Protein	Q9D0L7	Armadillo repeat-containing protein 10 OS=Mus musculus OX=10090 GN=Armc10 PE=1 SV=1	0.014	FALSE	3.283	4	1	59	1	306	33.3	7.99	33.15	1	other biological processes	other membranes;ER/Golgi	other molecular function	Pf04826	67211	ENSMUSG00000038525	mmu:67211; Q80ZY2; Q9CUN3; Q9CZ87; Q9D0L7			0	0	1.399	1.563	0.212	1.381	1.457	0.352	1.19	1.239	0.256	1	1	0.000100774	1	1	1	1	1	0.000833959	633956	708144	95900.1
TRUE	Armc6	High	Master Protein	Q8BNU0	Armadillo repeat-containing protein 6 OS=Mus musculus OX=10090 GN=Armc6 PE=1 SV=1	0	FALSE	43.311	27	8	222	8	468	50.7	6	482.6	8	developmental processes	cytosol		Pf00514	76813	ENSMUSG00000002343	mmu:76813; Q8BNU0; Q8C4P5; Q8C7S1; Q8K2S7; Q99JQ2; Q9CWE4			0	0	0.754	1.613	0.041	1.611	1.822	0.033	0.651	1.682	0.02	1	1	0.000153005	1	1	0.114182	1	1	5.42096e-05	1.46608e+08	3.13506e+08	7.97564e+06
FALSE	Armc8	Low	Master Protein	Q9DBR3	Armadillo repeat-containing protein 8 OS=Mus musculus OX=10090 GN=Armc8 PE=1 SV=2	0.071	FALSE	2.138	2	1	3	1	673	75.3	6.73	2	1	protein metabolism;other metabolic processes	cytosol;nucleus;other cell component		Pf00514	74125	ENSMUSG00000032468	mmu:74125; Q8BGV2; Q8BUP3; Q9DBR3	Neutrophil degranulation		1	0	1.109	0.833	0.568	1.399	1.44	0.977	1.238	1.634	0.64	1	1	1	1	1	1	1	1	1	140935	105908	72197.6
FALSE	Arpc1a	High	Master Protein	Q9R0Q6	Actin-related protein 2/3 complex subunit 1A OS=Mus musculus OX=10090 GN=Arpc1a PE=1 SV=1	0	FALSE	29.356	25	6	205	5	370	41.6	8.18	302.37	6	cell organization and biogenesis	plasma membrane;other membranes;cytoskeleton;nucleus;other cell component	cytoskeletal activity	Pf00400	56443	ENSMUSG00000029621	mmu:56443; Q3UL75; Q9R0Q6	Clathrin-mediated endocytosis; Regulation of actin dynamics for phagocytic cup formation; EPHB-mediated forward signaling; RHO GTPases Activate WASPs and WAVEs		4	0	1.355	1.19	0.281	1.103	1.199	1.613	1.49	1.286	0.331	1	1	0.0154007	1	1	1	1	1	0.561583	3.1602e+06	2.77394e+06	654068
FALSE	Arpc1b	High	Master Protein	Q9WV32	Actin-related protein 2/3 complex subunit 1B OS=Mus musculus OX=10090 GN=Arpc1b PE=1 SV=4	0	FALSE	97.617	46	14	1529	13	372	41	8.35	3413.82	14	cell organization and biogenesis	cytoskeleton;nucleus;other cell component	cytoskeletal activity;other molecular function	Pf00400	11867	ENSMUSG00000029622	mmu:11867; Q9CRC4; Q9WV32	Regulation of actin dynamics for phagocytic cup formation; RHO GTPases Activate WASPs and WAVEs; EPHB-mediated forward signaling	Microglia pathogen phagocytosis pathway	4	1	1.378	1.628	2.442	2.463	1.964	1.583	2.079	2.346	1.847	1	1	0.0889692	0.884142	1	1	1	0.249472	0.131215	2.02872e+07	2.39748e+07	3.59458e+07
FALSE	Arpc2	High	Master Protein	Q9CVB6	Actin-related protein 2/3 complex subunit 2 OS=Mus musculus OX=10090 GN=Arpc2 PE=1 SV=3	0	FALSE	145.124	62	19	1891	19	300	34.3	7.36	2493.36	19	cell organization and biogenesis;signal transduction;other biological processes	plasma membrane;other membranes;cytoskeleton;nucleus;other cytoplasmic organelle;other cell component	signal transduction activity or receptor binding;cytoskeletal activity;other molecular function	Pf04045	76709	ENSMUSG00000006304	mmu:76709; Q3U870; Q9CVB6	Clathrin-mediated endocytosis; Regulation of actin dynamics for phagocytic cup formation; EPHB-mediated forward signaling; RHO GTPases Activate WASPs and WAVEs		4	0	1.207	1.013	7.161	1.759	1.257	4.721	1.304	1.402	5.902	1	1	2.66364e-05	1	1	0.55781	1	1	0.00011251	6.19408e+07	5.2003e+07	3.67607e+08
FALSE	Arpc3	High	Master Protein	Q9JM76	Actin-related protein 2/3 complex subunit 3 OS=Mus musculus OX=10090 GN=Arpc3 PE=1 SV=3	0	FALSE	33.997	35	6	914	6	178	20.5	8.59	1608.51	6	cell organization and biogenesis;other biological processes	cytoskeleton;nucleus;other cell component	cytoskeletal activity	Pf04062	56378	ENSMUSG00000029465	mmu:56378; Q3TAT0; Q9JM76	Clathrin-mediated endocytosis; Regulation of actin dynamics for phagocytic cup formation; EPHB-mediated forward signaling; RHO GTPases Activate WASPs and WAVEs		4	0	1.057	0.883	1.483	2.082	1.541	1.505	1.816	2.377	1.508	1	1	1	1	1	1	1	1	0.846855	1.82257e+07	1.52225e+07	2.55635e+07
FALSE	Arpc4	High	Master Protein	P59999	Actin-related protein 2/3 complex subunit 4 OS=Mus musculus OX=10090 GN=Arpc4 PE=1 SV=3	0	FALSE	23.959	61	6	1133	6	168	19.7	8.43	2031.26	6	cell organization and biogenesis	cytoskeleton;nucleus;other cell component	cytoskeletal activity;other molecular function	Pf05856	68089	ENSMUSG00000079426	mmu:68089; O15509; P59999; Q3UWV4	Clathrin-mediated endocytosis; Regulation of actin dynamics for phagocytic cup formation; RHO GTPases Activate WASPs and WAVEs; EPHB-mediated forward signaling		4	0	1.434	1.237	1.527	2.178	1.435	1.279	1.833	2.028	1.158	1	1	1	1	1	1	1	1	1	2.39529e+07	2.06673e+07	2.55079e+07
FALSE	Arpc5	High	Master Protein	Q9CPW4	Actin-related protein 2/3 complex subunit 5 OS=Mus musculus OX=10090 GN=Arpc5 PE=1 SV=3	0	FALSE	67.953	67	8	1413	8	151	16.3	5.67	2574.33	8	cell organization and biogenesis;developmental processes;other biological processes	cytoskeleton;nucleus;other cytoplasmic organelle;other cell component	cytoskeletal activity	Pf04699	67771	ENSMUSG00000008475	mmu:67771; Q3U9T3; Q9CPW4; Q9D8E7	Clathrin-mediated endocytosis; Neutrophil degranulation; Regulation of actin dynamics for phagocytic cup formation; EPHB-mediated forward signaling; RHO GTPases Activate WASPs and WAVEs	Regulation of actin cytoskeleton	6	0	1.409	1.213	1.262	2.302	1.302	1.312	1.58	1.042	0.949	1	1	1	1	1	1	1	1	1	2.83362e+07	2.43832e+07	2.53797e+07
FALSE	Arpc5l	High	Master Protein	Q9D898	Actin-related protein 2/3 complex subunit 5-like protein OS=Mus musculus OX=10090 GN=Arpc5l PE=1 SV=1	0	FALSE	19.927	34	4	409	4	153	17	6.8	483.05	4	cell organization and biogenesis;other biological processes	cytoskeleton;other cell component	cytoskeletal activity	Pf04699	74192	ENSMUSG00000026755	mmu:74192; Q9D898			0	0	1.37	0.964	0.266	1.218	1.025	0.725	1.449	1.356	0.297	1	1	0.0452577	1	1	1	1	1	0.165429	8.0334e+06	5.65429e+06	1.55808e+06
TRUE	Arpin	High	Master Protein	Q9D0A3	Arpin OS=Mus musculus OX=10090 GN=Arpin PE=1 SV=1	0.001	FALSE	7.228	12	3	65	3	226	25.2	5.19	30	3	other biological processes	other cell component		Pf10574	70420	ENSMUSG00000039043	mmu:70420; Q3U1F3; Q8CA84; Q9D0A3			0	0	1.337	1.143	0.01	1.212	1.424	0.359	1.304	0.232	0.141	1	1		1	1	1	1	1	0.0395682	2.34603e+06	2.00555e+06
FALSE	Arpp19	High	Master Protein	P56212	cAMP-regulated phosphoprotein 19 OS=Mus musculus OX=10090 GN=Arpp19 PE=1 SV=2	0.004	FALSE	5.048	28	1	10	1	112	12.3	9.09	7.63	1	cell cycle OR cell proliferation;other biological processes	other cell component	signal transduction activity or receptor binding;enzyme regulator activity;other molecular function	Pf04667	59046	ENSMUSG00000007656	mmu:59046; P56212; Q543L2	MASTL Facilitates Mitotic Progression		1	0	1.623	1.259	0.01	1.084	1.426	0.01	1.089	1.702	0.01	1	1		1	1		1	1		267535	207419
FALSE	Arrb1	High	Master Protein	Q8BWG8	Beta-arrestin-1 OS=Mus musculus OX=10090 GN=Arrb1 PE=1 SV=1	0	FALSE	15.378	15	3	15	2	418	46.9	6.28	14.37	3	cell organization and biogenesis;protein metabolism;other metabolic processes;transport;developmental processes;signal transduction;other biological processes	plasma membrane;other membranes;cytosol;nucleus;other cytoplasmic organelle;other cell component	signal transduction activity or receptor binding;enzyme regulator activity;other molecular function	Pf00339, Pf02752	109689	ENSMUSG00000018909	mmu:109689; Q3UH95; Q8BTJ5; Q8BWG8	Ub-specific processing proteases; Cargo recognition for clathrin-mediated endocytosis; Thrombin signalling through proteinase activated receptors (PARs); Lysosome Vesicle Biogenesis; MAP2K and MAPK activation; Activation of SMO; Golgi Associated Vesicle Biogenesis; G alpha (s) signalling events	Chemokine signaling pathway; Myometrial relaxation and contraction pathways; Mapk signaling pathway; Wnt signaling pathway; Calcium regulation in cardiac cells	14	0				100	100			100	100
FALSE	Arrb2	High	Master Protein	Q91YI4	Beta-arrestin-2 OS=Mus musculus OX=10090 GN=Arrb2 PE=1 SV=1	0	FALSE	13.153	15	5	38	4	410	46.3	7.66	29.72	5	protein metabolism;RNA metabolism OR transcription;other metabolic processes;transport;developmental processes;signal transduction;other biological processes	plasma membrane;other membranes;cytosol;nucleus;other cytoplasmic organelle;other cell component	signal transduction activity or receptor binding;other molecular function	Pf00339, Pf02752	216869	ENSMUSG00000060216	mmu:216869; Q3TCM2; Q5F2D8; Q5F2E0; Q91YI4	Ub-specific processing proteases; Cargo recognition for clathrin-mediated endocytosis; MAP2K and MAPK activation; Thrombin signalling through proteinase activated receptors (PARs); G alpha (s) signalling events; Activation of SMO; WNT5A-dependent internalization of FZD4	Chemokine signaling pathway; Myometrial relaxation and contraction pathways; Mapk signaling pathway; Wnt signaling pathway; Calcium regulation in cardiac cells	13	1	1.43	2.101	7.79	1.75	1.884	2.641	1.911	3.06	4.958	1	1	0.00207247	1	1	1	1	1	0.00798952	450541	662107	2.4546e+06
FALSE	Arsa	High	Master Protein	P50428	Arylsulfatase A OS=Mus musculus OX=10090 GN=Arsa PE=1 SV=2	0	FALSE	51.552	20	4	69	4	506	53.7	5.87	194.67	4	other metabolic processes;developmental processes;other biological processes	plasma membrane;other membranes;ER/Golgi;other cytoplasmic organelle;other cell component	other molecular function	Pf00884, Pf14707	11883	ENSMUSG00000022620	mmu:11883; P50428; Q9DC66	Neutrophil degranulation; Glycosphingolipid metabolism; The activation of arylsulfatases		3	0	0.655	0.674	0.01	2.677	0.899	0.227	1.218	0.63	0.01	1	1		1	1	1	1	1		992069	1.02165e+06
FALSE	Arsb	High	Master Protein	P50429	Arylsulfatase B OS=Mus musculus OX=10090 GN=Arsb PE=1 SV=3	0	FALSE	16.024	9	5	130	5	534	59.6	7.24	114.52	5	other metabolic processes;developmental processes;other biological processes	mitochondrion;ER/Golgi;other cytoplasmic organelle;other cell component	other molecular function	Pf00884	11881		mmu:11881; P50429; Q32KJ1; Q3TYV7; Q3U4Q6; Q8C404	Neutrophil degranulation; Glycosphingolipid metabolism; CS/DS degradation; The activation of arylsulfatases		4	0	1.149	0.745	1.482	1.446	1.057	0.914	1.434	1.801	1.34	1	1	1	1	1	1	1	1	1	2.47627e+06	1.60546e+06	3.19404e+06
FALSE	Art1	High	Master Protein	Q60935	GPI-linked NAD(P)(+)--arginine ADP-ribosyltransferase 1 OS=Mus musculus OX=10090 GN=Art1 PE=1 SV=1	0.009	FALSE	3.828	3	1	2	1	325	35.9	8.29	4.53	1	protein metabolism;other metabolic processes	other membranes;cytosol;ER/Golgi;other cell component	other molecular function	Pf01129	11870	ENSMUSG00000030996	mmu:11870; P70688; Q60935	Alpha-defensins		1	0	1.127	1.05	0.294	0.444	0.726	0.334	0.537	0.814	0.292	1							1		374367	348704	97568.7
FALSE	Art3	High	Master Protein	Q8R2G4	Ecto-ADP-ribosyltransferase 3 OS=Mus musculus OX=10090 GN=Art3 PE=1 SV=2	0.005	FALSE	4.768	6	1	8	1	371	42	6.02	19.71	1	protein metabolism;other metabolic processes	plasma membrane;other membranes	other molecular function	Pf01129	109979	ENSMUSG00000034842	B2RUC2; mmu:109979; O54738; Q8R2F9; Q8R2G0; Q8R2G1; Q8R2G2; Q8R2G3; Q8R2G4	Post-translational modification: synthesis of GPI-anchored proteins		1	0	0.797	0.01	0.45	0.377	0.344	0.671	0.791	0.413	0.195	1		1	1	1	1	1		0.284737	888937		501783
FALSE	As3mt	High	Master Protein	Q91WU5	Arsenite methyltransferase OS=Mus musculus OX=10090 GN=As3mt PE=1 SV=2	0	FALSE	11.732	11	3	16	3	376	41.8	5.86	16.19	3	other metabolic processes;other biological processes	cytosol	other molecular function	Pf13847	57344	ENSMUSG00000003559	A6H5W4; E9QLU6; mmu:57344; Q91WU5; Q9QZT1	Methylation		1	0	1.431	1.756	0.241	2.077	1.68	1.193	1.346	1.555	0.447	1	1	0.10996	1	1	1	1	1	1	608501	746814	102603
FALSE	Asah1	High	Master Protein	Q9WV54	Acid ceramidase OS=Mus musculus OX=10090 GN=Asah1 PE=1 SV=1	0	FALSE	54.387	34	12	435	12	394	44.6	8.46	942.6	12	other metabolic processes;developmental processes;other biological processes	non-structural extracellular;nucleus;other cytoplasmic organelle	other molecular function	Pf02275, Pf15508	11886	ENSMUSG00000031591	mmu:11886; Q9WV54	Neutrophil degranulation; Glycosphingolipid metabolism		2	0	1.477	0.769	0.241	1.926	1.227	0.542	2.016	1.764	0.186	1	1	0.192375	1	1	1	1	1	0.554918	9.02687e+06	4.69655e+06	1.46985e+06
FALSE	Asap1	High	Master Protein	Q9QWY8	Arf-GAP with SH3 domain, ANK repeat and PH domain-containing protein 1 OS=Mus musculus OX=10090 GN=Asap1 PE=1 SV=2	0	FALSE	9.03	3	2	41	2	1147	127.3	7.64	52.81	2	cell organization and biogenesis;other biological processes	plasma membrane;other membranes;cytosol;cytoskeleton;other cell component	enzyme regulator activity;other molecular function	Pf00169, Pf01412, Pf12796, Pf14604, Pf16746	13196	ENSMUSG00000022377	mmu:13196; O08612; Q505F0; Q80TG8; Q80UV6; Q99LV8; Q9QWY8; Q9Z2B6	VxPx cargo-targeting to cilium	EGFR1 signaling pathway	2	0	1.086	0.971	0.362	1.722	1.606	0.529	1.018	1.248	0.714	1	1	0.986042	1	1	1	1	1	1	1.18363e+06	1.05818e+06	394902
FALSE	Asb15	Low	Master Protein	Q8VHS6	Ankyrin repeat and SOCS box protein 15 OS=Mus musculus OX=10090 GN=Asb15 PE=1 SV=2	0.063	FALSE	2.184	1	1	7	1	583	65.5	6.05	0	1	protein metabolism;other metabolic processes;signal transduction			Pf07525, Pf12796	78910	ENSMUSG00000029685	mmu:78910; Q8CDP8; Q8VHS6			0	0	0.891	0.01	1.899	1.157	1.002	1.169	1.131	0.929	2.03	1		1		1	1		1	1	801548		1.70785e+06
FALSE	Ascc3	High	Master Protein	E9PZJ8	Activating signal cointegrator 1 complex subunit 3 OS=Mus musculus OX=10090 GN=Ascc3 PE=1 SV=1	0.004	FALSE	5.133	1	1	7	1	2198	250.4	7.02	7.72	1	cell cycle OR cell proliferation;cell organization and biogenesis;DNA metabolism;other metabolic processes;stress response	cytosol;nucleus	nucleic acid binding activity;other molecular function	Pf00270, Pf00271, Pf02889	77987	ENSMUSG00000038774	E9PZJ8; mmu:77987; Q6PB36; Q8C1G1; Q8C707; Q8K292			0	0	0.919	0.945	0.01	0.934	1.078	1.043	1.391	0.588	0.01	1	1		1	1	1	1	1		498802	512711
FALSE	Asf1a	Medium	Master Protein	Q9CQE6	Histone chaperone ASF1A OS=Mus musculus OX=10090 GN=Asf1a PE=1 SV=1	0.019	FALSE	2.796	5	1	3	1	204	22.9	4.41	0	1	cell organization and biogenesis;DNA metabolism;other metabolic processes;stress response;other biological processes	nucleus;other cell component	other molecular function	Pf04729	66403	ENSMUSG00000019857	mmu:66403; Q9CQE6	Formation of Senescence-Associated Heterochromatin Foci (SAHF)		1	0	1.293	1.122	0.264	0.01	0.01	0.642	1.392	0.01	0.01										486193	421843	99255.1
FALSE	Asl	High	Master Protein	Q91YI0	Argininosuccinate lyase OS=Mus musculus OX=10090 GN=Asl PE=1 SV=1	0	FALSE	44.527	26	11	398	11	464	51.7	6.96	375.98	11	other metabolic processes;developmental processes;other biological processes	other membranes;cytosol;mitochondrion;ER/Golgi;nucleus;other cell component	other molecular function	Pf00206, Pf14698	109900	ENSMUSG00000025533	mmu:109900; Q3UFA2; Q91YI0	Urea cycle	Alanine and aspartate metabolism	2	0	0.831	1.062	0.453	1.792	1.193	0.681	1.268	1.452	0.715	1	1	1	1	1	1	1	1	1	4.18069e+06	5.34226e+06	2.27844e+06
FALSE	Asns	High	Master Protein	Q61024	Asparagine synthetase [glutamine-hydrolyzing] OS=Mus musculus OX=10090 GN=Asns PE=1 SV=3	0	FALSE	16.517	9	5	18	5	561	64.2	6.58	19.53	5	other metabolic processes;stress response;developmental processes;other biological processes	cytosol	other molecular function	Pf00733, Pf13537	27053	ENSMUSG00000029752	mmu:27053; Q3TJA1; Q61024; Q8BPC8	Aspartate and asparagine metabolism		1	0	1.491	1.469	0.353	1.235	2.544	2.077	1.978	0.937	0.665	1	1	0.405378	1	1	1	1	1	1	3.5407e+06	3.48865e+06	837810
FALSE	Aspa	High	Master Protein	Q8R3P0	Aspartoacylase OS=Mus musculus OX=10090 GN=Aspa PE=1 SV=2	0	FALSE	8.654	11	3	29	3	312	35.3	6.58	1.63	3	other metabolic processes;developmental processes	cytosol;nucleus;other cell component	other molecular function	Pf04952	11484	ENSMUSG00000020774	mmu:11484; Q5SV07; Q8R3P0; Q9D876; Q9DCE2; Q9JIN8	Aspartate and asparagine metabolism	Alanine and aspartate metabolism	2	0	0.913	0.717	0.162	0.693	0.549	0.054	0.532	0.597	0.157	1	1	0.72312	1	1	0.733388	1	1		1.2911e+06	1.01467e+06	228751
FALSE	Asph	High	Master Protein	Q8BSY0	Aspartyl/asparaginyl beta-hydroxylase OS=Mus musculus OX=10090 GN=Asph PE=1 SV=1	0	FALSE	123.511	37	23	964	23	741	83	5.08	1797.45	23	protein metabolism;other metabolic processes;transport;developmental processes;other biological processes	plasma membrane;other membranes;cytosol;ER/Golgi;other cell component	other molecular function	Pf05118, Pf05279, Pf13432	65973	ENSMUSG00000028207	mmu:65973; Q6P8S1; Q8BSY0; Q9EPA6; Q9EQ64	Stimuli-sensing channels; Ion homeostasis		2	0	1.4	1.4	0.441	4.181	2.626	0.778	2.689	4.038	0.442	1	1	0.27071	0.851798	1	1	1	0.220656	0.206468	1.13764e+07	1.13793e+07	3.58136e+06
FALSE	Aspn	High	Master Protein	Q99MQ4	Asporin OS=Mus musculus OX=10090 GN=Aspn PE=1 SV=1	0	FALSE	195.917	55	20	2640	20	373	42.5	8.57	7273.85	20	developmental processes;other biological processes	non-structural extracellular;extracellular matrix;other cell component	other molecular function	Pf01462, Pf13855	66695	ENSMUSG00000021388	mmu:66695; Q99MQ4; Q9D6A2			0	0	0.94	1.258	0.281	1.383	1.766	0.295	0.908	0.941	0.323	1	1	0.0087392	1	1	1	1	1	0.195594	1.55192e+08	2.0785e+08	4.64334e+07
TRUE	Asprv1	High	Master Protein	Q09PK2	Retroviral-like aspartic protease 1 OS=Mus musculus OX=10090 GN=Asprv1 PE=1 SV=1	0	FALSE	194.756	59	10	1811	10	339	37.2	6.1	5752.49	10	protein metabolism;other metabolic processes;developmental processes	other membranes	other molecular function	Pf13975	67855		mmu:67855; Q09PK2; Q0VEV3; Q32P05; Q6PEP7; Q9D135			0	0	1.41	0.538	0.094	0.896	0.532	0.61	1.191	0.664	0.062	1	1	0.0487405	1	1	1	1	1	0.0348435	2.18817e+08	8.35302e+07	1.46268e+07
FALSE	Aspscr1	High	Master Protein	Q8VBT9	Tether containing UBX domain for GLUT4 OS=Mus musculus OX=10090 GN=Aspscr1 PE=1 SV=1	0	FALSE	14.26	8	3	52	3	550	59.8	6.96	88.27	3	transport;other biological processes	plasma membrane;other membranes;cytosol;ER/Golgi;nucleus;other cell component		Pf00789, Pf11470	68938	ENSMUSG00000025142	A2ABZ7; A2AC06; mmu:68938; Q3UKD1; Q6V7K5; Q8VBT9; Q9CT64			0	0	1.471	0.822	0.779	1.376	0.924	1.108	1.79	1.073	0.622	1	1	1	1	1	1	1	1	1	1.46613e+06	819200	776817
FALSE	Asrgl1	Medium	Master Protein	Q8C0M9	Isoaspartyl peptidase/L-asparaginase OS=Mus musculus OX=10090 GN=Asrgl1 PE=1 SV=1	0.02	FALSE	2.779	3	1	17	1	326	33.9	7.65	5.11	1	protein metabolism;other metabolic processes	other cell component	other molecular function	Pf01112	66514	ENSMUSG00000024654	mmu:66514; Q8C0M9; Q91WC8; Q9CVX3	Phenylalanine metabolism		1	0	0.909	0.904	0.378	0.709	0.567	0.329	0.787	0.711	0.385	1	1	0.147129	1	1	1	1	1		245169	243864	101951
FALSE	Ass1	High	Master Protein	P16460	Argininosuccinate synthase OS=Mus musculus OX=10090 GN=Ass1 PE=1 SV=1	0	FALSE	91.831	50	20	1150	20	412	46.6	8.22	1226.62	20	other metabolic processes;stress response;developmental processes;other biological processes	other membranes;cytosol;mitochondrion;ER/Golgi;nucleus;other cytoplasmic organelle;other cell component	other molecular function	Pf00764	11898	ENSMUSG00000076441	mmu:11898; P16460	Urea cycle	Alanine and aspartate metabolism	2	0	1.471	0.883	0.771	2.128	1.054	1.569	2.268	1.893	0.945	1	1	1	1	1	1	1	1	1	1.61609e+07	9.70251e+06	8.4731e+06
TRUE	Atad3	High	Master Protein	Q925I1	ATPase family AAA domain-containing protein 3 OS=Mus musculus OX=10090 GN=Atad3 PE=1 SV=1	0	FALSE	14.107	6	3	190	3	591	66.7	9.29	333.77	3	cell organization and biogenesis;stress response;other biological processes	other membranes;mitochondrion	other molecular function	Pf00004, Pf12037	108888	ENSMUSG00000029036	A2AD89; mmu:108888; Q3TA78; Q3UE74; Q69ZM7; Q8C6C6; Q925I1	Neutrophil degranulation		1	0	1.117	0.92	0.072	1.237	0.688	0.623	1.155	0.88	0.076	1	1	6.39656e-06	1	1	1	1	1	6.11121e-05	1.75095e+06	1.4422e+06	113658
FALSE	Ate1	High	Master Protein	Q9Z2A5	Arginyl-tRNA--protein transferase 1 OS=Mus musculus OX=10090 GN=Ate1 PE=1 SV=2	0.005	FALSE	4.881	3	1	18	1	516	59.1	8.19	28.12	1	protein metabolism;other metabolic processes	nucleus;other cell component	other molecular function	Pf04376, Pf04377	11907	ENSMUSG00000030850	mmu:11907; Q8CFP7; Q9Z2A4; Q9Z2A5			0	0	0.85	1.93	2.122	1.963	1.19	0.986	2.085	1.535	1.781	1	1	0.95121	1	1	1	1	1	1	490984	1.11516e+06	1.22599e+06
FALSE	Atf6	Medium	Master Protein	F6VAN0	Cyclic AMP-dependent transcription factor ATF-6 alpha OS=Mus musculus OX=10090 GN=Atf6 PE=1 SV=2	0.031	FALSE	2.478	2	1	16	1	656	72.6	7.77	0	1	stress response;developmental processes;signal transduction;other biological processes	other membranes;ER/Golgi;nucleus;other cell component	nucleic acid binding activity;other molecular function	Pf00170	226641	ENSMUSG00000026663	B2RU98; F6VAN0; mmu:226641; Q8BZ84	ATF6 (ATF6-alpha) activates chaperones	Alzheimer's disease	2	0	1.057	1.838	0.144	1.778	1.832	0.676	1.024	1.477	0.187	1	1	0.000928218	1	1	1	1	1		645930	1.12338e+06	88029
FALSE	Atg16l1	High	Master Protein	Q8C0J2	Autophagy-related protein 16-1 OS=Mus musculus OX=10090 GN=Atg16l1 PE=1 SV=1	0.001	FALSE	7.568	5	2	20	2	607	68.1	6.38	41.36	2	cell organization and biogenesis;protein metabolism;other metabolic processes;stress response;transport;other biological processes	other membranes;cytosol;cytoskeleton;other cytoplasmic organelle;other cell component	other molecular function	Pf00400, Pf08614	77040	ENSMUSG00000026289	mmu:77040; Q6KAT7; Q80U97; Q80U98; Q80U99; Q80Y53; Q8C0J2; Q9DB63	Macroautophagy		1	0	0.998	0.675	0.733	1.561	0.816	0.167	1.502	1.082	0.562	1	1		1	1	1	1	1		717153	484612	526864
TRUE	Atg2a	High	Master Protein	Q6P4T0	Autophagy-related protein 2 homolog A OS=Mus musculus OX=10090 GN=Atg2a PE=1 SV=2	0.003	FALSE	5.278	0	1	21	1	1914	210.8	6.06	18.36	1	cell organization and biogenesis;other metabolic processes	other membranes;ER/Golgi;other cell component	other molecular function	Pf09333, Pf12624	329015	ENSMUSG00000024773	mmu:329015; Q3U9I1; Q6P4T0; Q6PHN0; Q6ZQC4; Q8R213			0	0	1.184	1.071	0.085	0.917	0.812	0.452	1.158	0.685	0.125	1	1	2.73563e-05	1	1	1	1	1	0.000767966	5.92206e+06	5.35726e+06	424023
FALSE	Atg3	High	Master Protein	Q9CPX6	Ubiquitin-like-conjugating enzyme ATG3 OS=Mus musculus OX=10090 GN=Atg3 PE=1 SV=1	0	FALSE	19.285	17	5	115	5	314	35.8	4.72	149.5	5	cell organization and biogenesis;protein metabolism;other metabolic processes;transport;other biological processes	cytosol;other cell component	other molecular function	Pf03987	67841	ENSMUSG00000022663	mmu:67841; Q3TXJ9; Q9CPX6	Macroautophagy		1	0	1.252	0.9	1.013	1.491	1.025	1.071	1.651	2.005	0.938	1	1	1	1	1	1	1	0.770306	1	2.72259e+06	1.95896e+06	2.20443e+06
FALSE	Atg5	High	Master Protein	Q99J83	Autophagy protein 5 OS=Mus musculus OX=10090 GN=Atg5 PE=1 SV=1	0.001	FALSE	6.913	7	1	66	1	275	32.4	5.91	140.35	1	cell organization and biogenesis;protein metabolism;other metabolic processes;stress response;developmental processes;other biological processes	other membranes;cytosol;cytoskeleton;other cytoplasmic organelle;other cell component		Pf04106	11793	ENSMUSG00000038160	mmu:11793; Q99J83	Receptor Mediated Mitophagy; Macroautophagy; PINK1-PRKN Mediated Mitophagy		3	0	2.954	3.847	0.509	6.711	3.113	0.993	4.518	5.48	1.537	1	1	1	1	1	1	1	0.406004	1	507137	660432	87340.3
FALSE	Atg7	High	Master Protein	Q9D906	Ubiquitin-like modifier-activating enzyme ATG7 OS=Mus musculus OX=10090 GN=Atg7 PE=1 SV=1	0	FALSE	31.56	14	8	245	8	698	77.5	6.4	454.92	8	cell organization and biogenesis;protein metabolism;other metabolic processes;stress response;transport;developmental processes;other biological processes	cytosol;cytoskeleton;other cell component	other molecular function	Pf00899, Pf16420	74244	ENSMUSG00000030314	mmu:74244; Q3TCD9; Q8K4Q5; Q9D906	Neutrophil degranulation; Antigen processing: Ubiquitination & Proteasome degradation; Macroautophagy		3	0	1.29	1.367	0.835	2.059	1.112	1.342	1.706	1.648	1.071	1	1	1	1	1	1	1	1	1	4.22847e+06	4.48132e+06	2.7371e+06
TRUE	Atic	High	Master Protein	Q9CWJ9	Bifunctional purine biosynthesis protein ATIC OS=Mus musculus OX=10090 GN=Atic PE=1 SV=2	0	FALSE	175.659	69	30	1767	30	592	64.2	6.76	3775.25	30	other metabolic processes;developmental processes;other biological processes	plasma membrane;other membranes;cytosol	other molecular function	Pf01808, Pf02142	108147	ENSMUSG00000026192	mmu:108147; Q3UTQ3; Q80UH0; Q8BPF0; Q8BQV9; Q9CRI1; Q9CWJ9; Q9CZW9	Purine ribonucleoside monophosphate biosynthesis	Purine metabolism; One-carbon metabolism	3	0	1.307	0.883	0.251	1.352	0.98	0.527	1.34	0.953	0.234	1	1	0.00464655	1	1	1	1	1	0.013522	5.72352e+07	3.86766e+07	1.10045e+07
TRUE	Atl2	High	Master Protein	Q6PA06	Atlastin-2 OS=Mus musculus OX=10090 GN=Atl2 PE=1 SV=1	0	FALSE	22.544	10	5	172	4	583	66.2	5.43	252.31	5	cell organization and biogenesis	other membranes;ER/Golgi	other molecular function	Pf02263	56298	ENSMUSG00000059811	mmu:56298; Q3UX01; Q6PA06; Q7TMM3			0	0	0.985	0.823	0.044	1.516	0.732	1.09	1.162	0.851	0.207	1	1	2.82053e-06	1	1	1	1	1	0.0238559	1.26858e+07	1.05991e+07	571438
TRUE	Atl3	High	Master Protein	Q91YH5	Atlastin-3 OS=Mus musculus OX=10090 GN=Atl3 PE=1 SV=1	0	FALSE	83.503	35	11	460	10	541	60.5	6.1	863.88	11	cell organization and biogenesis;other biological processes	other membranes;ER/Golgi	other molecular function	Pf02263, Pf02841	109168	ENSMUSG00000024759	mmu:109168; Q3UGW3; Q8C0L7; Q8C174; Q91YH5; Q99LZ9			0	1	0.937	1.194	0.143	1.423	1.231	0.364	1.204	1.187	0.093	1	1	0.000245303	1	1	1	1	1	0.000700768	8.5934e+06	1.09492e+07	1.31052e+06
TRUE	Atox1	High	Master Protein	O08997	Copper transport protein ATOX1 OS=Mus musculus OX=10090 GN=Atox1 PE=1 SV=1	0	FALSE	24.647	59	4	502	4	68	7.3	6.51	940.36	4	stress response;transport;other biological processes	cytosol	other molecular function	Pf00403	11927	ENSMUSG00000018585	mmu:11927; O08997; Q5NCU2	Ion influx/efflux at host-pathogen interface		1	0	1.119	1.153	0.18	1.875	1.099	0.217	1.262	1.449	0.182	1	1	0.0162455	1	1	1	1	1	0.0170864	8.04322e+06	8.28712e+06	1.29657e+06
FALSE	Atp13a1	High	Master Protein	Q9EPE9	Endoplasmic reticulum transmembrane helix translocase OS=Mus musculus OX=10090 GN=Atp13a1 PE=1 SV=2	0	FALSE	37.063	11	9	155	9	1200	132.3	8.03	245.24	9	transport;other biological processes	other membranes;ER/Golgi	transporter activity;other molecular function	Pf00122, Pf00702	170759	ENSMUSG00000031862	B2RS54; mmu:170759; Q9EPE9	Ion transport by P-type ATPases		1	0	1.267	0.905	0.047	1.863	1.364	0.536	1.797	1.466	0.537	1	1	6.03409e-06	1	1	1	1	1	0.359479	3.47498e+06	2.48345e+06	129826
FALSE	Atp13a2	High	Master Protein	Q9CTG6	Polyamine-transporting ATPase 13A2 OS=Mus musculus OX=10090 GN=Atp13a2 PE=2 SV=3	0.005	FALSE	4.93	1	1	8	1	1169	126.4	8.12	18.22	1	cell organization and biogenesis;protein metabolism;other metabolic processes;stress response;transport;other biological processes	other membranes;ER/Golgi;other cytoplasmic organelle;other cell component	transporter activity;other molecular function	Pf00122, Pf00702, Pf12409	74772	ENSMUSG00000036622	A2AA78; mmu:74772; Q8CG98; Q9CTG6	Ion transport by P-type ATPases		1	0	0.01	0.848	0.01	1.44	1.013	0.904	1.589	1.922	0.01		1		1	1			1			161742
TRUE	Atp1a1	High	Master Protein	Q8VDN2	Sodium/potassium-transporting ATPase subunit alpha-1 OS=Mus musculus OX=10090 GN=Atp1a1 PE=1 SV=1	0	FALSE	245.122	40	35	4088	21	1023	112.9	5.45	8955.85	35	other metabolic processes;transport;other biological processes	plasma membrane;other membranes;cytoskeleton;ER/Golgi;other cytoplasmic organelle;other cell component	transporter activity;cytoskeletal activity;other molecular function	Pf00122, Pf00689, Pf00690, Pf00702, Pf13246	11928	ENSMUSG00000033161	mmu:11928; Q8VDN2; Q91Z09	Ion homeostasis; Ion transport by P-type ATPases		2	17	0.974	1.018	0.22	0.957	1.007	0.33	1.159	0.718	0.274	1	1	0.000397749	1	1	1	1	1	0.000569279	1.0216e+08	1.06792e+08	2.30439e+07
TRUE	Atp1a2	High	Master Protein	Q6PIE5	Sodium/potassium-transporting ATPase subunit alpha-2 OS=Mus musculus OX=10090 GN=Atp1a2 PE=1 SV=1	0	FALSE	197.352	37	33	2243	17	1020	112.1	5.55	5068.75	33	other metabolic processes;stress response;transport;developmental processes;other biological processes	plasma membrane;other membranes;other cytoplasmic organelle;other cell component	transporter activity;other molecular function	Pf00122, Pf00689, Pf00690, Pf00702, Pf13246	98660	ENSMUSG00000007097	mmu:98660; Q6PIE5; Q80UZ8	Ion homeostasis; Ion transport by P-type ATPases		2	2	0.661	0.529	0.103	0.169	0.331	0.069	0.271	0.155	0.115	1	1	0.0162871	1	1	0.771585	1	0.970632	0.0903139	1.62262e+07	1.29818e+07	2.53412e+06
FALSE	Atp1a3	High	Master Protein	Q6PIC6	Sodium/potassium-transporting ATPase subunit alpha-3 OS=Mus musculus OX=10090 GN=Atp1a3 PE=1 SV=1	0	FALSE	149.162	27	21	1976	5	1013	111.6	5.41	4705.98	21	cell organization and biogenesis;transport;signal transduction;other biological processes	plasma membrane;other membranes;ER/Golgi;nucleus;other cell component	signal transduction activity or receptor binding;transporter activity;other molecular function	Pf00122, Pf00689, Pf00690, Pf13246	232975	ENSMUSG00000040907	mmu:232975; Q6PIC6	Ion homeostasis; Ion transport by P-type ATPases		2	0	1.285	1.743	1.079	3.788	2.442	0.957	1.843	1.718	0.633	1	1	1	1	1	1	1	1	1	602962	817744	506420
TRUE	Atp1b1	High	Master Protein	P14094	Sodium/potassium-transporting ATPase subunit beta-1 OS=Mus musculus OX=10090 GN=Atp1b1 PE=1 SV=1	0	FALSE	11.977	8	2	119	2	304	35.2	8.65	129.6	2	cell adhesion;other metabolic processes;stress response;transport;signal transduction;other biological processes	plasma membrane;other membranes;cytoskeleton;other cell component	transporter activity;other molecular function	Pf00287	11931	ENSMUSG00000026576	mmu:11931; P14094	Ion homeostasis; Ion transport by P-type ATPases; Basigin interactions	Calcium regulation in cardiac cells	4	0	0.767	0.695	0.1	0.384	0.356	0.257	0.641	0.416	0.127	1	1	6.57199e-05	1	1	1	1	1	0.0188497	3.73272e+06	3.37946e+06	485223
FALSE	Atp1b2	High	Master Protein	P14231	Sodium/potassium-transporting ATPase subunit beta-2 OS=Mus musculus OX=10090 GN=Atp1b2 PE=1 SV=2	0.009	FALSE	3.85	4	1	13	1	290	33.3	8.31	2.06	1	cell adhesion;cell organization and biogenesis;transport;developmental processes;other biological processes	plasma membrane;other membranes;other cell component	transporter activity;other molecular function	Pf00287	11932	ENSMUSG00000041329	mmu:11932; P14231	Ion homeostasis; Basigin interactions; Ion transport by P-type ATPases	Calcium regulation in cardiac cells	4	0	0.832	1.612	0.01	1.075	1.237	2.211	0.591	9.728	0.483	1	1			1		1	1		192237	372600
FALSE	Atp1b3	High	Master Protein	P97370	Sodium/potassium-transporting ATPase subunit beta-3 OS=Mus musculus OX=10090 GN=Atp1b3 PE=1 SV=1	0	FALSE	27.953	28	7	267	7	278	31.8	8.51	238.27	7	transport;other biological processes	plasma membrane;other membranes;cytoskeleton;other cell component	transporter activity;other molecular function	Pf00287	11933	ENSMUSG00000032412	mmu:11933; P97370	Basigin interactions; Ion homeostasis; Ion transport by P-type ATPases	Calcium regulation in cardiac cells	4	0	1.083	1.028	0.292	1.408	1.111	0.455	1.395	0.636	0.414	1	1	0.139098	1	1	1	1	1	0.213978	4.83889e+06	4.58916e+06	1.30593e+06
TRUE	Atp2a1	High	Master Protein	Q8R429	Sarcoplasmic/endoplasmic reticulum calcium ATPase 1 OS=Mus musculus OX=10090 GN=Atp2a1 PE=1 SV=1	0	FALSE	613.413	57	62	10971	39	994	109.4	5.22	26188.1	62	cell organization and biogenesis;stress response;transport;signal transduction;other biological processes	other membranes;cytosol;cytoskeleton;mitochondrion;ER/Golgi;other cell component	transporter activity;other molecular function	Pf00122, Pf00689, Pf00690, Pf08282, Pf13246	11937	ENSMUSG00000030730	mmu:11937; Q8R429	Ion homeostasis; Ion transport by P-type ATPases; Reduction of cytosolic Ca++ levels	Alzheimer's disease	4	33	0.535	0.69	0.017	0.163	0.068	0.023	0.28	0.036	0.022	1	1	0.0220973	1	1	1	1	1	0.0743934	7.84862e+08	1.01239e+09	2.48474e+07
TRUE	Atp2a2	High	Master Protein	O55143	Sarcoplasmic/endoplasmic reticulum calcium ATPase 2 OS=Mus musculus OX=10090 GN=Atp2a2 PE=1 SV=2	0	FALSE	291.418	39	38	5013	20	1044	114.8	5.34	11347.8	38	cell organization and biogenesis;other metabolic processes;stress response;transport;signal transduction;other biological processes	plasma membrane;other membranes;cytosol;ER/Golgi;other cell component	signal transduction activity or receptor binding;transporter activity;other molecular function	Pf00122, Pf00689, Pf00690, Pf08282, Pf13246	11938	ENSMUSG00000029467	mmu:11938; O55143; Q9R2A9; Q9WUT5	Ion homeostasis; Ion transport by P-type ATPases; Reduction of cytosolic Ca++ levels	Alzheimer's disease; Myometrial relaxation and contraction pathways; Calcium regulation in cardiac cells	6	2	1.296	1.484	0.214	1.296	1.256	0.87	1.367	1.206	0.266	1	1	9.23279e-06	1	1	1	1	1	0.00150217	4.45813e+07	5.10461e+07	7.37125e+06
FALSE	Atp2a3	High	Master Protein	Q64518	Sarcoplasmic/endoplasmic reticulum calcium ATPase 3 OS=Mus musculus OX=10090 GN=Atp2a3 PE=1 SV=4	0	FALSE	156.781	18	19	2222	5	999	109.5	5.66	5689.53	19	stress response;transport;signal transduction;other biological processes	other membranes;cytosol;ER/Golgi	transporter activity;enzyme regulator activity;other molecular function	Pf00122, Pf00689, Pf00690, Pf00702	53313	ENSMUSG00000020788	mmu:53313; O70625; Q64517; Q64518; Q8VD16	Ion homeostasis; Ion transport by P-type ATPases; Reduction of cytosolic Ca++ levels	Alzheimer's disease; Myometrial relaxation and contraction pathways; Calcium regulation in cardiac cells	6	0	0.988	0.6	5.306	1.06	0.544	1.094	2.272	2.726	6.094	1	1	0.277578	1	1	1		1	0.18035	350135	212552	1.88005e+06
TRUE	Atp2b1	High	Master Protein	G5E829	Plasma membrane calcium-transporting ATPase 1 OS=Mus musculus OX=10090 GN=Atp2b1 PE=1 SV=1	0	FALSE	99.209	20	16	763	9	1220	134.7	5.91	1431.27	16	stress response;transport;developmental processes;other biological processes	plasma membrane;other membranes;ER/Golgi;nucleus;other cell component	transporter activity;other molecular function	Pf00122, Pf00689, Pf00690, Pf00702, Pf12424, Pf13246	67972	ENSMUSG00000019943	G5E829; mmu:67972	Ion homeostasis; Ion transport by P-type ATPases; Reduction of cytosolic Ca++ levels	Splicing factor NOVA regulated synaptic proteins; Calcium regulation in cardiac cells	5	7	1.08	1.293	0.148	2.01	1.736	0.359	1.236	1.381	0.234	1	1	1.91775e-05	1	1	0.802482	1	1	0.00323332	1.24169e+07	1.48594e+07	1.70627e+06
TRUE	Atp2b4	High	Master Protein	Q6Q477	Plasma membrane calcium-transporting ATPase 4 OS=Mus musculus OX=10090 GN=Atp2b4 PE=1 SV=1	0	FALSE	71.606	15	14	546	7	1205	133	6.13	1017.55	14	stress response;transport;developmental processes;other biological processes	plasma membrane;other membranes;cytoskeleton;other cell component	transporter activity;enzyme regulator activity;other molecular function	Pf00122, Pf00689, Pf00690, Pf00702, Pf12424, Pf13246	381290	ENSMUSG00000026463	mmu:381290; Q32ME1; Q6Q477	Ion homeostasis; Ion transport by P-type ATPases; Reduction of cytosolic Ca++ levels		3	0	1.102	1.24	0.042	0.801	1.094	0.202	0.872	0.859	0.077	1	1	1.02333e-06	1	1	0.55781	1	1	0.000201391	5.32026e+06	5.98595e+06	202113
FALSE	Atp2c1	High	Master Protein	Q80XR2	Calcium-transporting ATPase type 2C member 1 OS=Mus musculus OX=10090 GN=Atp2c1 PE=1 SV=2	0.001	FALSE	6.381	3	1	55	1	918	100.2	6.83	183.77	1	cell adhesion;cell organization and biogenesis;transport;other biological processes	plasma membrane;other membranes;ER/Golgi;other cell component	transporter activity;other molecular function	Pf00122, Pf00689, Pf00690, Pf00702	235574	ENSMUSG00000032570	E9QMB9; mmu:235574; Q80XR2; Q80YZ2	Ion transport by P-type ATPases		1	0	1.389	1.417	0.01	1.763	1.434	1.143	1.538	1.535	0.01	1	1		1	1		1	1		519719	530241
TRUE	Atp5f1a	High	Master Protein	Q03265	ATP synthase subunit alpha, mitochondrial OS=Mus musculus OX=10090 GN=Atp5f1a PE=1 SV=1	0	FALSE	243.301	54	27	6070	27	553	59.7	9.19	15488.7	27	other metabolic processes;transport;other biological processes	plasma membrane;other membranes;mitochondrion;nucleus;other cell component	signal transduction activity or receptor binding;transporter activity;other molecular function	Pf00006, Pf00306, Pf02874	11946	ENSMUSG00000025428	mmu:11946; Q03265; Q3TFN0; Q3THN8; Q3TPR0; Q3TPV3; Q3TZU3; Q3UIR7; Q543Y6	Formation of ATP by chemiosmotic coupling; Cristae formation	Oxidative phosphorylation; Electron transport chain	4	0	1.104	0.867	0.17	0.881	0.625	0.326	1.111	0.588	0.202	1	1	0.000202152	1	1	1	1	1	0.00298308	5.63245e+08	4.42125e+08	8.65781e+07
TRUE	Atp5f1b	High	Master Protein	P56480	ATP synthase subunit beta, mitochondrial OS=Mus musculus OX=10090 GN=Atp5f1b PE=1 SV=2	0	FALSE	380.618	79	30	8888	30	529	56.3	5.34	24666.4	30	other metabolic processes;transport;developmental processes;other biological processes	plasma membrane;other membranes;mitochondrion;other cell component	signal transduction activity or receptor binding;transporter activity;other molecular function	Pf00006, Pf02874	11947	ENSMUSG00000025393	mmu:11947; P56480; Q0QEP4; Q3TFD7; Q3TIP9; Q3TK44; Q3TWD5; Q3TX28; Q3U6U4; Q3U774; Q3UB69; Q3UF69; Q8CI65; Q8VEJ5; Q9CTI7; Q9CWX7	Mitochondrial protein import; Formation of ATP by chemiosmotic coupling; Cristae formation	Oxidative phosphorylation; Electron transport chain	5	0	0.89	0.936	0.119	0.957	0.602	0.189	0.919	0.687	0.108	1	1	2.88061e-05	1	1	0.497066	1	1	0.000142812	6.41004e+08	6.74333e+08	8.5743e+07
TRUE	Atp5f1c	High	Master Protein	Q91VR2	ATP synthase subunit gamma, mitochondrial OS=Mus musculus OX=10090 GN=Atp5f1c PE=1 SV=1	0	FALSE	63.613	32	10	915	10	298	32.9	9.01	1402.96	10	other metabolic processes;transport	other membranes;mitochondrion	transporter activity	Pf00231	11949	ENSMUSG00000025781	mmu:11949; Q91VR2	Formation of ATP by chemiosmotic coupling; Cristae formation	Electron transport chain	3	0	0.985	0.938	0.171	0.836	0.732	0.412	0.997	0.696	0.239	1	1	1.47203e-05	1	1	1	1	1	0.000927757	2.41802e+07	2.30252e+07	4.20506e+06
TRUE	Atp5f1d	High	Master Protein	Q9D3D9	ATP synthase subunit delta, mitochondrial OS=Mus musculus OX=10090 GN=Atp5f1d PE=1 SV=1	0	FALSE	46.482	38	3	574	3	168	17.6	5.08	1823.22	3	cell organization and biogenesis;other metabolic processes;transport	other membranes;mitochondrion	transporter activity;other molecular function	Pf02823	66043	ENSMUSG00000003072	mmu:66043; Q9D3D9	Formation of ATP by chemiosmotic coupling; Cristae formation	Oxidative phosphorylation; Electron transport chain	4	0	0.993	0.813	0.117	0.839	0.602	0.256	0.825	0.647	0.108	1	1	1.26847e-05	1	1	0.967769	1	1	6.59502e-05	7.52834e+07	6.16662e+07	8.88848e+06
FALSE	Atp5f1e	Medium	Master Protein	P56382	ATP synthase subunit epsilon, mitochondrial OS=Mus musculus OX=10090 GN=Atp5f1e PE=1 SV=2	0.043	FALSE	2.33	15	1	18	1	52	5.8	10.01	12.83	1	other metabolic processes;transport	other membranes;mitochondrion	transporter activity;other molecular function	Pf04627	67126	ENSMUSG00000016252	mmu:67126; P56382	Formation of ATP by chemiosmotic coupling; Cristae formation	Oxidative phosphorylation; Electron transport chain	4	0	0.877	0.36	0.404	0.798	0.29	0.767	1.012	0.501	0.583	1	1	0.877684	1	1	1	1	1	1	1.4489e+06	595162	666743
FALSE	Atp5if1	High	Master Protein	O35143	ATPase inhibitor, mitochondrial OS=Mus musculus OX=10090 GN=Atp5if1 PE=1 SV=2	0.001	FALSE	7.621	23	3	32	3	106	12.2	9.64	22.22	3	cell organization and biogenesis;other metabolic processes;stress response;transport;developmental processes;other biological processes	other cell component	other molecular function	Pf04568	11983	ENSMUSG00000054428	mmu:11983; O35143; Q9D879		Electron transport chain	1	0	2.08	1.706	0.503	1.659	1.346	0.85	1.729	1.52	0.347	1	1	0.786623	1	1	1	1	1	0.468619	3.29192e+06	2.70009e+06	796210
FALSE	Atp5me	High	Master Protein	Q06185	ATP synthase subunit e, mitochondrial OS=Mus musculus OX=10090 GN=Atp5me PE=1 SV=2	0	FALSE	14.424	48	4	261	4	71	8.2	9.35	134.58	4	other metabolic processes;transport	other membranes;mitochondrion	transporter activity;other molecular function	Pf05680	11958	ENSMUSG00000050856	mmu:11958; P70342; Q06185	Formation of ATP by chemiosmotic coupling; Cristae formation	Oxidative phosphorylation; Electron transport chain	4	0	0.919	0.319	0.463	0.103	0.07	0.493	0.976	0.087	0.493	1	1	1	1	1	1	1	0.663944	1	1.49539e+07	5.18814e+06	7.5347e+06
FALSE	Atp5mf	High	Master Protein	P56135	ATP synthase subunit f, mitochondrial OS=Mus musculus OX=10090 GN=Atp5mf PE=1 SV=3	0	FALSE	15.942	38	3	329	3	88	10.3	9.95	558.97	3	other metabolic processes;transport	other membranes;mitochondrion;nucleus	transporter activity	Pf10206	57423	ENSMUSG00000038690	mmu:57423; P56135; Q3THX9; Q9JMF4	Formation of ATP by chemiosmotic coupling; Cristae formation	Oxidative phosphorylation; Electron transport chain	4	0	0.868	0.396	0.314	0.738	0.297	0.656	0.958	0.708	0.48	1	1	0.0105663	1	1	1	1	1	0.68547	7.2717e+06	3.32248e+06	2.63299e+06
TRUE	Atp5mg	High	Master Protein	Q9CPQ8	ATP synthase subunit g, mitochondrial OS=Mus musculus OX=10090 GN=Atp5mg PE=1 SV=1	0	FALSE	12.444	27	2	46	2	103	11.4	9.74	49.14	2	other metabolic processes;transport	other membranes;mitochondrion	transporter activity	Pf04718	27425	ENSMUSG00000038717	mmu:27425; O70590; Q5M9M8; Q9CPQ8	Formation of ATP by chemiosmotic coupling; Cristae formation	Oxidative phosphorylation; Electron transport chain	4	0	0.955	0.722	0.168	0.669	0.664	0.444	0.9	0.603	0.223	1	1	9.09613e-05	1	1	1	1	1	0.000991768	3.56068e+06	2.69252e+06	626761
FALSE	Atp5mj	Medium	Master Protein	P56379	ATP synthase subunit ATP5MJ, mitochondrial OS=Mus musculus OX=10090 GN=Atp5mj PE=1 SV=1	0.012	FALSE	3.37	14	1	24	1	58	6.7	9.99	3.34	1		other membranes;mitochondrion		Pf08039	70257	ENSMUSG00000021290	mmu:70257; P56379			0	0	0.756	0.429	0.383	0.732	0.589	0.572	0.689	0.712	0.486	1	1	0.0399067	1		1	1	1	0.41161	438606	248961	222397
FALSE	Atp5mk	High	Master Protein	Q78IK2	ATP synthase membrane subunit K, mitochondrial OS=Mus musculus OX=10090 GN=Atp5mk PE=1 SV=1	0	FALSE	14.663	47	3	117	3	58	6.4	9.83	256.42	3		other membranes;mitochondrion		Pf14960	66477	ENSMUSG00000071528	mmu:66477; Q78IK2; Q9ER48			0	0	1.031	0.878	0.051	1.27	0.954	0.407	1.11	0.703	0.049	1	1	3.01648e-06	1	1	1	1	1		2.43605e+06	2.074e+06	120720
TRUE	Atp5pb	High	Master Protein	Q9CQQ7	ATP synthase F(0) complex subunit B1, mitochondrial OS=Mus musculus OX=10090 GN=Atp5pb PE=1 SV=1	0	FALSE	38.255	27	8	585	8	256	28.9	9.06	902.45	8	other metabolic processes;transport	other membranes;mitochondrion;nucleus	transporter activity;other molecular function	Pf05405	11950	ENSMUSG00000000563	mmu:11950; Q9CQQ7	Formation of ATP by chemiosmotic coupling; Cristae formation	Oxidative phosphorylation; Electron transport chain	4	0	0.89	1.016	0.115	0.866	0.847	0.237	0.963	0.744	0.186	1	1	2.11911e-05	1	1	0.934051	1	1	0.000557926	3.67723e+07	4.19861e+07	4.73774e+06
TRUE	Atp5pd	High	Master Protein	Q9DCX2	ATP synthase subunit d, mitochondrial OS=Mus musculus OX=10090 GN=Atp5pd PE=1 SV=3	0	FALSE	59.604	59	9	851	9	161	18.7	5.69	1431.88	9	other metabolic processes;transport;other biological processes	other membranes;mitochondrion	transporter activity;other molecular function	Pf05873	71679	ENSMUSG00000034566	B1ASE1; mmu:71679; Q542H1; Q7M0I0; Q91YK9; Q9DCX2	Formation of ATP by chemiosmotic coupling; Cristae formation	Oxidative phosphorylation; Electron transport chain	4	0	1.031	0.597	0.364	0.809	0.475	0.64	1.111	0.54	0.441	1	1	0.150379	1	1	1	1	1	0.0989206	3.27048e+07	1.89425e+07	1.15299e+07
TRUE	Atp5pf	High	Master Protein	P97450	ATP synthase-coupling factor 6, mitochondrial OS=Mus musculus OX=10090 GN=Atp5pf PE=1 SV=1	0	FALSE	28.976	44	4	658	4	108	12.5	9.36	862.25	4	other metabolic processes;transport;other biological processes	non-structural extracellular;other membranes;mitochondrion;other cell component	transporter activity;other molecular function	Pf05511	11957	ENSMUSG00000022890	mmu:11957; P97450	Formation of ATP by chemiosmotic coupling; Cristae formation	Oxidative phosphorylation; Electron transport chain	4	0	0.886	0.572	0.148	0.632	0.542	0.291	0.945	0.56	0.174	1	1	0.00062075	1	1	1	1	1	0.00159003	1.13778e+07	7.35316e+06	1.90294e+06
FALSE	Atp5po	High	Master Protein	Q9DB20	ATP synthase subunit O, mitochondrial OS=Mus musculus OX=10090 GN=Atp5po PE=1 SV=1	0	FALSE	77.657	60	10	937	10	213	23.3	9.99	1635.22	10	other metabolic processes;transport;other biological processes	plasma membrane;other membranes;mitochondrion;other cell component	transporter activity;other molecular function	Pf00213	28080	ENSMUSG00000022956	mmu:28080; Q9DB20	Formation of ATP by chemiosmotic coupling; Cristae formation	Oxidative phosphorylation; Electron transport chain	4	0	1.153	0.573	0.388	0.597	0.33	0.731	1.178	0.58	0.415	1	1	0.285831	1	1	1	1	1	0.591383	2.86228e+07	1.42209e+07	9.63532e+06
FALSE	Atp6ap1	High	Master Protein	Q9R1Q9	V-type proton ATPase subunit S1 OS=Mus musculus OX=10090 GN=Atp6ap1 PE=1 SV=1	0	FALSE	12.602	7	2	38	2	463	51	5.92	97.33	2	transport;other biological processes	plasma membrane;other membranes;ER/Golgi	other molecular function	Pf05827, Pf20520	54411	ENSMUSG00000019087	mmu:54411; Q9R1Q9	RHOA GTPase cycle; Insulin receptor recycling; Transferrin endocytosis and recycling; Ion channel transport	Oxidative phosphorylation	5	0	0.205	0.221	0.01	2.161	0.75	0.865	1.537	0.697	0.746	1	1		1	1	1	1	1	1	148605	159618
FALSE	Atp6ap2	High	Master Protein	Q9CYN9	Renin receptor OS=Mus musculus OX=10090 GN=Atp6ap2 PE=1 SV=2	0.002	FALSE	5.818	5	1	6	1	350	39.1	5.54	17.63	1	cell organization and biogenesis;protein metabolism;other metabolic processes;developmental processes;other biological processes	non-structural extracellular;plasma membrane;other membranes;ER/Golgi;other cytoplasmic organelle;other cell component	other molecular function	Pf07850	70495	ENSMUSG00000031007	A2BDN5; mmu:70495; Q8BVU6; Q91YU5; Q9CYN9	Neutrophil degranulation; Metabolism of Angiotensinogen to Angiotensins	Oxidative phosphorylation	3	0	100			100			100	100											1.1441e+06
FALSE	Atp6v0a1	High	Master Protein	Q9Z1G4	V-type proton ATPase 116 kDa subunit a1 OS=Mus musculus OX=10090 GN=Atp6v0a1 PE=1 SV=3	0	FALSE	53.216	14	11	577	11	839	96.4	6.76	713.25	11	transport;other biological processes	plasma membrane;other membranes;cytosol;ER/Golgi;nucleus;other cytoplasmic organelle;other cell component	transporter activity;other molecular function	Pf01496	11975	ENSMUSG00000019302	A2A5A1; mmu:11975; Q9JHJ4; Q9JL13; Q9JL14; Q9Z1G4	Neutrophil degranulation; ROS and RNS production in phagocytes; Insulin receptor recycling; Transferrin endocytosis and recycling; Ion channel transport		5	0	1.182	1.223	0.264	1.638	1.172	0.781	1.062	0.949	0.316	1	1	0.305397	1	1	1	1	1	0.974144	6.44319e+06	6.6664e+06	1.43638e+06
FALSE	Atp6v0a4	Medium	Master Protein	Q920R6	V-type proton ATPase 116 kDa subunit a isoform 4 OS=Mus musculus OX=10090 GN=Atp6v0a4 PE=1 SV=1	0.019	FALSE	2.844	2	1	10	1	833	95.5	6.35	3.63	1	transport;other biological processes	plasma membrane;other membranes;other cytoplasmic organelle;other cell component	transporter activity;other molecular function	Pf01496	140494	ENSMUSG00000038600	mmu:140494; Q8CJ79; Q920B5; Q920R6	ROS and RNS production in phagocytes; Insulin receptor recycling; Transferrin endocytosis and recycling; Ion channel transport		4	0	0.952	0.757	0.01	0.882	0.567	1.096	0.878	0.747	0.01	1	1		1	1	1	1	1		249140	198105
FALSE	Atp6v0c	High	Master Protein	P63082	V-type proton ATPase 16 kDa proteolipid subunit OS=Mus musculus OX=10090 GN=Atp6v0c PE=1 SV=1	0.002	FALSE	5.858	12	1	7	1	155	15.8	9.13	2.27	1	cell organization and biogenesis;transport;other biological processes	other membranes;ER/Golgi;other cytoplasmic organelle	transporter activity;other molecular function	Pf00137	11984	ENSMUSG00000024121	mmu:11984; P23967; P63082; Q3TD69	Neutrophil degranulation; Amino acids regulate mTORC1; ROS and RNS production in phagocytes; Insulin receptor recycling; Transferrin endocytosis and recycling; Ion channel transport		6	0	100	100	100	100		100	100	100	100										260159	97050.4	369581
FALSE	Atp6v0d1	High	Master Protein	P51863	V-type proton ATPase subunit d 1 OS=Mus musculus OX=10090 GN=Atp6v0d1 PE=1 SV=2	0	FALSE	59.705	42	12	570	12	351	40.3	5	771.81	12	cell organization and biogenesis;transport;developmental processes;other biological processes	plasma membrane;other membranes;cytoskeleton;ER/Golgi;other cytoplasmic organelle;other cell component	transporter activity;other molecular function	Pf01992	11972	ENSMUSG00000013160	mmu:11972; P51863; Q54A57; Q9QWJ2	Amino acids regulate mTORC1; ROS and RNS production in phagocytes; Insulin receptor recycling; Transferrin endocytosis and recycling; Ion channel transport		5	0	1.09	1.335	0.68	2.4	1.406	1.03	1.554	1.566	0.588	1	1	1	1	1	1	1	1	1	6.48314e+06	7.94051e+06	4.04283e+06
FALSE	Atp6v0d2	High	Master Protein	Q80SY3	V-type proton ATPase subunit d 2 OS=Mus musculus OX=10090 GN=Atp6v0d2 PE=2 SV=2	0	FALSE	19.409	21	4	35	4	350	40.5	5.25	60.04	4	transport;other biological processes	plasma membrane;other membranes;other cytoplasmic organelle	transporter activity	Pf01992	242341	ENSMUSG00000028238	mmu:242341; Q3TDQ6; Q5I0V5; Q80SY3; Q8BTL3; Q8BW16	Amino acids regulate mTORC1; ROS and RNS production in phagocytes; Insulin receptor recycling; Transferrin endocytosis and recycling; Ion channel transport		5	0	0.941	1.23	0.01	1.286	0.997	0.228	0.378	0.584	0.01	1	1		1	1	1	1	1		1.82494e+06	2.38377e+06
FALSE	Atp6v1a	High	Master Protein	P50516	V-type proton ATPase catalytic subunit A OS=Mus musculus OX=10090 GN=Atp6v1a PE=1 SV=2	0	FALSE	204.986	59	29	2919	29	617	68.3	5.58	6038.94	29	other metabolic processes;transport;other biological processes	plasma membrane;other membranes;cytosol;ER/Golgi;nucleus;other cytoplasmic organelle;other cell component	transporter activity;other molecular function	Pf00006, Pf02874, Pf16886	11964	ENSMUSG00000052459	mmu:11964; P50516; Q3TKS0; Q3U5W3; Q3U777; Q3UDZ9; Q3US31; Q8CHX2	Amino acids regulate mTORC1; ROS and RNS production in phagocytes; Insulin receptor recycling; Transferrin endocytosis and recycling; Ion channel transport		5	0	1.256	1.217	0.435	2.219	1.223	0.771	1.642	1.571	0.404	1	1	0.0637612	1	1	1	1	1	0.2358	9.52256e+07	9.22786e+07	3.29452e+07
FALSE	Atp6v1b2	High	Master Protein	P62814	V-type proton ATPase subunit B, brain isoform OS=Mus musculus OX=10090 GN=Atp6v1b2 PE=1 SV=1	0	FALSE	155.546	61	23	1731	23	511	56.5	5.81	3032.58	23	other metabolic processes;transport	plasma membrane;other membranes;cytosol;other cytoplasmic organelle;other cell component	other molecular function	Pf00006, Pf02874	11966	ENSMUSG00000006273	mmu:11966; O09045; P50517; P62814; Q3TG74; Q3TL62; Q3TVK6; Q3TWR0; Q3U791; Q3U7C8; Q3U9Z0; Q3UAW7	Amino acids regulate mTORC1; ROS and RNS production in phagocytes; Insulin receptor recycling; Transferrin endocytosis and recycling; Ion channel transport		5	0	1.3	0.948	0.563	2.077	1.194	1.07	1.861	1.698	0.634	1	1	0.730379	1	1	1	1	1	1	3.41343e+07	2.49035e+07	1.47811e+07
FALSE	Atp6v1c1	High	Master Protein	Q9Z1G3	V-type proton ATPase subunit C 1 OS=Mus musculus OX=10090 GN=Atp6v1c1 PE=1 SV=4	0	FALSE	54.335	37	13	453	13	382	43.9	7.46	749.76	13	transport	plasma membrane;other membranes;other cytoplasmic organelle;other cell component	transporter activity	Pf03223	66335	ENSMUSG00000022295	mmu:66335; Q91Z42; Q9Z1G3	ROS and RNS production in phagocytes; Amino acids regulate mTORC1; Insulin receptor recycling; Transferrin endocytosis and recycling; Ion channel transport		5	0	1.411	1.55	0.961	2.881	1.83	1.129	1.735	1.932	0.708	1	1	1	1	1	1	1	1	1	9.24943e+06	1.01634e+07	6.30054e+06
FALSE	Atp6v1d	High	Master Protein	P57746	V-type proton ATPase subunit D OS=Mus musculus OX=10090 GN=Atp6v1d PE=1 SV=1	0	FALSE	21.064	18	5	142	5	247	28.4	9.45	136.46	5	cell organization and biogenesis;transport;other biological processes	other membranes;cytoskeleton;other cell component	transporter activity	Pf01813	73834	ENSMUSG00000021114	mmu:73834; P57746	Neutrophil degranulation; Amino acids regulate mTORC1; ROS and RNS production in phagocytes; Insulin receptor recycling; Transferrin endocytosis and recycling; Ion channel transport		6	0	1.607	1.823	2.053	2.424	1.872	1.247	1.363	0.829	1.934	1	1	1	1	1	1	1	1	1	5.83789e+06	6.62451e+06	7.46173e+06
FALSE	Atp6v1e1	High	Master Protein	P50518	V-type proton ATPase subunit E 1 OS=Mus musculus OX=10090 GN=Atp6v1e1 PE=1 SV=2	0	FALSE	55.402	37	11	719	11	226	26.1	8.43	1492.39	11	transport	plasma membrane;other membranes;cytosol;other cytoplasmic organelle;other cell component	transporter activity;other molecular function	Pf01991	11973	ENSMUSG00000019210	mmu:11973; P50518; Q3UK59; Q8K5D6; Q99LD0	ROS and RNS production in phagocytes; Amino acids regulate mTORC1; Insulin receptor recycling; Transferrin endocytosis and recycling; Ion channel transport		5	0	1.631	1.014	1.005	2.66	1.038	1.434	2.486	1.455	1.006	1	1	1	1	1	1	1	1	1	2.37659e+07	1.4767e+07	1.46408e+07
FALSE	Atp6v1f	High	Master Protein	Q9D1K2	V-type proton ATPase subunit F OS=Mus musculus OX=10090 GN=Atp6v1f PE=1 SV=2	0	FALSE	20.284	43	5	405	5	119	13.4	5.82	519.69	5	transport	other membranes;other cytoplasmic organelle	transporter activity	Pf01990	66144	ENSMUSG00000004285	mmu:66144; Q3U6X0; Q9D1K2	Amino acids regulate mTORC1; ROS and RNS production in phagocytes; Insulin receptor recycling; Transferrin endocytosis and recycling; Ion channel transport		5	0	1.102	1.035	0.534	2.092	0.993	0.692	1.351	1.562	0.424	1	1	0.81528	1	1	1	1	1	0.291465	3.64822e+06	3.42629e+06	1.76896e+06
FALSE	Atp6v1g1	High	Master Protein	Q9CR51	V-type proton ATPase subunit G 1 OS=Mus musculus OX=10090 GN=Atp6v1g1 PE=1 SV=3	0	FALSE	35.458	70	6	149	6	118	13.7	7.97	329.73	6	transport;other biological processes	plasma membrane;other membranes;cytosol;other cytoplasmic organelle	transporter activity;other molecular function	Pf03179	66290	ENSMUSG00000039105	mmu:66290; Q9CR51	ROS and RNS production in phagocytes; Amino acids regulate mTORC1; Insulin receptor recycling; Transferrin endocytosis and recycling; Ion channel transport	Osteoclast signaling	6	0	3.064	1.013	17.177	3.022	0.01	13.514	4.174	4.184	12.818	1	1	0.187413	1		1	1	1	0.260001	559302	184842	3.13525e+06
FALSE	Atp6v1h	High	Master Protein	Q8BVE3	V-type proton ATPase subunit H OS=Mus musculus OX=10090 GN=Atp6v1h PE=1 SV=1	0	FALSE	46.743	22	8	291	8	483	55.8	6.61	581.92	8	transport	other membranes;other cytoplasmic organelle	transporter activity	Pf03224, Pf11698	108664	ENSMUSG00000033793	mmu:108664; Q8BVE3; Q921X8	Amino acids regulate mTORC1; ROS and RNS production in phagocytes; Insulin receptor recycling; Transferrin endocytosis and recycling; Ion channel transport		5	0	1.854	1.211	0.619	2.935	1.616	1.09	2.611	2.781	1.027	1	1	1	1	1	1	1	1	1	7.05816e+06	4.60916e+06	2.35713e+06
FALSE	Atp7a	Medium	Master Protein	Q64430	Copper-transporting ATPase 1 OS=Mus musculus OX=10090 GN=Atp7a PE=1 SV=3	0.042	FALSE	2.337	1	1	5	1	1491	161.9	6.62	5.15	1	cell organization and biogenesis;protein metabolism;other metabolic processes;stress response;transport;developmental processes;signal transduction;other biological processes	plasma membrane;other membranes;cytosol;ER/Golgi;nucleus;other cytoplasmic organelle;other cell component	transporter activity;other molecular function	Pf00122, Pf00403, Pf00702	11977	ENSMUSG00000033792	A2AG69; mmu:11977; O35101; P97422; Q64430; Q64431	Ion influx/efflux at host-pathogen interface; Ion transport by P-type ATPases		2	0	1.661	1.221	0.01	1.209	1.391	0.787	2.667	4.298	0.611		1		1	1	1	1	1		379225	278760
FALSE	Atp8a1	Low	Master Protein	P70704	Phospholipid-transporting ATPase IA OS=Mus musculus OX=10090 GN=Atp8a1 PE=1 SV=2	0.051	FALSE	2.275	1	1	3	1	1164	131.3	6.84	2.3	1	cell organization and biogenesis;transport;other biological processes	plasma membrane;other membranes;ER/Golgi;other cell component	transporter activity;other molecular function	Pf00122, Pf13246, Pf16209, Pf16212	11980	ENSMUSG00000037685	mmu:11980; P70704; Q8BR88	Neutrophil degranulation; Ion transport by P-type ATPases		2	0	2.166	2.104	0.01	2.595	2.705	0.961	1.897	2.064	0.01	1	1			1		1	1		195247	189725
FALSE	Atrx	High	Master Protein	Q61687	Transcriptional regulator ATRX OS=Mus musculus OX=10090 GN=Atrx PE=1 SV=3	0	FALSE	13.191	2	3	25	3	2476	278.4	6.68	49.45	3	cell cycle OR cell proliferation;cell organization and biogenesis;DNA metabolism;other metabolic processes;stress response;developmental processes;signal transduction;other biological processes	nucleus;other cell component	nucleic acid binding activity;other molecular function	Pf00176, Pf00271, Pf17981	22589	ENSMUSG00000031229	A2ADH4; mmu:22589; Q61687	Inhibition of DNA recombination at telomere	Mechanisms associated with pluripotency	2	0	1.259	0.87	0.198	2.164	0.907	0.828	2.24	1.672	0.209	1	1		1	1	1	1	1	0.252046	979043	676824	154237
FALSE	Atxn10	High	Master Protein	P28658	Ataxin-10 OS=Mus musculus OX=10090 GN=Atxn10 PE=1 SV=2	0	FALSE	36.136	27	9	157	9	475	53.7	5.25	248.02	9	cell organization and biogenesis;developmental processes	plasma membrane;other membranes;cytosol;other cell component	other molecular function	Pf09759	54138	ENSMUSG00000016541	mmu:54138; P28658; Q543S3; Q99LP5; Q9D1I1			0	0	1.149	1.097	0.467	2.346	1.097	0.578	1.71	1.043	0.329	1	1	0.668944	1	1	1	1	1	0.544893	1.02317e+07	9.76462e+06	4.16252e+06
FALSE	Atxn2l	High	Master Protein	Q7TQH0	Ataxin-2-like protein OS=Mus musculus OX=10090 GN=Atxn2l PE=1 SV=1	0	FALSE	45.272	14	10	217	10	1049	110.6	8.85	305.64	10	cell organization and biogenesis;other biological processes	other membranes;cytosol;nucleus;other cell component	nucleic acid binding activity	Pf06741, Pf07145, Pf14438	233871	ENSMUSG00000032637	mmu:233871; Q7TQH0; Q80XN9; Q8K059			0	0	1.633	1.314	0.24	1.163	0.994	1.913	2.079	1.719	0.555	1	1	0.00103667	1	1	1	1	1	1	6.14378e+06	4.94365e+06	902228
FALSE	Auh	Low	Master Protein	Q9JLZ3	Methylglutaconyl-CoA hydratase, mitochondrial OS=Mus musculus OX=10090 GN=Auh PE=1 SV=1	0.065	FALSE	2.177	3	1	16	1	314	33.4	9.51	19.53	1	other metabolic processes	mitochondrion	nucleic acid binding activity;other molecular function	Pf00378	11992		mmu:11992; Q80YD7; Q8QZS0; Q9CY78; Q9D155; Q9JLZ3	Branched-chain amino acid catabolism	mRNA processing	2	0	0.965	1.342	0.01	1.053	0.746	1.078	0.952	0.571	0.161	1	1		1	1		1	1		474820	660477
FALSE	Aup1	High	Master Protein	P70295	Lipid droplet-regulating VLDL assembly factor AUP1 OS=Mus musculus OX=10090 GN=Aup1 PE=1 SV=1	0.005	FALSE	4.871	2	1	22	1	410	46.1	8.4	22.51	1	cell organization and biogenesis;protein metabolism;other metabolic processes;stress response;transport;other biological processes	other membranes;ER/Golgi;other cytoplasmic organelle;other cell component	enzyme regulator activity;other molecular function	Pf02845	11993		P70295			0	0	1.168	1.855	0.696	2.785	3.426	0.281	1.876	5.115	0.76	1	1	1	1	1	1	1	0.243339	1	1.08855e+06	1.72916e+06	648669
FALSE	Aven	High	Master Protein	Q9D9K3	Cell death regulator Aven OS=Mus musculus OX=10090 GN=Aven PE=1 SV=2	0.002	FALSE	5.555	6	1	28	1	342	37.2	4.98	50.11	1	other biological processes	other membranes;other cell component			74268	ENSMUSG00000003604	A2AGL4; mmu:74268; Q9D9K3	Regulation of the apoptosome activity		2	0	1.589	1.114	0.01	0.616	1.279	0.842	1.583	0.76	0.01	1	1		1	1		1	1		988897	693088
FALSE	Avil	High	Master Protein	O88398	Advillin OS=Mus musculus OX=10090 GN=Avil PE=1 SV=2	0	FALSE	15.049	7	3	20	3	819	92	5.54	33.14	3	cell organization and biogenesis;developmental processes;other biological processes	cytoskeleton;other cell component	cytoskeletal activity;other molecular function	Pf00626, Pf02209	11567	ENSMUSG00000025432	mmu:11567; O70466; O88398; Q3U1K5			0	0	1.048	0.907	5.173	0.248	0.536	4.17	0.176	0.603	7.257	1	1	0.500156	1	1	1	1	1	0.83631	1.31247e+06	1.13478e+06	6.47568e+06
FALSE	Awat1	High	Master Protein	A2ADU9	Acyl-CoA wax alcohol acyltransferase 1 OS=Mus musculus OX=10090 GN=Awat1 PE=2 SV=1	0.001	FALSE	6.276	10	2	6	2	328	37.5	8.6	2.64	2	other metabolic processes	other membranes;ER/Golgi	other molecular function	Pf03982	245533	ENSMUSG00000015665	A2ADU9; B2RW94; mmu:245533	Arachidonic acid metabolism; Wax biosynthesis		2	0	0.562	0.261	0.059	0.424	0.01	0.396	0.988	0.381	0.01	1	1	0.0166985				1			445600	207008	46465.2
FALSE	Axl	Low	Master Protein	Q00993	Tyrosine-protein kinase receptor UFO OS=Mus musculus OX=10090 GN=Axl PE=1 SV=2	0.052	FALSE	2.272	2	1	1	1	888	98.1	5.74	0	1	cell adhesion;protein metabolism;other metabolic processes;stress response;transport;developmental processes;signal transduction;other biological processes	non-structural extracellular;plasma membrane;other membranes;cytoskeleton;other cell component	cytoskeletal activity;kinase activity;other molecular function	Pf00041, Pf07714, Pf13927	26362	ENSMUSG00000002602	mmu:26362; Q00993; Q80YQ3	VEGFA-VEGFR2 Pathway		1	0	0.01	1.114	1.694	0.01	0.01	0.01	0.01	1.41	1.305											364654	554449
FALSE	Azgp1	High	Master Protein	Q64726	Zinc-alpha-2-glycoprotein OS=Mus musculus OX=10090 GN=Azgp1 PE=1 SV=2	0	FALSE	150.149	53	19	1556	19	307	35.3	6.18	3198.95	19	cell adhesion;other biological processes	non-structural extracellular;plasma membrane;other membranes		Pf00129, Pf07654	12007	ENSMUSG00000037053	mmu:12007; Q64726; Q9DBB7	Miscellaneous transport and binding events		1	0	1.416	1.421	51.691	1.991	1.358	27.303	1.694	1.595	35.87	1	1	3.57623e-05	1	1	0.497066	1	1	0.000313564	5.77295e+06	5.79351e+06	2.10804e+08
FALSE	B2m	High	Master Protein	P01887	Beta-2-microglobulin OS=Mus musculus OX=10090 GN=B2m PE=1 SV=2	0	FALSE	40.559	40	3	621	3	119	13.8	8.44	1167.64	3	cell organization and biogenesis;protein metabolism;other metabolic processes;stress response;transport;developmental processes;other biological processes	plasma membrane;other membranes;cytosol;ER/Golgi	other molecular function	Pf07654	12010	ENSMUSG00000060802	mmu:12010; P01887; Q91XJ8	Immunoregulatory interactions between a Lymphoid and a non-Lymphoid cell; Neutrophil degranulation; ER-Phagosome pathway; Endosomal/Vacuolar pathway; DAP12 signaling; Antigen Presentation: Folding, assembly and peptide loading of class I MHC		7	0	1.598	0.313	33.387	1.05	0.473	10.305	6.097	3.345	35.453	1		0.000205735	1	1	0.876376	1	1	0.000466796	2.63832e+06	516625	5.51053e+07
FALSE	B3gnt4	Low	Master Protein	Q1RLK6	N-acetyllactosaminide beta-1,3-N-acetylglucosaminyltransferase 4 OS=Mus musculus OX=10090 GN=B3gnt4 PE=2 SV=2	0.06	FALSE	2.201	3	1	22	1	350	39.8	8.72	3.5	1	protein metabolism;other metabolic processes	other membranes;ER/Golgi	other molecular function	Pf01762	231727	ENSMUSG00000029431	E9QPF4; mmu:231727; Q1RLK6; Q923H4	Keratan sulfate biosynthesis; O-linked glycosylation of mucins		2	0	0.551	1.653	0.01	2.055	1.887	0.01	0.937	1.034	0.01	1	1		1	1		1	1		269795	808990
FALSE	B3gnt6	Medium	Master Protein	Q3USF0	Acetylgalactosaminyl-O-glycosyl-glycoprotein beta-1,3-N-acetylglucosaminyltransferase OS=Mus musculus OX=10090 GN=B3gnt6 PE=2 SV=2	0.032	FALSE	2.454	2	1	29	1	391	43.9	8.68	0	1	protein metabolism;other metabolic processes	other membranes;ER/Golgi	other molecular function	Pf01762	272411	ENSMUSG00000074004	mmu:272411; Q3USF0	O-linked glycosylation of mucins		1	0	1.408	1.637	0.01	2.158	1.547	0.719	1.352	1.327	0.302	1	1		1	1	1	1	1		583863	678564
FALSE	B4galnt1	High	Master Protein	Q09200	Beta-1,4 N-acetylgalactosaminyltransferase 1 OS=Mus musculus OX=10090 GN=B4galnt1 PE=1 SV=1	0	FALSE	8.411	7	2	8	2	533	59.2	8.59	3.63	2	other metabolic processes;other biological processes	plasma membrane;other membranes;ER/Golgi	other molecular function	Pf00535	14421	ENSMUSG00000006731	mmu:14421; Q09200	Glycosphingolipid metabolism		1	0	1.087	1.129	1.083	1.432	1.803	1.576	1.557	2.591	1.477	1	1	1	1	1		1		1	195019	202499	194246
FALSE	B4galt1	High	Master Protein	P15535	Beta-1,4-galactosyltransferase 1 OS=Mus musculus OX=10090 GN=B4galt1 PE=1 SV=1	0.002	FALSE	5.797	5	2	32	2	399	44.4	9.38	44.67	2	cell adhesion;cell organization and biogenesis;protein metabolism;other metabolic processes;stress response;developmental processes;other biological processes	non-structural extracellular;plasma membrane;other membranes;ER/Golgi;other cell component	cytoskeletal activity;other molecular function	Pf02709, Pf13733	14595	ENSMUSG00000028413	mmu:14595; P15535	Neutrophil degranulation; Keratan sulfate biosynthesis; N-Glycan antennae elongation; Interaction With Cumulus Cells And The Zona Pellucida; Lactose synthesis		5	0	1.182	0.914	3.129	2.527	1.433	3.385	2.003	3.086	4.047	1	1	0.356258	1	1	1	1	1	0.745713	318513	246272	843377
FALSE	Babam1	High	Master Protein	Q3UI43	BRISC and BRCA1-A complex member 1 OS=Mus musculus OX=10090 GN=Babam1 PE=1 SV=1	0	FALSE	12.005	14	2	44	2	333	36.8	4.55	33.8	2	cell cycle OR cell proliferation;cell organization and biogenesis;protein metabolism;DNA metabolism;other metabolic processes;stress response;developmental processes;signal transduction;other biological processes	cytosol;nucleus;other cell component			68251	ENSMUSG00000031820	mmu:68251; Q3UI43; Q8C5Q8; Q99JU2; Q9CTJ4	Metalloprotease DUBs; Recruitment and ATM-mediated phosphorylation of repair and signaling proteins at DNA double strand breaks; Processing of DNA double-strand break ends; G2/M DNA damage checkpoint		4	0	1.229	1.681	0.939	0.769	0.481	1.163	1.864	1.794	1.44	1	1	1	1	1	1	1	1	1	841610	1.15101e+06	642802
FALSE	Babam2	High	Master Protein	Q8K3W0	BRISC and BRCA1-A complex member 2 OS=Mus musculus OX=10090 GN=Babam2 PE=1 SV=2	0.001	FALSE	7.55	11	2	2	2	383	43.5	5.94	3.56	2	cell cycle OR cell proliferation;cell organization and biogenesis;DNA metabolism;other metabolic processes;stress response;signal transduction;other biological processes	cytosol;nucleus;other cell component	signal transduction activity or receptor binding;other molecular function	Pf06113	107976	ENSMUSG00000052139	mmu:107976; Q497G6; Q6P8Z2; Q8BKU1; Q8CJ13; Q8JZP0; Q8K3V9; Q8K3W0; Q8VHN1	Metalloprotease DUBs; Recruitment and ATM-mediated phosphorylation of repair and signaling proteins at DNA double strand breaks; Processing of DNA double-strand break ends; G2/M DNA damage checkpoint		4	0	100			100	100	100	100	100											204435
TRUE	Bag1	High	Master Protein	Q60739	BAG family molecular chaperone regulator 1 OS=Mus musculus OX=10090 GN=Bag1 PE=1 SV=3	0	FALSE	47.18	30	11	351	11	355	39.7	8.46	408.79	11	developmental processes;other biological processes	other membranes;cytosol;mitochondrion;nucleus;other cell component	other molecular function	Pf00240, Pf02179	12017	ENSMUSG00000028416	mmu:12017; Q561N1; Q60739; Q6IS45; Q9D7K6	Regulation of HSF1-mediated heat shock response		1	0	1.184	1.01	0.3	1.615	1.179	0.479	1.225	1.259	0.304	1	1	8.52669e-05	1	1	1	1	1	0.00215422	1.11318e+07	9.48858e+06	2.81863e+06
FALSE	Bag2	High	Master Protein	Q91YN9	BAG family molecular chaperone regulator 2 OS=Mus musculus OX=10090 GN=Bag2 PE=1 SV=1	0	FALSE	12.8	18	2	48	2	210	23.5	6.42	54.41	2	protein metabolism;other metabolic processes;other biological processes	other cell component	cytoskeletal activity;other molecular function		213539	ENSMUSG00000042215	mmu:213539; Q3UMR7; Q91YN9	Regulation of HSF1-mediated heat shock response		1	0	2.176	1.146	0.121	1.648	0.977	0.451	1.643	0.629	0.316	1	1		1	1	1	1	1		1.66164e+06	875430	92679.1
TRUE	Bag3	High	Master Protein	Q9JLV1	BAG family molecular chaperone regulator 3 OS=Mus musculus OX=10090 GN=Bag3 PE=1 SV=2	0	FALSE	112.096	43	18	1043	18	577	61.8	7.27	1624.03	18	cell organization and biogenesis;protein metabolism;other metabolic processes;stress response;developmental processes;signal transduction;other biological processes	plasma membrane;other membranes;cytosol;cytoskeleton;nucleus;other cell component	other molecular function	Pf00397, Pf02179	29810	ENSMUSG00000030847	mmu:29810; Q9CQL3; Q9JJC7; Q9JLV1	Regulation of HSF1-mediated heat shock response		1	0	0.946	0.891	0.111	0.959	0.896	0.461	1.115	0.952	0.198	1	1	1.55591e-05	1	1	1	1	1	0.000295864	1.92926e+07	1.81722e+07	2.27257e+06
TRUE	Bag5	High	Master Protein	Q8CI32	BAG family molecular chaperone regulator 5 OS=Mus musculus OX=10090 GN=Bag5 PE=1 SV=1	0	FALSE	10.178	8	3	49	3	447	50.9	6.05	50.87	3	cell organization and biogenesis;other biological processes	other membranes;cytosol;mitochondrion;nucleus;other cell component	other molecular function	Pf02179	70369	ENSMUSG00000049792	mmu:70369; Q3TVA8; Q8CI32; Q8K175; Q9DAU0	Regulation of HSF1-mediated heat shock response		1	0	1.156	0.94	0.228	1.045	0.9	0.399	0.905	0.868	0.224	1	1	1.73484e-05	1	1	0.615178	1	1	0.000133911	6.70659e+06	5.45213e+06	1.32549e+06
FALSE	Bag6	High	Master Protein	Q9Z1R2	Large proline-rich protein BAG6 OS=Mus musculus OX=10090 GN=Bag6 PE=1 SV=1	0	FALSE	38.203	12	8	151	8	1154	121	5.71	197.5	8	cell cycle OR cell proliferation;cell organization and biogenesis;protein metabolism;other metabolic processes;stress response;developmental processes;signal transduction;other biological processes	non-structural extracellular;other membranes;cytosol;nucleus;other cell component	signal transduction activity or receptor binding;translation activity;other molecular function	Pf00240, Pf12057	224727	ENSMUSG00000024392	mmu:224727; Q8SNA3; Q9Z1R2			0	0	1.204	0.944	0.63	1.188	1.106	1.189	1.785	1.287	0.808	1	1	1	1	1	1	1	1	1	2.71776e+06	2.13146e+06	1.42148e+06
FALSE	Baiap2	High	Master Protein	Q8BKX1	Brain-specific angiogenesis inhibitor 1-associated protein 2 OS=Mus musculus OX=10090 GN=Baiap2 PE=1 SV=2	0	FALSE	13.991	9	4	20	4	535	59.2	9.04	28.56	4	cell organization and biogenesis;developmental processes;signal transduction;other biological processes	plasma membrane;other membranes;cytosol;cytoskeleton;ER/Golgi;nucleus;other cell component	other molecular function	Pf07653, Pf08397	108100	ENSMUSG00000025372	mmu:108100; Q8BKX1; Q91V97; Q923V9; Q923W0	CDC42 GTPase cycle; VEGFA-VEGFR2 Pathway; Regulation of actin dynamics for phagocytic cup formation; RAC1 GTPase cycle; RAC3 GTPase cycle; RHO GTPases Activate WASPs and WAVEs	Regulation of actin cytoskeleton	7	0	2.158	0.471	0.434	1.087	0.544	0.77	2.071	0.967	0.457	1	1	0.646485	1	1	1	1	1	1	2.36141e+06	515401	475184
FALSE	Bak1	High	Master Protein	O08734	Bcl-2 homologous antagonist/killer OS=Mus musculus OX=10090 GN=Bak1 PE=1 SV=3	0	FALSE	13.876	11	3	64	3	209	23.3	6.18	28.2	3	cell cycle OR cell proliferation;cell organization and biogenesis;protein metabolism;other metabolic processes;stress response;transport;developmental processes;signal transduction;other biological processes	other membranes;cytosol;mitochondrion;ER/Golgi;other cell component	other molecular function	Pf00452	12018	ENSMUSG00000057789	E9QM21; mmu:12018; O08734; Q8C264	Activation and oligomerization of BAK protein; Release of apoptotic factors from the mitochondria; Pyroptosis	Apoptosis; Oxidative damage response	5	0	0.546	2.115	0.15	1.284	3.704	0.393	0.807	2.531	0.185	1	1	0.341117	1	1	1	1	1	0.644276	9.18178e+06	3.55931e+07	2.5322e+06
FALSE	Banf1	High	Master Protein	O54962	Barrier-to-autointegration factor OS=Mus musculus OX=10090 GN=Banf1 PE=1 SV=1	0	FALSE	39.884	52	5	550	5	89	10.1	6.09	1675.13	5	cell organization and biogenesis;DNA metabolism;other metabolic processes;other biological processes	cytosol;nucleus;other cell component	nucleic acid binding activity;other molecular function	Pf02961	23825	ENSMUSG00000024844	mmu:23825; O54962; Q542E6			0	0	1.657	1.218	0.542	1.196	0.945	0.829	1.73	1.099	0.436	1	1	1	1	1	1	1	1	0.600918	2.90271e+07	2.1342e+07	9.50473e+06
TRUE	Basp1	High	Master Protein	Q91XV3	Brain acid soluble protein 1 OS=Mus musculus OX=10090 GN=Basp1 PE=1 SV=3	0	FALSE	107.707	78	14	783	14	226	22.1	4.51	2197.76	14	developmental processes;other biological processes	plasma membrane;other membranes;nucleus;other cell component	nucleic acid binding activity;other molecular function	Pf05466	70350	ENSMUSG00000045763	mmu:70350; Q91XV3	RHOF GTPase cycle		1	0	1.748	1.742	0.418	2.302	2.501	0.616	1.853	2.875	0.441	1	1	0.333243	1	0.70953	1	1	0.0492019	0.0796462	2.38986e+07	2.38147e+07	5.71124e+06
FALSE	Bax	High	Master Protein	Q07813	Apoptosis regulator BAX OS=Mus musculus OX=10090 GN=Bax PE=1 SV=1	0	FALSE	37.992	41	6	185	6	192	21.4	4.98	488.04	6	cell cycle OR cell proliferation;cell organization and biogenesis;other metabolic processes;stress response;transport;developmental processes;signal transduction;other biological processes	other membranes;cytosol;mitochondrion;ER/Golgi;nucleus;other cell component	transporter activity;other molecular function	Pf00452	12028	ENSMUSG00000003873	mmu:12028; Q07813	Release of apoptotic factors from the mitochondria; Pyroptosis; TP53 Regulates Transcription of Genes Involved in G2 Cell Cycle Arrest; Activation, translocation and oligomerization of BAX	Apoptosis; IL-5 signaling pathway; BDNF pathway; IL-7 signaling pathway; IL-3 signaling pathway; Peroxiredoxin 2 induced ovarian failure	10	0	1.431	2.744	3.051	2.221	3.727	1.129	3.537	4.21	2.564	1	1	1	1	1	1	1	1	1	2.79535e+06	5.36179e+06	5.96001e+06
FALSE	Baz1b	High	Master Protein	Q9Z277	Tyrosine-protein kinase BAZ1B OS=Mus musculus OX=10090 GN=Baz1b PE=1 SV=2	0.001	FALSE	6.288	1	1	61	1	1479	170.5	8.6	120.43	1	cell organization and biogenesis;protein metabolism;other metabolic processes;stress response	nucleus;other cell component	kinase activity;other molecular function	Pf00439, Pf00628, Pf10537, Pf15612, Pf15613	22385	ENSMUSG00000002748	B9EJ99; mmu:22385; Q3URP5; Q3USR7; Q3UVM2; Q8CAU9; Q9CU68; Q9Z277	B-WICH complex positively regulates rRNA expression; Recruitment and ATM-mediated phosphorylation of repair and signaling proteins at DNA double strand breaks		2	0	1.245	0.783	1.096	2.397	1.056	1.379	1.691	1.248	1.398	1	1	1	1	1	1	1	1	1	514787	323756	453213
FALSE	Baz2a	Low	Master Protein	Q91YE5	Bromodomain adjacent to zinc finger domain protein 2A OS=Mus musculus OX=10090 GN=Baz2a PE=1 SV=2	0.078	FALSE	2.102	0	1	13	1	1889	209.5	6.51	0	1	cell organization and biogenesis;protein metabolism;DNA metabolism;RNA metabolism OR transcription;other metabolic processes;other biological processes	cytosol;nucleus;other cell component	nucleic acid binding activity;other molecular function	Pf00439, Pf00628, Pf01429, Pf02791, Pf15612, Pf15613			Q3U235; Q80U42; Q91YE5			0	0	2.903	3.42	0.856	2.546	2.826	2.887	4.022	1.909	1.393	1	1	1	1	1	1	1	1	1	887477	1.04568e+06	261655
FALSE	Bbox1	High	Master Protein	Q924Y0	Gamma-butyrobetaine dioxygenase OS=Mus musculus OX=10090 GN=Bbox1 PE=1 SV=1	0	FALSE	16.375	9	4	179	4	387	44.7	6.92	187.69	4	other metabolic processes		other molecular function	Pf02668, Pf06155	170442	ENSMUSG00000041660	mmu:170442; Q924Y0	Carnitine synthesis		1	0	1.098	1.216	0.01	0.515	1.123	1.026	0.611	0.624	0.01	1	1		1	1		1	1		2.25597e+06	2.49916e+06
TRUE	Bcam	High	Master Protein	Q9R069	Basal cell adhesion molecule OS=Mus musculus OX=10090 GN=Bcam PE=1 SV=1	0	FALSE	48.208	21	9	209	9	622	67.6	6.25	303.64	9	cell adhesion	plasma membrane;other membranes;other cell component	other molecular function	Pf08205, Pf13895, Pf13927	57278	ENSMUSG00000002980	mmu:57278; Q9ESS5; Q9JKB2; Q9R069		Mechanisms associated with pluripotency	1	0	0.905	1.159	0.102	1.103	0.677	0.084	1.233	0.283	0.134	1	1	0.0101582	1	1	0.460999	1	1	0.0424081	5.46239e+06	6.99653e+06	617879
FALSE	Bcap29	High	Master Protein	Q61334	B-cell receptor-associated protein 29 OS=Mus musculus OX=10090 GN=Bcap29 PE=1 SV=1	0	FALSE	8.03	11	2	28	2	240	27.9	9.72	18.5	2	transport;other biological processes	other membranes;ER/Golgi		Pf05529, Pf18035	12033	ENSMUSG00000020650	mmu:12033; Q61334			0	0	0.885	0.928	0.219	0.799	0.855	0.522	1.229	1.234	0.534	1	1	0.00136796	1	1	1	1	1	1	639898	670480	158621
FALSE	Bcap31	High	Master Protein	Q61335	B-cell receptor-associated protein 31 OS=Mus musculus OX=10090 GN=Bcap31 PE=1 SV=4	0	FALSE	57.982	24	8	654	8	245	27.9	8.7	1264.92	8	cell organization and biogenesis;stress response;transport;signal transduction;other biological processes	plasma membrane;other membranes;mitochondrion;ER/Golgi;other cell component	signal transduction activity or receptor binding;other molecular function	Pf05529, Pf18035	27061	ENSMUSG00000002015	A2ALM8; mmu:27061; Q61335; Q9D0E9; Q9D8G7	RHOA GTPase cycle; Apoptotic cleavage of cellular proteins; Antigen Presentation: Folding, assembly and peptide loading of class I MHC		4	0	1.231	1.501	0.842	1.687	1.743	0.467	1.254	1.356	0.869	1	1	1	1	1	1	1	1	1	2.62184e+07	3.19782e+07	1.79282e+07
FALSE	Bcas1	Low	Master Protein	Q80YN3	Breast carcinoma-amplified sequence 1 homolog OS=Mus musculus OX=10090 GN=Bcas1 PE=1 SV=3	0.077	FALSE	2.107	2	1	1	1	633	67.3	6.21	0	1	developmental processes	cytosol;other cell component	other molecular function		76960	ENSMUSG00000013523	A2AVX2; mmu:76960; Q80YN3; Q9CVA1			0	0	0.529	1.355	0.054	1.087	1.119	0.335	0.718	0.784	0.043	1	1		1	1		1	1		1.7037e+06	4.36747e+06	172791
FALSE	Bcas2	Medium	Master Protein	Q9D287	Pre-mRNA-splicing factor SPF27 OS=Mus musculus OX=10090 GN=Bcas2 PE=1 SV=1	0.024	FALSE	2.618	6	1	2	1	225	26.1	5.66	2.22	1	RNA metabolism OR transcription;other metabolic processes	cytoskeleton;nucleus;other cell component		Pf05700	68183	ENSMUSG00000005687	mmu:68183; Q3TKJ5; Q91YX8; Q9D287; Q9D2U4; Q9DAI0	mRNA Splicing - Major Pathway		1	0	1.243	0.01	0.516	1.378	1.033	0.843	1.068	2.005	0.719	1		0.589814	1	1	1	1		1	399480		165650
FALSE	Bcas3	Low	Master Protein	Q8CCN5	BCAS3 microtubule associated cell migration factor OS=Mus musculus OX=10090 GN=Bcas3 PE=1 SV=2	0.075	FALSE	2.121	2	1	5	1	928	101	6.7	3.62	1	cell organization and biogenesis;stress response;developmental processes;other biological processes	cytoskeleton;nucleus;other cell component	enzyme regulator activity;cytoskeletal activity;other molecular function	Pf12490	192197	ENSMUSG00000059439	mmu:192197; Q8CC16; Q8CCN5; Q9EPX3			0	0	1.273	0.685	1.137	0.959	0.448	1.087	1.428	1.421	1.013	1	1	1	1	1	1	1	1	1	366107	196969	326892
FALSE	Bcat1	High	Master Protein	P24288	Branched-chain-amino-acid aminotransferase, cytosolic OS=Mus musculus OX=10090 GN=Bcat1 PE=1 SV=2	0	FALSE	20.735	15	6	54	6	386	42.8	5.39	33.22	6	other metabolic processes	cytosol;other cell component	other molecular function	Pf01063	12035	ENSMUSG00000030268	mmu:12035; P24288; Q7TMT2	Branched-chain amino acid catabolism	One-carbon metabolism and related pathways	2	0	1.152	0.814	0.995	2.77	0.822	4.025	2.161	0.981	1.627	1	1	1	1	1	1	1	1	1	795521	562250	686934
TRUE	Bcat2	High	Master Protein	O35855	Branched-chain-amino-acid aminotransferase, mitochondrial OS=Mus musculus OX=10090 GN=Bcat2 PE=1 SV=2	0	FALSE	57.002	38	11	758	11	393	44.1	8.29	1012.59	11	other metabolic processes;other biological processes	mitochondrion;nucleus;other cell component	other molecular function	Pf01063	12036	ENSMUSG00000030826	mmu:12036; O35855; Q8VD03	Branched-chain amino acid catabolism	One-carbon metabolism and related pathways	2	0	1.225	0.938	0.286	1.24	0.749	0.2	1.723	0.746	0.3	1	1	0.0942584	1	1	0.825384	1	1	0.0401048	1.15326e+07	8.83169e+06	2.69065e+06
FALSE	Bccip	High	Master Protein	Q9CWI3	BRCA2 and CDKN1A-interacting protein OS=Mus musculus OX=10090 GN=Bccip PE=1 SV=1	0	FALSE	10.691	15	3	54	3	316	35.9	4.45	20.82	3	cell cycle OR cell proliferation;cell organization and biogenesis;DNA metabolism;other metabolic processes;stress response;other biological processes	cytosol;cytoskeleton;nucleus	enzyme regulator activity;cytoskeletal activity	Pf13862	66165	ENSMUSG00000030983	mmu:66165; Q9CWI3; Q9D1E0			0	0	2.094	1.123	0.113	0.912	0.776	0.489	2.831	0.785	1.486	1	1		1	1	1	1	1	1	1.72217e+06	923980	92757.6
FALSE	Bche	High	Master Protein	Q03311	Cholinesterase OS=Mus musculus OX=10090 GN=Bche PE=1 SV=2	0.002	FALSE	5.955	2	1	12	1	603	68.4	7.25	29.91	1	other metabolic processes;developmental processes;other biological processes	non-structural extracellular;other membranes;ER/Golgi;nucleus	other molecular function	Pf00135, Pf08674	12038	ENSMUSG00000027792	mmu:12038; Q03311; Q543J3	Synthesis, secretion, and deacylation of Ghrelin	Irinotecan pathway	2	0	0.463	0.01	1.032	0.01	0.01	1.469	0.01	0.959	5.03						1				166994		371792
FALSE	Bckdha	High	Master Protein	P50136	2-oxoisovalerate dehydrogenase subunit alpha, mitochondrial OS=Mus musculus OX=10090 GN=Bckdha PE=1 SV=1	0	FALSE	9.81	9	3	35	3	442	50.3	8.06	40.68	3	other metabolic processes	mitochondrion	other molecular function	Pf00676			P50136	Glyoxylate metabolism and glycine degradation; Branched-chain amino acid catabolism		2	0	1.047	0.678	0.201	0.899	0.436	0.318	0.845	0.64	0.29	1	1		1	1	1	1	1	0.558494	1.17969e+06	764323	226080
FALSE	Bckdhb	High	Master Protein	Q6P3A8	2-oxoisovalerate dehydrogenase subunit beta, mitochondrial OS=Mus musculus OX=10090 GN=Bckdhb PE=1 SV=2	0	FALSE	14.276	7	2	31	2	390	42.9	6.7	28.48	2	other metabolic processes;other biological processes	other membranes;mitochondrion;nucleus	other molecular function	Pf02779, Pf02780	12040	ENSMUSG00000032263	mmu:12040; Q6P3A8	Branched-chain amino acid catabolism; Glyoxylate metabolism and glycine degradation		2	0	2.882	0.787	0.878	1.905	0.98	2.014	1.205	3.503	1.116	1	1	1	1	1	1	1	1	1	713765	194909	217327
TRUE	Bcl10	Medium	Master Protein	Q9Z0H7	B-cell lymphoma/leukemia 10 OS=Mus musculus OX=10090 GN=Bcl10 PE=1 SV=1	0.023	FALSE	2.668	4	1	8	1	233	25.9	6.55	3.87	1	cell organization and biogenesis;stress response;developmental processes;signal transduction;other biological processes	plasma membrane;other membranes;cytosol;cytoskeleton;nucleus;other cytoplasmic organelle;other cell component	enzyme regulator activity;other molecular function	Pf00619	12042	ENSMUSG00000028191	mmu:12042; Q3UBN4; Q9Z0H7	E3 ubiquitin ligases ubiquitinate target proteins; Downstream TCR signaling; FCERI mediated NF-kB activation; CLEC7A (Dectin-1) signaling; Activation of NF-kappaB in B cells		5	0	1.219	1.536	0.174	1.205	0.969	0.218	1.051	0.897	0.138	1	1	0.000744621	1	1	1	1	1	0.000833959	1.56636e+06	1.97258e+06	223868
TRUE	Bcl2l13	High	Master Protein	P59017	Bcl-2-like protein 13 OS=Mus musculus OX=10090 GN=Bcl2l13 PE=1 SV=2	0	FALSE	23.516	20	5	223	5	434	46.7	4.59	400.84	5	other biological processes	other membranes;mitochondrion		Pf00452	94044	ENSMUSG00000009112	mmu:94044; P59017; Q543S1			0	0	1.026	1.344	0.08	1.146	0.889	0.306	1.075	0.916	0.151	1	1	3.94963e-06	1	1	1	1	1	0.000159703	9.03755e+06	1.18386e+07	704073
FALSE	Bclaf1	High	Master Protein	Q8K019	Bcl-2-associated transcription factor 1 OS=Mus musculus OX=10090 GN=Bclaf1 PE=1 SV=2	0	FALSE	25.052	10	7	123	7	919	105.9	9.99	64.91	7	stress response;other biological processes	nucleus;other cell component	nucleic acid binding activity;other molecular function	Pf15440	72567	ENSMUSG00000037608	mmu:72567; Q8BNZ0; Q8C2E9; Q8K019; Q9CSW5		mRNA processing	1	0	1.493	1.283	1.197	1.65	1.393	1.169	2.685	1.438	1.509	1	1	1	1	1	1	1	1	1	2.21765e+06	1.90662e+06	1.77845e+06
FALSE	Bdh1	Medium	Master Protein	Q80XN0	D-beta-hydroxybutyrate dehydrogenase, mitochondrial OS=Mus musculus OX=10090 GN=Bdh1 PE=1 SV=2	0.011	FALSE	3.605	3	1	8	1	343	38.3	9.01	1.99	1	other metabolic processes	other membranes;mitochondrion	other molecular function	Pf00106	71911	ENSMUSG00000046598	mmu:71911; Q3UJS9; Q3UL45; Q80XN0; Q8BK53; Q8R0C8	Synthesis of Ketone Bodies; Utilization of Ketone Bodies	Synthesis and degradation of ketone bodies	3	0	1.237	0.821	0.382	1.209	0.692	0.598	1.226	1.171	0.443	1	1	0.0463666	1	1	1	1	1	0.400013	2.21405e+06	1.47012e+06	684475
TRUE	Bgn	High	Master Protein	P28653	Biglycan OS=Mus musculus OX=10090 GN=Bgn PE=1 SV=1	0	FALSE	258.05	55	20	4067	20	369	41.6	7.27	12597.8	20	protein metabolism;other metabolic processes;developmental processes;other biological processes	non-structural extracellular;extracellular matrix;plasma membrane;other membranes;ER/Golgi;other cell component	other molecular function	Pf01462, Pf13855	12111	ENSMUSG00000031375	mmu:12111; P28653; Q61355	ECM proteoglycans; CS/DS degradation; A tetrasaccharide linker sequence is required for GAG synthesis; Chondroitin sulfate biosynthesis; Dermatan sulfate biosynthesis		5	0	1.273	1.641	0.103	2.774	2.151	0.213	1.611	2.399	0.141	1	1	0.00677973	1	1	1	1	1	0.058024	4.75459e+08	6.12854e+08	3.86135e+07
TRUE	Bicd1	High	Master Protein	Q8BR07	Protein bicaudal D homolog 1 OS=Mus musculus OX=10090 GN=Bicd1 PE=1 SV=2	0	FALSE	10.098	4	3	110	2	835	95.8	5.71	131.31	3	cell organization and biogenesis;transport;other biological processes	other membranes;cytosol;cytoskeleton;ER/Golgi;other cell component	signal transduction activity or receptor binding;cytoskeletal activity;other molecular function	Pf09730	12121	ENSMUSG00000003452	mmu:12121; O55206; Q8BQ18; Q8BR07; Q8BRR8; Q8C4D3; Q8CAK6; Q8R2J4; Q8R2J5; Q8R2J6; Q91YP7	COPI-independent Golgi-to-ER retrograde traffic		1	0	1.33	1.118	0.231	1.114	1.24	0.307	1.277	1.107	0.183	1	1	0.000429106	1	1	0.991253	1	1	0.00106659	1.17064e+07	9.83564e+06	2.03118e+06
TRUE	Bicd2	High	Master Protein	Q921C5	Protein bicaudal D homolog 2 OS=Mus musculus OX=10090 GN=Bicd2 PE=1 SV=1	0	FALSE	52.071	20	13	266	12	820	93.3	5.44	705.83	13	cell organization and biogenesis;transport;other biological processes	plasma membrane;other membranes;cytosol;cytoskeleton;ER/Golgi;nucleus;other cell component	cytoskeletal activity;other molecular function	Pf09730	76895	ENSMUSG00000037933	mmu:76895; Q80TU1; Q8BTE3; Q921C5; Q9DCL3	COPI-independent Golgi-to-ER retrograde traffic		1	1	1.436	1.155	0.075	1.019	1.069	1.42	1.623	0.794	0.041	1	1	0.00168706	1	1	1	1	1	0.0189759	6.18679e+06	4.9769e+06	324805
FALSE	Bid	High	Master Protein	P70444	BH3-interacting domain death agonist OS=Mus musculus OX=10090 GN=Bid PE=1 SV=2	0	FALSE	32.098	52	7	81	7	195	21.9	4.81	57.22	7	cell organization and biogenesis;other metabolic processes;stress response;transport;developmental processes;signal transduction;other biological processes	other membranes;cytosol;mitochondrion	other molecular function	Pf06393	12122	ENSMUSG00000004446	mmu:12122; P70444; Q99M39	Activation, myristolyation of BID and translocation to mitochondria; Activation of BAD and translocation to mitochondria ; Activation and oligomerization of BAK protein; BH3-only proteins associate with and inactivate anti-apoptotic BCL-2 members; Activation, translocation and oligomerization of BAX	Apoptosis; Apoptosis modulation by HSP70; Alzheimer's disease	8	0	1.447	0.507	2.046	1.743	1.123	1.775	2.901	3.055	2.28	1	1	0.551785	1	1	1	1	0.328773	0.502864	917544	321185	1.29764e+06
TRUE	Bin1	High	Master Protein	O08539	Myc box-dependent-interacting protein 1 OS=Mus musculus OX=10090 GN=Bin1 PE=1 SV=1	0	FALSE	58.898	31	12	584	11	588	64.4	5.03	1278.66	12	cell organization and biogenesis;transport;developmental processes;other biological processes	plasma membrane;other membranes;cytosol;cytoskeleton;ER/Golgi;nucleus;other cytoplasmic organelle;other cell component	enzyme regulator activity;cytoskeletal activity;other molecular function	Pf03114, Pf14604	30948	ENSMUSG00000024381	mmu:30948; O08539; Q62434	Clathrin-mediated endocytosis		1	1	0.776	0.805	0.051	0.857	0.331	0.319	1.002	0.456	0.245	1	1	0.000784816	1	1	1	1	1	0.0518107	1.18089e+07	1.22562e+07	774571
FALSE	Bin2	High	Master Protein	D3Z6Q9	Bridging integrator 2 OS=Mus musculus OX=10090 GN=Bin2 PE=1 SV=1	0	FALSE	38.133	21	9	174	8	489	52.5	5.34	209.08	9	cell organization and biogenesis;transport;other biological processes	plasma membrane;other membranes;cytoskeleton;other cell component	other molecular function	Pf03114			D3Z6Q9	Neutrophil degranulation		1	0	0.843	1.97	14.427	1.438	2.237	4.695	4.006	8.866	12.158	1	1	0.00136683	1	1	0.52212	1	0.0903268	0.00294531	360840	843424	6.17732e+06
FALSE	Birc6	High	Master Protein	O88738	Baculoviral IAP repeat-containing protein 6 OS=Mus musculus OX=10090 GN=Birc6 PE=1 SV=2	0	FALSE	22.113	2	5	35	5	4882	531.8	6.07	54.51	5	cell cycle OR cell proliferation;protein metabolism;other metabolic processes;developmental processes;other biological processes	other membranes;cytoskeleton;ER/Golgi;nucleus;other cytoplasmic organelle;other cell component	enzyme regulator activity;other molecular function	Pf00179, Pf00653, Pf12356	12211	ENSMUSG00000024073	E9PYU6; mmu:12211; O88738; Q69ZM5; Q8BNX0; Q8BR72; Q8BRV7; Q8C737			0	0	5.805	6.763	2.785	8.326	4.827	3.664	12.789	3.109	2.009	1	1	1	1	1	1	1	1	1	829336	966148	397910
TRUE	Bles03	High	Master Protein	Q8VD62	UPF0696 protein C11orf68 homolog OS=Mus musculus OX=10090 GN=Bles03 PE=1 SV=2	0	FALSE	8.267	8	2	63	2	298	31.8	6.1	117.7	2				Pf08939	107242	ENSMUSG00000047423	E9QNR6; mmu:107242; Q6LCE3; Q8VD62			0	0	1.266	1.055	0.288	1.658	1.233	0.589	1.196	1.662	0.274	1	1	0.0050754	1	1	1	1	1	0.00638017	1.00314e+06	835619	228479
FALSE	Blm	High	Master Protein	O88700	Bloom syndrome protein homolog OS=Mus musculus OX=10090 GN=Blm PE=1 SV=1	0.005	FALSE	4.786	2	1	66	1	1416	158.3	7.27	24.94	1	cell cycle OR cell proliferation;cell organization and biogenesis;DNA metabolism;other metabolic processes;stress response;developmental processes;signal transduction;other biological processes	cytosol;nucleus;other cell component	nucleic acid binding activity;other molecular function	Pf00270, Pf00271, Pf00570, Pf08072, Pf09382, Pf16124, Pf16202, Pf16204	12144	ENSMUSG00000030528	mmu:12144; O88198; O88700	SUMOylation of DNA damage response and repair proteins; Regulation of TP53 Activity through Phosphorylation; Processive synthesis on the C-strand of the telomere; HDR through Single Strand Annealing (SSA); Resolution of D-loop Structures through Holliday Junction Intermediates; Processing of DNA double-strand break ends; Presynaptic phase of homologous DNA pairing and strand exchange; G2/M DNA da…		10	0	2.179	2.411	0.01	4.53	4.937	0.527	7.767	2.544	0.01	1	1		1	1	1	1	1		690585	764287
FALSE	Blmh	High	Master Protein	Q8R016	Bleomycin hydrolase OS=Mus musculus OX=10090 GN=Blmh PE=1 SV=1	0	FALSE	133.352	57	22	853	22	455	52.5	6.48	1830.13	22	protein metabolism;other metabolic processes;other biological processes	other cell component	other molecular function	Pf03051	104184	ENSMUSG00000020840	mmu:104184; Q3TJR8; Q8BLZ4; Q8BZH9; Q8C111; Q8CID9; Q8R016	Antigen processing: Ubiquitination & Proteasome degradation		1	0	1.328	0.473	0.171	0.975	0.548	0.8	1.204	0.72	0.209	1	1	0.0331673	1	1	1	1	1	0.423373	3.69837e+07	1.31833e+07	4.75077e+06
FALSE	Bloc1s6	High	Master Protein	Q9R0C0	Biogenesis of lysosome-related organelles complex 1 subunit 6 OS=Mus musculus OX=10090 GN=Bloc1s6 PE=1 SV=1	0.001	FALSE	6.958	11	1	10	1	172	19.7	6.3	28.99	1	cell organization and biogenesis;stress response;transport;developmental processes;other biological processes	other membranes;cytosol;ER/Golgi;other cytoplasmic organelle;other cell component	cytoskeletal activity;other molecular function	Pf14712	18457	ENSMUSG00000005804	A2ATW6; mmu:18457; Q3TUT4; Q91VG4; Q9R0C0	Golgi Associated Vesicle Biogenesis		1	0	100	100		100	100	100	100	100	100										349273	414507
FALSE	Blvra	High	Master Protein	Q9CY64	Biliverdin reductase A OS=Mus musculus OX=10090 GN=Blvra PE=1 SV=1	0	FALSE	66.183	48	14	744	14	295	33.5	7.02	1058.64	14	other metabolic processes	cytosol	other molecular function	Pf01408, Pf09166	109778	ENSMUSG00000001999	mmu:109778; Q3T9C6; Q80WR6; Q9CY64; Q9DD21	Cytoprotection by HMOX1; Heme degradation		2	0	1.088	1.179	0.368	2.615	1.519	0.612	1.693	1.826	0.342	1	1	0.0555409	1	1	1	1	1	0.255383	1.78564e+07	1.93377e+07	6.03467e+06
TRUE	Blvrb	High	Master Protein	Q923D2	Flavin reductase (NADPH) OS=Mus musculus OX=10090 GN=Blvrb PE=1 SV=3	0	FALSE	95.163	67	10	1047	10	206	22.2	7.01	2671.78	10	other metabolic processes	plasma membrane;other membranes;cytosol;nucleus;other cell component	other molecular function	Pf13460	233016	ENSMUSG00000040466	mmu:233016; Q923D2	Cytoprotection by HMOX1; Heme degradation		2	0	1.164	0.856	0.236	1.522	1.093	0.3	1.247	0.889	0.239	1	1	0.0107989	1	1	1	1	1	0.0158433	4.48932e+07	3.3009e+07	9.08599e+06
FALSE	Bmp1	High	Master Protein	P98063	Bone morphogenetic protein 1 OS=Mus musculus OX=10090 GN=Bmp1 PE=1 SV=2	0	FALSE	15.762	6	6	40	6	991	111.6	6.95	10.43	6	protein metabolism;developmental processes;signal transduction;other biological processes	ER/Golgi;other cell component	signal transduction activity or receptor binding;other molecular function	Pf00431, Pf01400, Pf07645, Pf14670	12153	ENSMUSG00000022098	mmu:12153; P98063; Q6NZM2	Degradation of the extracellular matrix; Collagen biosynthesis and modifying enzymes; Anchoring fibril formation; Crosslinking of collagen fibrils; HDL assembly	EDA signaling in hair follicle development; Adipogenesis genes	7	0	0.666	1.222	5.334	1.651	1.291	6.649	0.841	1.736	9.112	1	1	1	1	1	1	1	1	1	166105	304904	1.33081e+06
FALSE	Bmp2k	High	Master Protein	Q91Z96	BMP-2-inducible protein kinase OS=Mus musculus OX=10090 GN=Bmp2k PE=1 SV=1	0	FALSE	10.523	4	3	49	3	1138	126.1	6.8	109.68	3	protein metabolism;other metabolic processes;other biological processes	nucleus;other cell component	enzyme regulator activity;kinase activity;other molecular function	Pf00069, Pf15282	140780	ENSMUSG00000034663	mmu:140780; Q8C8L7; Q91Z96			0	0	1.132	0.935	0.43	1.347	1.07	0.909	0.855	0.739	0.411	1	1		1	1	1	1	1	1	1.59228e+06	1.31478e+06	605158
FALSE	Bmx	Medium	Master Protein	P97504	Cytoplasmic tyrosine-protein kinase BMX OS=Mus musculus OX=10090 GN=Bmx PE=2 SV=1	0.027	FALSE	2.557	1	1	2	1	651	75	8.38	0	1	cell adhesion;protein metabolism;other metabolic processes;signal transduction;other biological processes	plasma membrane;other membranes;nucleus;other cell component	kinase activity;other molecular function	Pf00017, Pf00169, Pf00779, Pf07714	12169	ENSMUSG00000031377	mmu:12169; P97504	Synthesis of PIPs at the plasma membrane; Apoptotic cleavage of cellular proteins	IL-3 signaling pathway; IL-6 signaling pathway	4	0			100			100			100												616791
FALSE	Bnip1	Medium	Master Protein	Q6QD59	Vesicle transport protein SEC20 OS=Mus musculus OX=10090 GN=Bnip1 PE=1 SV=1	0.017	FALSE	2.933	4	1	12	1	228	26.2	8.75	7.32	1	cell organization and biogenesis;stress response;transport;other biological processes	other membranes;mitochondrion;ER/Golgi;nucleus;other cell component	other molecular function	Pf03908	224630	ENSMUSG00000024191	B0V2Q1; mmu:224630; Q5M9M2; Q6QD59	COPI-dependent Golgi-to-ER retrograde traffic		1	0	1.218	0.579	1.889	1.787	1.585	1.836	0.912	1.416	1.946	1	1	1	1	1	1	1	1	1	616243	292903	956017
FALSE	Bnipl	High	Master Protein	Q99JU7	Bcl-2/adenovirus E1B 19 kDa-interacting protein 2-like protein OS=Mus musculus OX=10090 GN=Bnipl PE=2 SV=1	0.009	FALSE	4.054	4	1	6	1	328	36.8	5.71	10.15	1	other metabolic processes;other biological processes	cytosol;nucleus;other cell component	other molecular function	Pf12496, Pf13716		ENSMUSG00000028115	Q923E3; Q99JU7			0	0	0.936	1.509	0.01	0.941	1.015	0.245	0.991	0.913	0.01	1	1		1	1	0.811443	1	1		2.12988e+06	3.43224e+06
TRUE	Bola1	High	Master Protein	Q9D8S9	BolA-like protein 1 OS=Mus musculus OX=10090 GN=Bola1 PE=1 SV=1	0	FALSE	16.473	46	4	104	4	137	14.4	8.76	53.59	4				Pf01722	69168	ENSMUSG00000015943	mmu:69168; Q9D8S9			0	0	1.178	0.357	0.077	1.102	0.56	0.639	1.031	1.026	0.138	1	1		1	1	1	1	1	0.013597	2.17164e+06	657904	141713
FALSE	Bola2	High	Master Protein	Q8BGS2	BolA-like protein 2 OS=Mus musculus OX=10090 GN=Bola2 PE=1 SV=1	0	FALSE	16.644	65	4	87	4	86	10.2	6.16	104.77	4	cell organization and biogenesis;protein metabolism;other metabolic processes;other biological processes	cytosol;nucleus;other cell component	other molecular function	Pf01722	66162	ENSMUSG00000047721	mmu:66162; Q0P601; Q8BGS2			0	0	0.875	0.809	0.572	1.937	1.115	0.739	1.452	0.98	0.626	1	1	1	1	1	1	1	1	1	1.4913e+06	1.37854e+06	974687
FALSE	Bop1	Medium	Master Protein	P97452	Ribosome biogenesis protein BOP1 OS=Mus musculus OX=10090 GN=Bop1 PE=1 SV=1	0.041	FALSE	2.339	2	1	1	1	732	82.5	6.28	0	1	cell cycle OR cell proliferation;cell organization and biogenesis;RNA metabolism OR transcription;other metabolic processes;other biological processes	nucleus;other cell component	other molecular function	Pf00400, Pf08145	12181	ENSMUSG00000022557	mmu:12181; P97452; Q3TK87; Q6ZQI9; Q91X31	Major pathway of rRNA processing in the nucleolus and cytosol		1	0	1.004	0.772	0.266	1.308	0.01	0.725	1.142	0.936	0.21	1	1		1		1	1	1		443942	341377	117371
FALSE	Bpgm	High	Master Protein	P15327	Bisphosphoglycerate mutase OS=Mus musculus OX=10090 GN=Bpgm PE=1 SV=2	0	FALSE	26.82	27	6	197	6	259	30	7.06	180.41	6	other metabolic processes;developmental processes		other molecular function	Pf00300	12183	ENSMUSG00000038871	mmu:12183; P15327; Q543Z6	Glycolysis		1	0	1.106	0.783	0.46	1.173	1.036	11.19	1.071	0.597	0.354	1	1	1	1	1	1	1	1	1	4.28893e+06	3.03568e+06	1.78439e+06
TRUE	Bphl	High	Master Protein	Q8R164	Valacyclovir hydrolase OS=Mus musculus OX=10090 GN=Bphl PE=1 SV=1	0	FALSE	18.76	25	5	128	5	291	32.8	8.94	128.09	5		mitochondrion	other molecular function	Pf00561	68021	ENSMUSG00000038286	mmu:68021; Q8BVH2; Q8R164; Q8R589; Q9DCC6	Phase I - Functionalization of compounds		1	0	1.009	0.94	0.06	1.206	0.911	0.109	1.091	0.882	0.144	1	1	0.000634893	1	1	0.332781	1	1	0.00720189	1.71676e+06	1.59796e+06	102048
FALSE	Bpifa2	High	Master Protein	P07743	BPI fold-containing family A member 2 OS=Mus musculus OX=10090 GN=Bpifa2 PE=1 SV=1	0	FALSE	10.758	14	3	20	3	235	24.7	5.01	44.77	3	stress response	non-structural extracellular;other cell component	other molecular function	Pf01273	19194	ENSMUSG00000042459	A2AIF8; mmu:19194; P07743; Q9D734	Antimicrobial peptides		1	0	1.473	1.178	8.537	1.355	1.129	6.134	1.461	1.808	8.191	1	1	0.000618668	1	1	0.760177	1	1	0.000720389	2.7168e+06	2.17153e+06	1.57437e+07
FALSE	Bpifb9a	High	Master Protein	Q80XI7	Vomeromodulin OS=Mus musculus OX=10090 GN=Bpifb9a PE=1 SV=1	0	FALSE	25.265	12	4	43	4	591	62.4	5.68	95.32	4	other biological processes	non-structural extracellular	other molecular function	Pf01273	71425	ENSMUSG00000067998	A2AJD0; mmu:71425; Q5XK13; Q80XI7; Q8CDY1			0	0	0.01	0.46	2.426	6.563	0.628	0.628	0.361	3.634	0.91		1	1		1	1	1	1			313682	1.6546e+06
FALSE	Bpifc	High	Master Protein	Q8C186	BPI fold-containing family C protein OS=Mus musculus OX=10090 GN=Bpifc PE=2 SV=1	0	FALSE	9.768	9	2	13	2	509	56.6	6.29	30.4	2		non-structural extracellular	other molecular function	Pf01273, Pf02886	270757		mmu:270757; Q8C186			0	0	0.01	0.01	0.391	1.634	0.01	4.507	0.01	0.848	1.732												124263
FALSE	Bpnt1	High	Master Protein	Q9Z0S1	3'(2'),5'-bisphosphate nucleotidase 1 OS=Mus musculus OX=10090 GN=Bpnt1 PE=1 SV=2	0.002	FALSE	5.803	9	2	11	2	308	33.2	5.82	2.09	2	other metabolic processes		other molecular function	Pf00459	23827	ENSMUSG00000026617	mmu:23827; Q3U8Z5; Q91XB9; Q9D7Y0; Q9Z0S1	Cytosolic sulfonation of small molecules		1	0	1.217	0.947	0.193	0.901	0.779	0.464	1.536	2.394	0.317	1		0.168343	1	1	1	1		0.852158	438282	340940	69355.4
FALSE	Bpnt2	Medium	Master Protein	Q80V26	Golgi-resident adenosine 3',5'-bisphosphate 3'-phosphatase OS=Mus musculus OX=10090 GN=Bpnt2 PE=1 SV=1	0.011	FALSE	3.563	4	1	4	1	356	38.6	6.47	6.16	1	protein metabolism;other metabolic processes;developmental processes	other membranes;cytosol;ER/Golgi;nucleus;other cell component	other molecular function	Pf00459	242291	ENSMUSG00000066324	A6H6P6; mmu:242291; Q80V26	Cytosolic sulfonation of small molecules		1	0	1.961	1.034	0.01	1.1	0.01	1.566	2.062	1.182	0.01	1	1		1			1	1		700716	369708
FALSE	Brca2	Low	Master Protein	P97929	Breast cancer type 2 susceptibility protein homolog OS=Mus musculus OX=10090 GN=Brca2 PE=1 SV=2	0.06	FALSE	2.199	0	1	30	1	3329	370.4	6.67	52.81	1	cell cycle OR cell proliferation;cell organization and biogenesis;protein metabolism;DNA metabolism;other metabolic processes;stress response;developmental processes;signal transduction;other biological processes	cytosol;cytoskeleton;nucleus;other cell component	cytoskeletal activity;nucleic acid binding activity;other molecular function	Pf00634, Pf09103, Pf09104, Pf09121, Pf09169	12190	ENSMUSG00000041147	F8VPU5; mmu:12190; O35922; P97383; P97929	Resolution of D-loop Structures through Holliday Junction Intermediates; Presynaptic phase of homologous DNA pairing and strand exchange	Homologous recombination	5	0	1.648	1.706	0.01	1.599	1.199	0.995	1.292	0.486	0.01	1	1		1	1		1	1		1.56541e+06	1.62033e+06
FALSE	Brcc3	High	Master Protein	P46737	Lys-63-specific deubiquitinase BRCC36 OS=Mus musculus OX=10090 GN=Brcc3 PE=1 SV=1	0	FALSE	21.263	20	3	91	3	291	33.3	5.83	171.4	3	cell cycle OR cell proliferation;protein metabolism;DNA metabolism;other metabolic processes;stress response;signal transduction;other biological processes	cytoskeleton;nucleus;other cell component	enzyme regulator activity;other molecular function	Pf01398, Pf18110	210766	ENSMUSG00000031201	A3KGA9; A8Y5K0; mmu:210766; P46737; Q3UDZ4; Q9D025	Recruitment and ATM-mediated phosphorylation of repair and signaling proteins at DNA double strand breaks; Processing of DNA double-strand break ends; G2/M DNA damage checkpoint; Metalloprotease DUBs		4	0	3.804	2.832	0.512	8.719	6.419	0.594	7.919	7.257	0.475	1	1	0.968824	0.399534	0.704021	1	0.567663	0.182796	1	1.53112e+06	1.13983e+06	206111
FALSE	Brd2	High	Master Protein	Q7JJ13	Bromodomain-containing protein 2 OS=Mus musculus OX=10090 GN=Brd2 PE=1 SV=1	0.002	FALSE	6.023	3	2	13	1	798	88	9.13	6.1	2	cell organization and biogenesis;protein metabolism;other metabolic processes;developmental processes;other biological processes	nucleus;other cell component	kinase activity;other molecular function	Pf00439, Pf17035	14312	ENSMUSG00000024335	mmu:14312; O54795; O88411; Q3UGI0; Q5DTS6; Q794H7; Q794H9; Q7JJ13; Q99PC5	RUNX3 regulates p14-ARF		1	0	1.124	0.987	0.01	0.832	0.872	0.638	1.008	0.806	0.01	1	1		1	1		1	1		2.15585e+06	1.89317e+06
FALSE	Brd4	High	Master Protein	Q9ESU6	Bromodomain-containing protein 4 OS=Mus musculus OX=10090 GN=Brd4 PE=1 SV=2	0.001	FALSE	6.95	2	2	17	1	1400	155.8	9.19	8.74	2	cell cycle OR cell proliferation;protein metabolism;other metabolic processes;developmental processes;other biological processes	nucleus;other cell component	nucleic acid binding activity;kinase activity;other molecular function	Pf00439, Pf17035, Pf17105	57261	ENSMUSG00000024002	B0V2V7; mmu:57261; Q8VHF7; Q8VHF8; Q9ESU6			0	1	1.32	2.213	1.042	1.789	0.778	1.645	2.597	1.384	1.757	1	1	1	1	1	1	1	1	1	505243	847281	399067
FALSE	Bri3bp	High	Master Protein	Q8BXV2	BRI3-binding protein OS=Mus musculus OX=10090 GN=Bri3bp PE=1 SV=1	0.009	FALSE	3.84	4	1	41	1	253	28.2	9.52	15.62	1		other membranes;mitochondrion		Pf14965	76809	ENSMUSG00000037905	mmu:76809; Q8BXP1; Q8BXV2; Q9CWE5			0	0	1.054	1.391	0.997	2.275	1.414	1.154	1.434	2.309	0.826	1	1	1	1	1	1	1	1	1	1.0634e+06	1.40343e+06	1.00557e+06
FALSE	Brix1	Medium	Master Protein	Q9DCA5	Ribosome biogenesis protein BRX1 homolog OS=Mus musculus OX=10090 GN=Brix1 PE=1 SV=3	0.02	FALSE	2.784	9	1	3	1	353	41.2	10.02	3.59	1	cell organization and biogenesis;RNA metabolism OR transcription;other metabolic processes	nucleus;other cell component	nucleic acid binding activity	Pf04427	67832	ENSMUSG00000022247	mmu:67832; Q3THD3; Q91YS6; Q9DCA5			0	0				100	100	100	100		100
FALSE	Brk1	High	Master Protein	Q91VR8	Protein BRICK1 OS=Mus musculus OX=10090 GN=Brk1 PE=1 SV=1	0	FALSE	11.771	43	3	59	3	75	8.8	5.45	72.68	3	cell organization and biogenesis;developmental processes;signal transduction;other biological processes	cytoskeleton;other cell component	other molecular function		101314	ENSMUSG00000033940	mmu:101314; Q3TLB8; Q91VR8	RAC1 GTPase cycle; RAC2 GTPase cycle; RAC3 GTPase cycle; VEGFA-VEGFR2 Pathway; Regulation of actin dynamics for phagocytic cup formation; RHO GTPases Activate WASPs and WAVEs		6	0	1.169	0.685	0.98	1.392	1.099	0.715	1.315	1.513	1.037	1	1	1	1	1	1	1	1	1	2.29671e+06	1.3462e+06	1.92435e+06
FALSE	Brox	Low	Master Protein	Q8K2Q7	BRO1 domain-containing protein BROX OS=Mus musculus OX=10090 GN=Brox PE=1 SV=1	0.052	FALSE	2.267	3	1	5	1	411	46.2	7.69	0	1		other membranes		Pf03097	71678	ENSMUSG00000046836	mmu:71678; Q8BWM8; Q8K2Q7; Q9DCT7			0	0	0.63	0.786	0.01	1.478	0.751	0.88	1.149	0.96	0.861										139051	173457
TRUE	Bsg	High	Master Protein	P18572	Basigin OS=Mus musculus OX=10090 GN=Bsg PE=1 SV=2	0	FALSE	23.097	18	6	367	6	389	42.4	5.85	533.79	6	cell adhesion;cell organization and biogenesis;developmental processes;other biological processes	plasma membrane;other membranes;mitochondrion;ER/Golgi;other cytoplasmic organelle;other cell component	other molecular function	Pf13927	12215	ENSMUSG00000023175	mmu:12215; P18572; Q6LDB0; Q7TSC0	Degradation of the extracellular matrix; Integrin cell surface interactions; Pyruvate metabolism; Basigin interactions; Proton-coupled monocarboxylate transport	Matrix metalloproteinases	6	0	0.945	0.951	0.185	0.722	0.666	0.741	0.866	0.565	0.175	1	1	0.000577236	1	1	1	1	1	0.00334021	9.93177e+06	9.9907e+06	1.94238e+06
FALSE	Bst1	High	Master Protein	Q64277	ADP-ribosyl cyclase/cyclic ADP-ribose hydrolase 2 OS=Mus musculus OX=10090 GN=Bst1 PE=1 SV=1	0.005	FALSE	4.715	9	2	3	2	311	34.6	5.8	0	2	other biological processes	plasma membrane;other membranes;other cell component	other molecular function	Pf02267	12182		mmu:12182; Q64277; Q8BRY3	Neutrophil degranulation; Post-translational modification: synthesis of GPI-anchored proteins; Nicotinate metabolism		3	0	0.562	0.01	1.277	0.792	0.01	0.931	0.563	0.762	1.217	1		1	1		1	1	1	1	91224.7		207350
FALSE	Bst2	High	Master Protein	Q8R2Q8	Bone marrow stromal antigen 2 OS=Mus musculus OX=10090 GN=Bst2 PE=1 SV=1	0	FALSE	25.906	17	5	173	5	172	19.1	7.34	349.44	5	stress response;other biological processes	plasma membrane;other membranes;ER/Golgi;other cytoplasmic organelle;other cell component	enzyme regulator activity	Pf16716	69550	ENSMUSG00000046718	mmu:69550; Q8CEY7; Q8R2Q8	Neutrophil degranulation		1	0	1.558	1.16	0.717	3.865	2.123	0.246	6.729	12.611	0.786	1	1	1	1	1	1	1	0.195194	1	4.2366e+06	3.1522e+06	1.94879e+06
FALSE	Btd	High	Master Protein	Q8CIF4	Biotinidase OS=Mus musculus OX=10090 GN=Btd PE=1 SV=2	0	FALSE	11.419	12	3	26	3	520	58.1	5.8	23.26	3	other metabolic processes	nucleus;other cell component	other molecular function	Pf00795, Pf19018	26363		mmu:26363; Q3UXQ4; Q8CIF4; Q9DAV0	Biotin transport and metabolism		1	0	1.132	1.051	8.586	1.114	0.744	8.103	1.068	1.002	11.832	1	1	0.0263984	1	1	0.818556	1	1	0.0100205	580863	539141	4.4066e+06
FALSE	Btf3	High	Master Protein	Q64152	Transcription factor BTF3 OS=Mus musculus OX=10090 GN=Btf3 PE=1 SV=3	0	FALSE	100.977	52	7	669	7	204	22	9.52	2117.07	7	transport;developmental processes	cytosol;translational apparatus;nucleus		Pf01849	218490	ENSMUSG00000021660	mmu:218490; Q64152; Q64153; Q6GU63; Q6P3F3			0	0	1.251	0.878	0.258	0.861	0.833	1.27	1.636	1.129	0.515	1	1	0.0077887	1	1	1	1	1	1	2.94142e+07	2.06311e+07	6.06768e+06
FALSE	Btf3l4	High	Master Protein	Q9CQH7	Transcription factor BTF3 homolog 4 OS=Mus musculus OX=10090 GN=Btf3l4 PE=1 SV=1	0	FALSE	59.473	68	6	262	6	158	17.3	6.35	727.37	6				Pf01849	70533	ENSMUSG00000028568; ENSMUSG00000114133	mmu:70533; Q9CQH7			0	0	1.684	1.034	0.506	1.557	1.231	1.303	1.756	1.536	0.517	1	1	0.238733	1	1	1	1	1	0.526916	8.31345e+06	5.10772e+06	2.49797e+06
FALSE	Btk	High	Master Protein	P35991	Tyrosine-protein kinase BTK OS=Mus musculus OX=10090 GN=Btk PE=1 SV=4	0.007	FALSE	4.522	2	2	11	1	659	76.4	7.9	0	2	cell-cell signaling;protein metabolism;other metabolic processes;stress response;transport;developmental processes;signal transduction;other biological processes	plasma membrane;other membranes;cytosol;nucleus;other cell component	enzyme regulator activity;kinase activity;other molecular function	Pf00017, Pf00018, Pf00169, Pf00779, Pf07714	12229	ENSMUSG00000031264	mmu:12229; P35991; Q61365	Regulation of actin dynamics for phagocytic cup formation; DAP12 signaling; G alpha (q) signalling events; FCERI mediated Ca+2 mobilization; Antigen activates B Cell Receptor (BCR) leading to generation of second messengers; G alpha (12/13) signalling events; RHO GTPases Activate WASPs and WAVEs; G beta:gamma signalling through BTK	IL-5 signaling pathway; IL-6 signaling pathway; Kit receptor signaling pathway	11	0	2.236	1.591	1.575	2.6	1.474	4.133	3.226	1.522	2.102	1	1	1	1	1	0.741592	1	1	1	1.77753e+06	1.26449e+06	1.25195e+06
TRUE	Btn2a2	Low	Master Protein	A4QPC6	Butyrophilin subfamily 2 member A2 OS=Mus musculus OX=10090 GN=Btn2a2 PE=1 SV=1	0.069	FALSE	2.166	1	1	27	1	514	58.4	5.9	35.53	1	signal transduction;other biological processes	plasma membrane;other membranes;other cell component	signal transduction activity or receptor binding	Pf00622, Pf07686, Pf13765	238555	ENSMUSG00000053216	A4QPC6; mmu:238555; Q811T8	Butyrophilin (BTN) family interactions		1	0	1.222	1.628	0.039	1.021	0.748	0.361	1.585	0.561	0.046	1	1	7.86531e-07	1	1	1	1	1	2.24645e-05	8.07977e+06	1.07641e+07	260212
FALSE	Bub3	High	Master Protein	Q9WVA3	Mitotic checkpoint protein BUB3 OS=Mus musculus OX=10090 GN=Bub3 PE=1 SV=2	0	FALSE	23.105	26	7	290	7	326	36.9	6.84	138.23	7	cell cycle OR cell proliferation;cell organization and biogenesis;signal transduction;other biological processes	nucleus;other cell component	other molecular function	Pf00400	12237	ENSMUSG00000066979	mmu:12237; P97397; Q6ZWM5; Q9WVA3	RHO GTPases Activate Formins; Cdc20:Phospho-APC/C mediated degradation of Cyclin A; Separation of Sister Chromatids; Amplification of signal from unattached kinetochores via a MAD2 inhibitory signal; Resolution of Sister Chromatid Cohesion; EML4 and NUDC in mitotic spindle formation; Inactivation of APC/C via direct inhibition of the APC/C complex; APC/C:Cdc20 mediated degradation of mitotic prot…		10	0	1.177	0.816	0.524	1.123	1.128	0.637	1.621	0.988	0.682	1	1	0.520367	1	1	1	1	1	1	4.5769e+06	3.17391e+06	2.03803e+06
FALSE	Bysl	High	Master Protein	O54825	Bystin OS=Mus musculus OX=10090 GN=Bysl PE=1 SV=3	0	FALSE	7.964	5	2	15	2	436	49.8	7.78	9.01	2	cell cycle OR cell proliferation;RNA metabolism OR transcription;other metabolic processes;developmental processes	cytoskeleton;nucleus;other cell component	nucleic acid binding activity	Pf05291	53414	ENSMUSG00000023988	mmu:53414; O54825; Q3THF4; Q3UPY9; Q8VD68	Major pathway of rRNA processing in the nucleolus and cytosol		1	0	5.256	2.194	0.588	3.78	1.754	2.21	6.036	3.563	0.834	1	1		1	1	1	1	1	1	637338	265988	71239.1
FALSE	Bzw1	High	Master Protein	Q9CQC6	Basic leucine zipper and W2 domain-containing protein 1 OS=Mus musculus OX=10090 GN=Bzw1 PE=1 SV=1	0	FALSE	42.118	23	12	729	11	419	48	5.92	735.92	12		other cell component		Pf02020	66882	ENSMUSG00000051223	mmu:66882; Q3THS5; Q3UZ94; Q9CQC6			0	1	1.073	0.925	0.634	1.189	0.934	1.256	1.688	1.399	0.985	1	1	0.966774	1	1	1	1	1	1	1.25062e+07	1.0788e+07	7.38481e+06
TRUE	Bzw2	High	Master Protein	Q91VK1	Basic leucine zipper and W2 domain-containing protein 2 OS=Mus musculus OX=10090 GN=Bzw2 PE=1 SV=1	0	FALSE	12.208	9	4	149	3	419	48	6.68	176.28	4	developmental processes;other biological processes	other cell component		Pf02020	66912	ENSMUSG00000020547	mmu:66912; Q91VK1; Q9D0N4			0	0	1.104	1.051	0.193	0.973	0.754	0.356	1.312	0.65	0.191	1	1	0.000666045	1	1	1	1	1	0.000876701	2.06404e+06	1.96653e+06	360711
FALSE	C1qa	High	Master Protein	P98086	Complement C1q subcomponent subunit A OS=Mus musculus OX=10090 GN=C1qa PE=1 SV=2	0	FALSE	44.197	26	6	726	6	245	26	9.11	1716.5	6	cell organization and biogenesis;stress response;developmental processes;other biological processes	other cell component		Pf00386, Pf01391	12259	ENSMUSG00000036887	mmu:12259; P98086; Q9DCM6	Initial triggering of complement; Classical antibody-mediated complement activation; Regulation of Complement cascade	Oxidative damage response; Complement activation, classical pathway; Microglia pathogen phagocytosis pathway	6	0	1.522	1.034	7.684	3.314	1.622	7.993	1.926	3.631	11.938	1	1	0.00207247	1	1	0.471598	1	0.253654	0.000278158	1.24992e+07	8.49727e+06	6.3119e+07
FALSE	C1qb	High	Master Protein	P14106	Complement C1q subcomponent subunit B OS=Mus musculus OX=10090 GN=C1qb PE=1 SV=2	0	FALSE	28.025	27	6	453	6	253	26.7	8.15	748.77	6	cell organization and biogenesis;stress response;developmental processes;other biological processes	non-structural extracellular;other cell component	other molecular function	Pf00386, Pf01391	12260	ENSMUSG00000036905	mmu:12260; P14106; Q3U793	Initial triggering of complement; Classical antibody-mediated complement activation; Regulation of Complement cascade	Oxidative damage response; Complement activation, classical pathway; Microglia pathogen phagocytosis pathway	6	0	1.022	0.762	12.738	3.38	2.055	10.916	2.405	2.563	20.895	1	1	0.00522909	1	1	0.690713	1	1	0.000777978	2.70675e+06	2.01629e+06	3.37252e+07
FALSE	C1qbp	High	Master Protein	O35658	Complement component 1 Q subcomponent-binding protein, mitochondrial OS=Mus musculus OX=10090 GN=C1qbp PE=1 SV=1	0	FALSE	27.473	25	5	296	5	278	31	4.92	675.39	5	cell organization and biogenesis;RNA metabolism OR transcription;other metabolic processes;stress response;signal transduction;other biological processes	non-structural extracellular;plasma membrane;other membranes;cytosol;mitochondrion;nucleus;other cell component	signal transduction activity or receptor binding;translation activity;nucleic acid binding activity;other molecular function	Pf02330			O35658	RHOA GTPase cycle; RHOC GTPase cycle; Intrinsic Pathway of Fibrin Clot Formation		3	0	1.573	0.945	0.513	2.272	1.241	0.595	2.277	1.593	0.444	1	1	0.840458	1	1	1	1	1	0.258279	4.70401e+06	2.82495e+06	1.53218e+06
FALSE	C1qc	High	Master Protein	Q02105	Complement C1q subcomponent subunit C OS=Mus musculus OX=10090 GN=C1qc PE=1 SV=2	0	FALSE	27.919	21	4	255	4	246	26	8.54	577.81	4	cell organization and biogenesis;stress response;other biological processes	other cell component		Pf00386, Pf01391	12262	ENSMUSG00000036896	mmu:12262; Q02105; Q6DI63	Initial triggering of complement; Classical antibody-mediated complement activation; Regulation of Complement cascade	Oxidative damage response; Complement activation, classical pathway; Tyrobp causal network in microglia; Microglia pathogen phagocytosis pathway	7	0	1.222	0.648	11.323	3.786	1.117	11.256	2.502	3.326	23.739	1	1	0.000634893	1	1	0.325681	1	1	9.02169e-05	1.07981e+06	573075	1.00094e+07
FALSE	C1qtnf3	High	Master Protein	Q9ES30	Complement C1q tumor necrosis factor-related protein 3 OS=Mus musculus OX=10090 GN=C1qtnf3 PE=2 SV=1	0	FALSE	8.22	9	2	24	2	246	26.8	6.74	42.75	2	other biological processes	non-structural extracellular;other cell component	other molecular function	Pf00386, Pf01391	81799	ENSMUSG00000058914	mmu:81799; Q9ES30			0	0	1.846	0.814	0.01	4.073	1.987	0.705	3.135	4.716	0.305	1	1		1	1	1	1	0.987602	0.626464	722493	318590
FALSE	C1qtnf5	High	Master Protein	Q8K479	Complement C1q tumor necrosis factor-related protein 5 OS=Mus musculus OX=10090 GN=C1qtnf5 PE=1 SV=1	0	FALSE	9.226	12	2	9	2	243	25.4	6.68	17.32	2	transport;developmental processes	non-structural extracellular;plasma membrane;other membranes;ER/Golgi;other cell component	other molecular function	Pf00386, Pf01391	235312	ENSMUSG00000079592	mmu:235312; Q8K479			0	0	100	100		100	100		100	100											299974	252493
FALSE	C1ra	High	Master Protein	Q8CG16	Complement C1r-A subcomponent OS=Mus musculus OX=10090 GN=C1ra PE=1 SV=1	0	FALSE	82.355	36	18	246	18	707	80	5.66	416.79	18	protein metabolism;other metabolic processes;stress response;other biological processes	non-structural extracellular	other molecular function	Pf00084, Pf00089, Pf00431, Pf14670	50909	ENSMUSG00000055172	mmu:50909; Q8CG16; Q99KI6; Q9ET60	Initial triggering of complement; Classical antibody-mediated complement activation; Regulation of Complement cascade	Oxidative damage response; Complement activation, classical pathway	5	0	1.451	1.437	17.532	2.736	0.95	6.431	1.975	3.222	13.983	1	1	0.0212366	1	1	1	1	1	0.0237308	1.56686e+06	1.55244e+06	1.8936e+07
FALSE	C1sa	High	Master Protein	Q8CG14	Complement C1s-A subcomponent OS=Mus musculus OX=10090 GN=C1sa PE=2 SV=2	0	FALSE	87.356	31	17	704	17	688	76.8	5.08	1326.9	17	protein metabolism;stress response;other biological processes	non-structural extracellular	other molecular function	Pf00084, Pf00089, Pf00431, Pf14670	50908		mmu:50908; Q8BJC4; Q8CG14; Q8CH28; Q8VBY4		Oxidative damage response; Complement activation, classical pathway	2	0	1.651	1.215	10.313	2.054	1.45	6.312	1.843	3.874	10.395	1	1	7.52638e-06	1	1	0.249986	1	0.0892071	9.55269e-06	4.99679e+06	3.67524e+06	3.12041e+07
FALSE	C2	High	Master Protein	P21180	Complement C2 OS=Mus musculus OX=10090 GN=C2 PE=1 SV=2	0	FALSE	50.352	17	13	350	13	760	84.7	7.56	410.88	13	protein metabolism;stress response;other biological processes		other molecular function	Pf00084, Pf00089, Pf00092	12263	ENSMUSG00000024371	mmu:12263; O70350; P21180	Regulation of Complement cascade; Activation of C3 and C5; Initial triggering of complement	Oxidative damage response; Complement activation, classical pathway	5	0	0.97	1.045	10.842	1.355	1.291	6.918	1.383	3.286	9.648	1	1	0.00111723	1	1	1	1	0.840205	0.00406589	1.7456e+06	1.87974e+06	1.95018e+07
FALSE	C2cd2	High	Master Protein	E9Q3C1	C2 domain-containing protein 2 OS=Mus musculus OX=10090 GN=C2cd2 PE=1 SV=1	0.004	FALSE	5.105	2	1	23	1	696	76.5	7.72	23.48	1		other membranes		Pf00168, Pf18696	207781	ENSMUSG00000045975	E9Q3C1; mmu:207781; Q3TE01; Q3UP20; Q5DTR6; Q80XM8			0	0	1.195	0.856	0.52	1.064	0.548	0.506	1.316	0.645	0.921	1	1	1	1	1	1	1	1	1	321328	230192	139711
FALSE	C3	High	Master Protein	P01027	Complement C3 OS=Mus musculus OX=10090 GN=C3 PE=1 SV=3	0	FALSE	1432.86	84	140	28398	140	1663	186.4	6.73	62471.2	140	cell-cell signaling;cell organization and biogenesis;other metabolic processes;stress response;developmental processes;signal transduction;other biological processes	non-structural extracellular;other cell component	signal transduction activity or receptor binding;enzyme regulator activity;other molecular function	Pf00207, Pf01759, Pf01821, Pf01835, Pf07677, Pf07678, Pf07703, Pf17789, Pf17790, Pf17791	12266	ENSMUSG00000024164	mmu:12266; P01027; Q61370; Q80XP1	Regulation of Insulin-like Growth Factor (IGF) transport and uptake by Insulin-like Growth Factor Binding Proteins (IGFBPs); Post-translational protein phosphorylation; Neutrophil degranulation; Immunoregulatory interactions between a Lymphoid and a non-Lymphoid cell; Regulation of Complement cascade; G alpha (i) signalling events; Peptide ligand-binding receptors; Alternative complement activati…	Complement activation, classical pathway; Tyrobp causal network in microglia	11	0	1.02	0.725	17.227	0.968	0.858	9.799	0.852	1.079	14.482	1	1	1.02364e-06	1	1	0.204679	1	1	8.92753e-06	5.31517e+08	3.78084e+08	8.97967e+09
FALSE	C4b	High	Master Protein	P01029	Complement C4-B OS=Mus musculus OX=10090 GN=C4b PE=1 SV=3	0	FALSE	707.019	59	75	6454	75	1738	192.8	7.53	14987.2	75	stress response;other biological processes	non-structural extracellular;other cell component	enzyme regulator activity;other molecular function	Pf00207, Pf01759, Pf01821, Pf01835, Pf07677, Pf07678, Pf07703, Pf17791	12268	ENSMUSG00000073418	E9QKK7; mmu:12268; O70346; P01029; Q31201; Q3TYY1; Q3TZC9; Q61372; Q61859; Q62353; Q6NWV8	Regulation of Insulin-like Growth Factor (IGF) transport and uptake by Insulin-like Growth Factor Binding Proteins (IGFBPs); Post-translational protein phosphorylation; Initial triggering of complement; Regulation of Complement cascade; Activation of C3 and C5	SIDS susceptibility pathways; Oxidative damage response; Complement activation, classical pathway	8	0	1.061	1.026	9.944	1.237	1.19	7.826	1.061	1.675	10.557	1	1	9.52586e-06	1	1	0.264323	1	1	1.52882e-05	6.84945e+07	6.62338e+07	6.41669e+08
FALSE	C4bpa	High	Master Protein	P08607	C4b-binding protein OS=Mus musculus OX=10090 GN=C4bpa PE=1 SV=3	0	FALSE	66.437	32	12	344	12	469	51.5	7.15	474.82	12	stress response;other biological processes	non-structural extracellular		Pf00084, Pf18453	12269	ENSMUSG00000026405	mmu:12269; P08607; Q91X48			0	0	0.702	1.444	11.396	1.204	1.731	4.171	0.618	1.285	11.264	1	1	5.53527e-05	1	1	1	1	1	6.3991e-05	1.32065e+06	2.71754e+06	2.14453e+07
FALSE	C5	High	Master Protein	P06684	Complement C5 OS=Mus musculus OX=10090 GN=C5 PE=1 SV=2	0	FALSE	433.775	49	68	2388	68	1680	188.8	6.81	4762.72	68	stress response;developmental processes;other biological processes	non-structural extracellular;plasma membrane;other membranes	enzyme regulator activity	Pf00207, Pf01759, Pf01821, Pf01835, Pf07677, Pf07678, Pf07703, Pf17789, Pf17790, Pf17791	15139	ENSMUSG00000026874	A2AS36; mmu:15139; P06684	G alpha (i) signalling events; Regulation of Complement cascade; Terminal pathway of complement; Peptide ligand-binding receptors; Activation of C3 and C5	Oxidative damage response; Complement activation, classical pathway; Spinal cord injury	8	0	0.82	0.716	25.86	1.421	1.032	13.49	0.766	1.603	25.378	1	1	2.76721e-05	1	1	0.460362	1	1	7.5016e-05	8.60913e+06	7.52165e+06	2.71481e+08
FALSE	C5ar1	High	Master Protein	P30993	C5a anaphylatoxin chemotactic receptor 1 OS=Mus musculus OX=10090 GN=C5ar1 PE=1 SV=2	0	FALSE	13.008	7	3	175	3	351	39	8.79	200.4	3	cell cycle OR cell proliferation;cell organization and biogenesis;RNA metabolism OR transcription;other metabolic processes;stress response;developmental processes;signal transduction;other biological processes	plasma membrane;other membranes;other cell component	other molecular function	Pf00001	12273	ENSMUSG00000049130	mmu:12273; P30993; Q3TZ86	Neutrophil degranulation; Regulation of Complement cascade; G alpha (i) signalling events; Peptide ligand-binding receptors	GPCRs, non-odorant ; Oxidative damage response; GPCRs, class A rhodopsin-like; GPCRs, peptide	8	0	1.126	2.066	1.693	2.209	1.871	1.443	1.44	1.399	1.391	1	1	1	1	1	1	1	1	1	2.0353e+06	3.73502e+06	3.05972e+06
FALSE	C8a	High	Master Protein	Q8K182	Complement component C8 alpha chain OS=Mus musculus OX=10090 GN=C8a PE=1 SV=1	0	FALSE	180.246	58	30	1174	30	587	66	6.54	2347.77	30	stress response;other biological processes	non-structural extracellular;plasma membrane;other membranes	other molecular function	Pf00057, Pf00090, Pf01823	230558	ENSMUSG00000035031	mmu:230558; Q8CHJ9; Q8CHK1; Q8K182	Regulation of Complement cascade; Terminal pathway of complement	Complement activation, classical pathway	3	0	1.286	0.998	16.067	1.193	1.232	10.714	1.325	1.833	14.252	1	1	1.19461e-05	1	1	0.411011	1	1	3.62667e-05	1.02764e+07	7.97655e+06	1.28408e+08
FALSE	C8b	High	Master Protein	Q8BH35	Complement component C8 beta chain OS=Mus musculus OX=10090 GN=C8b PE=1 SV=1	0	FALSE	151.207	44	21	1027	21	589	66.2	7.77	2130.17	21	stress response;other biological processes	non-structural extracellular;plasma membrane;other membranes	other molecular function	Pf00057, Pf00090, Pf01823	110382	ENSMUSG00000029656	mmu:110382; Q4VAH1; Q8BH35; Q8CHJ5; Q8CHJ6; Q8VC14	Regulation of Complement cascade; Terminal pathway of complement	Complement activation, classical pathway	3	0	0.944	0.815	22.062	1.267	1.171	12.392	0.707	1.534	22.103	1	1	2.15886e-05	1	1	0.460999	1	1	4.70429e-05	5.19894e+06	4.49193e+06	1.21543e+08
FALSE	C8g	High	Master Protein	Q8VCG4	Complement component C8 gamma chain OS=Mus musculus OX=10090 GN=C8g PE=1 SV=1	0	FALSE	72.545	59	11	931	11	202	22.5	9.25	2242.47	11	stress response;other biological processes	non-structural extracellular;plasma membrane;other membranes	other molecular function	Pf00061	69379	ENSMUSG00000015083	mmu:69379; Q8VCG4	Regulation of Complement cascade; Terminal pathway of complement		2	0	0.875	1.095	23.948	1.466	1.433	15.633	1.205	2.045	20.641	1	1	9.64099e-05	1	1	0.567673	1	1	0.00033936	3.17193e+06	3.968e+06	8.68197e+07
FALSE	C9	High	Master Protein	P06683	Complement component C9 OS=Mus musculus OX=10090 GN=C9 PE=1 SV=2	0	FALSE	173.366	54	27	2115	27	548	62	5.78	3124.85	27	cell organization and biogenesis;stress response;other biological processes	non-structural extracellular;plasma membrane;other membranes		Pf00057, Pf00090, Pf01823	12279	ENSMUSG00000022149	mmu:12279; P06683; Q91XA7	Regulation of Complement cascade; Terminal pathway of complement	Complement activation, classical pathway	3	0	0.838	0.762	1.138	0.225	0.205	0.793	0.287	0.219	1.13	1	1	1	1	1	1	1	1	1	1.40605e+08	1.27973e+08	1.91093e+08
FALSE	Ca1	High	Master Protein	P13634	Carbonic anhydrase 1 OS=Mus musculus OX=10090 GN=Ca1 PE=1 SV=4	0	FALSE	48.939	54	9	337	9	261	28.3	6.96	463.71	9	other metabolic processes	other cell component	other molecular function	Pf00194	12346	ENSMUSG00000027556	mmu:12346; P13634; Q3TS19; Q9DC84	Erythrocytes take up carbon dioxide and release oxygen; Erythrocytes take up oxygen and release carbon dioxide; Reversible hydration of carbon dioxide		3	0	1.727	0.941	0.511	1.351	1.378	0.315	1.867	0.685	0.178	1	1	1	1	1	1	1	1	0.451275	1.22637e+07	6.68326e+06	3.63146e+06
TRUE	Ca13	High	Master Protein	Q9D6N1	Carbonic anhydrase 13 OS=Mus musculus OX=10090 GN=Ca13 PE=1 SV=1	0	FALSE	21.331	35	5	201	5	262	29.5	6.65	228.45	5	other metabolic processes	cytosol;other cell component	other molecular function	Pf00194	71934	ENSMUSG00000027555	mmu:71934; Q3UBM2; Q9D6N1	Reversible hydration of carbon dioxide		1	0	1.183	0.711	0.066	1.06	0.913	0.696	1.307	1.353	0.078	1	1	2.18407e-05	1	1	1	1	1	0.00122727	2.90176e+06	1.7429e+06	162499
FALSE	Ca2	High	Master Protein	P00920	Carbonic anhydrase 2 OS=Mus musculus OX=10090 GN=Ca2 PE=1 SV=4	0	FALSE	73.296	49	10	865	10	260	29	7.01	1522.57	10	other metabolic processes;stress response;transport;developmental processes;signal transduction;other biological processes	non-structural extracellular;plasma membrane;other membranes;cytosol;other cell component	other molecular function	Pf00194	12349	ENSMUSG00000027562	mmu:12349; P00920; Q6LDQ7; Q7TPE1; Q9DCT3; Q9DCY9	Erythrocytes take up carbon dioxide and release oxygen; Erythrocytes take up oxygen and release carbon dioxide; Reversible hydration of carbon dioxide		3	0	1.713	1.056	0.931	1.02	0.997	0.696	1.281	0.853	0.608	1	1	1	1	1	1	1	1	1	3.21415e+07	1.9812e+07	1.7475e+07
FALSE	Ca3	High	Master Protein	P16015	Carbonic anhydrase 3 OS=Mus musculus OX=10090 GN=Ca3 PE=1 SV=3	0	FALSE	248.094	90	26	3391	26	260	29.3	7.37	8313.11	26	other metabolic processes;stress response;other biological processes	cytosol	other molecular function	Pf00194	12350	ENSMUSG00000027559	mmu:12350; P16015; Q9ERN8	Reversible hydration of carbon dioxide		1	0	0.642	0.735	0.01	0.235	0.046	0.01	0.431	0.026	0.031	1	1	0.0628993	1	1	1	1	1	0.801964	7.86521e+08	9.00522e+08	2.69702e+06
FALSE	Ca4	Low	Master Protein	Q64444	Carbonic anhydrase 4 OS=Mus musculus OX=10090 GN=Ca4 PE=1 SV=1	0.071	FALSE	2.142	4	1	4	1	305	34.3	8.21	2.57	1	other metabolic processes;transport;other biological processes	non-structural extracellular;plasma membrane;other membranes;cytosol;ER/Golgi;other cell component	other molecular function	Pf00194	12351	ENSMUSG00000000805	mmu:12351; Q64444	Erythrocytes take up carbon dioxide and release oxygen; Erythrocytes take up oxygen and release carbon dioxide; Reversible hydration of carbon dioxide		3	0	0.687	0.01	1.768	4.38	0.01	0.01	2.518	0.01	3.161				1						121518		312552
FALSE	Ca5b	High	Master Protein	Q9QZA0	Carbonic anhydrase 5B, mitochondrial OS=Mus musculus OX=10090 GN=Ca5b PE=1 SV=2	0	FALSE	13.851	13	3	35	3	317	36.6	7.31	41.53	3	other metabolic processes;other biological processes	mitochondrion;other cell component	other molecular function	Pf00194	56078	ENSMUSG00000031373	mmu:56078; Q8C3J9; Q8K014; Q9QZA0	Reversible hydration of carbon dioxide		1	0	1.089	0.664	0.232	0.354	0.205	0.283	1.255	0.653	0.01	1	1		1	1	1	1	1		1.56173e+06	951249	332163
FALSE	Ca6	High	Master Protein	P18761	Carbonic anhydrase 6 OS=Mus musculus OX=10090 GN=Ca6 PE=1 SV=3	0	FALSE	22.452	20	5	60	5	317	36.5	6.6	73.58	5	other metabolic processes;other biological processes	non-structural extracellular;cytosol;other cell component	other molecular function	Pf00194	12353	ENSMUSG00000028972	B1ARR5; mmu:12353; O88625; P18761	Reversible hydration of carbon dioxide		1	0	0.839	1.054	8.604	0.528	0.887	8.621	0.939	1.499	7.827	1	1	0.0521049	1	1	1	1	1	0.30844	417958	524771	4.2848e+06
FALSE	Cab39	High	Master Protein	Q06138	Calcium-binding protein 39 OS=Mus musculus OX=10090 GN=Cab39 PE=1 SV=2	0	FALSE	23.509	20	7	260	5	341	39.8	6.89	237.8	7	protein metabolism;other metabolic processes;signal transduction;other biological processes	other membranes;cytosol;cytoskeleton;other cell component	enzyme regulator activity;other molecular function	Pf08569	12283	ENSMUSG00000036707	mmu:12283; Q06138; Q8VDZ8	Neutrophil degranulation; Energy dependent regulation of mTOR by LKB1-AMPK	Endochondral ossification; Focal adhesion: PI3K-Akt-mTOR signaling pathway	4	2	1.966	1.164	0.52	1.16	1.267	2.411	2.278	1.205	0.491	1	1	1	1	1	1	1	1	1	1.22179e+07	7.23095e+06	3.23199e+06
TRUE	Cab39l	High	Master Protein	Q9DB16	Calcium-binding protein 39-like OS=Mus musculus OX=10090 GN=Cab39l PE=1 SV=3	0	FALSE	13.996	13	5	153	3	337	39.1	8.31	84.25	5	signal transduction;other biological processes		enzyme regulator activity	Pf08569	69008	ENSMUSG00000021981	mmu:69008; Q8BG52; Q91WB8; Q91YL0; Q9DB16	Energy dependent regulation of mTOR by LKB1-AMPK	Focal adhesion: PI3K-Akt-mTOR signaling pathway	2	0	1.355	1.334	0.349	0.976	1.232	0.603	1.523	1.221	0.303	1	1	0.02598	1	1	1	1	1	0.00683112	2.43071e+06	2.39401e+06	626398
TRUE	Cabp7	Medium	Master Protein	Q91ZM8	Calcium-binding protein 7 OS=Mus musculus OX=10090 GN=Cabp7 PE=2 SV=1	0.038	FALSE	2.388	3	1	8	1	215	24.4	4.67	5.5	1		plasma membrane;other membranes;ER/Golgi;other cell component	other molecular function	Pf13499	192650	ENSMUSG00000009075	mmu:192650; Q91ZM8			0	0	1.348	1.349	0.326	1.606	1.574	0.652	1.501	1.03	0.314	1	1	0.0468202	1	1	1	1	1	0.0493251	5.90637e+06	5.90939e+06	1.42933e+06
FALSE	Cacna2d1	High	Master Protein	O08532	Voltage-dependent calcium channel subunit alpha-2/delta-1 OS=Mus musculus OX=10090 GN=Cacna2d1 PE=1 SV=1	0	FALSE	47.267	13	10	123	10	1103	124.6	5.3	205.63	10	cell-cell signaling;transport;other biological processes	plasma membrane;other membranes;cytosol;ER/Golgi;other cell component	transporter activity;other molecular function	Pf08399, Pf08473, Pf13768	12293	ENSMUSG00000040118	mmu:12293; O08532; O08533; O08534; O08535; O08536			0	0	0.685	0.507	0.407	0.205	0.234	0.283	0.227	0.12	0.414	1	1	1	1	1	1	1	1	0.721224	4.93869e+06	3.65918e+06	2.9363e+06
FALSE	Cacnb1	High	Master Protein	Q8R3Z5	Voltage-dependent L-type calcium channel subunit beta-1 OS=Mus musculus OX=10090 GN=Cacnb1 PE=1 SV=1	0	FALSE	18.005	12	6	37	6	597	65.4	6.62	25.01	6	cell-cell signaling;cell organization and biogenesis;transport;other biological processes	plasma membrane;other membranes;cytosol;ER/Golgi;other cell component	transporter activity	Pf00625, Pf12052	12295	ENSMUSG00000020882	A2A544; mmu:12295; O88517; Q7TPF2; Q8R3Z5; Q8R3Z6; Q9EPT9	Phase 0 - rapid depolarisation; Presynaptic depolarization and calcium channel opening; Phase 2 - plateau phase	Calcium regulation in cardiac cells	4	0	0.755	0.782	0.073	0.141	0.194	0.137	0.199	0.245	0.085	1	1	0.0941304	1	1	1	1	1	0.289478	1.83328e+06	1.89803e+06	176935
FALSE	Cacybp	High	Master Protein	Q9CXW3	Calcyclin-binding protein OS=Mus musculus OX=10090 GN=Cacybp PE=1 SV=1	0	FALSE	44.052	53	10	339	10	229	26.5	7.87	779.17	10	developmental processes;other biological processes	cytosol;nucleus;other cell component	cytoskeletal activity;other molecular function	Pf04969, Pf05002, Pf09032	12301	ENSMUSG00000014226	mmu:12301; O70140; Q9CXW3			0	0	1.266	0.94	2.461	0.968	1.222	2.31	0.994	1.454	1.827	1	1	0.115724	1	1	1	1	1	0.921387	5.04992e+07	3.75118e+07	9.82052e+07
FALSE	Cad	High	Master Protein	B2RQC6	CAD protein OS=Mus musculus OX=10090 GN=Cad PE=1 SV=1	0	FALSE	138.477	22	29	1113	29	2225	243.1	6.43	1950.41	29	protein metabolism;other metabolic processes;stress response;transport;developmental processes;other biological processes	cytosol;nucleus;other cell component	kinase activity;other molecular function	Pf00117, Pf00185, Pf00988, Pf01979, Pf02142, Pf02729, Pf02786, Pf02787	69719	ENSMUSG00000013629	B2RQC6; B7ZN27; mmu:69719	Pyrimidine biosynthesis	Mechanisms associated with pluripotency	2	0	1.376	1.355	0.347	1.519	1.197	1.2	1.761	1.265	0.383	1	1	0.0310389	1	1	1	1	1	0.606304	1.92274e+07	1.89308e+07	4.85176e+06
FALSE	Cadm3	High	Master Protein	Q99N28	Cell adhesion molecule 3 OS=Mus musculus OX=10090 GN=Cadm3 PE=1 SV=1	0	FALSE	10.46	14	3	90	3	396	42.9	5.8	107.16	3	cell adhesion;other biological processes	plasma membrane;other membranes;other cell component	other molecular function	Pf07679, Pf08205, Pf13927	94332	ENSMUSG00000005338	mmu:94332; Q8BSQ8; Q8K1H8; Q99N28	Nectin/Necl trans heterodimerization	Splicing factor NOVA regulated synaptic proteins	3	0	0.843	0.801	0.365	1.882	1.086	0.399	0.583	1.942	0.238	1	1	1	1	1	1	1	1	1	786734	747411	340229
FALSE	Cadm4	Medium	Master Protein	Q8R464	Cell adhesion molecule 4 OS=Mus musculus OX=10090 GN=Cadm4 PE=1 SV=1	0.011	FALSE	3.465	2	1	11	1	388	42.7	6.3	11.61	1	cell adhesion;other biological processes	other membranes;other cell component	signal transduction activity or receptor binding;other molecular function	Pf07686, Pf08205, Pf13927	260299	ENSMUSG00000054793	mmu:260299; Q8R464			0	0	1.267	1.336	1.037	0.01	3.09	0.426	0.682	1.398	1.982		1	1		1	1	1	1		278113	293194	227608
FALSE	Calhm4	Medium	Master Protein	Q8CE93	Calcium homeostasis modulator protein 4 OS=Mus musculus OX=10090 GN=Calhm4 PE=2 SV=2	0.021	FALSE	2.74	4	1	7	1	315	35.4	6.51	10.03	1	transport	plasma membrane;other membranes	transporter activity	Pf14798	270711	ENSMUSG00000039508	mmu:270711; Q8CE93			0	0	1.535	1.217	0.422	2.503	1.843	0.92	1.671	1.821	0.53	1	1	0.321967	1	1	1	1	1	1	602332	477614	165704
FALSE	Calhm6	Medium	Master Protein	Q8C9E8	Calcium homeostasis modulator protein 6 OS=Mus musculus OX=10090 GN=Calhm6 PE=2 SV=1	0.039	FALSE	2.365	6	1	1	1	313	34.9	8.28	0	1	transport	plasma membrane;other membranes	transporter activity	Pf14798	215900	ENSMUSG00000046031	mmu:215900; Q8C9E8			0	0	100	100		100	100		100	100											275734	518675
TRUE	Calm2	High	Master Protein	P0DP27	Calmodulin-2 OS=Mus musculus OX=10090 GN=Calm2 PE=1 SV=1	0	FALSE	231.095	94	15	5326	7	149	16.8	4.22	11747.2	15	cell cycle OR cell proliferation;cell organization and biogenesis;other metabolic processes;signal transduction;other biological processes	plasma membrane;other membranes;cytoskeleton;mitochondrion;ER/Golgi;nucleus;other cell component	signal transduction activity or receptor binding;enzyme regulator activity;cytoskeletal activity;other molecular function	Pf13499	12313; 12314; 12315	ENSMUSG00000001175; ENSMUSG00000019370; ENSMUSG00000036438	mmu:12313; mmu:12314; mmu:12315; P02593; P0DP27; P62204; P70667; P99014; Q3TEH7; Q3THK5; Q3U6Z5; Q3U7C7; Q498A3; Q61379; Q61380; Q8BNC9; Q91VQ9; Q9D6G4		Endochondral ossification; MicroRNAs in cardiomyocyte hypertrophy; Alzheimer's disease; G protein signaling pathways; G13 signaling pathway; Glycogen metabolism; Myometrial relaxation and contraction pathways; Calcium regulation in cardiac cells	8	12	1.044	1.282	0.288	1.252	1.062	0.355	1.066	0.939	0.198	1	1	0.0043545	1	1	1	1	1	0.00204879	6.12958e+08	7.53011e+08	1.69308e+08
TRUE	Calm4	High	Master Protein	Q9JM83	Calmodulin-4 OS=Mus musculus OX=10090 GN=Calm4 PE=2 SV=2	0	FALSE	151.586	78	13	2688	13	148	16.8	4.89	7301.84	13	other biological processes		enzyme regulator activity;other molecular function	Pf13499	80796	ENSMUSG00000033765	mmu:80796; Q9CR31; Q9D1E9; Q9JM83	Neutrophil degranulation	Alzheimer's disease	2	0	1.246	0.722	0.01	1.241	0.811	0.52	1.318	0.94	0.01	1	1	2.7851e-05	1	1	1	1	1	0.0130989	1.92774e+08	1.11669e+08	141910
TRUE	Calml3	High	Master Protein	Q9D6P8	Calmodulin-like protein 3 OS=Mus musculus OX=10090 GN=Calml3 PE=2 SV=1	0	FALSE	165.934	94	13	2996	6	149	16.7	4.31	6597.29	13	other biological processes		enzyme regulator activity;other molecular function	Pf13499	70405	ENSMUSG00000063130	mmu:70405; Q99K52; Q9D6P8		Alzheimer's disease	1	0	1.46	1.077	0.027	1.102	0.748	0.484	1.643	0.934	0.07	1	1		1	1	1	1	1	0.00633473	3.76963e+07	2.78072e+07	688447
FALSE	Calr	High	Master Protein	P14211	Calreticulin OS=Mus musculus OX=10090 GN=Calr PE=1 SV=1	0	FALSE	256.964	68	28	7157	28	416	48	4.49	16528	28	cell organization and biogenesis;stress response;transport;developmental processes;signal transduction;other biological processes	non-structural extracellular;extracellular matrix;plasma membrane;other membranes;cytosol;ER/Golgi;nucleus;other cytoplasmic organelle;other cell component	signal transduction activity or receptor binding;nucleic acid binding activity;other molecular function	Pf00262	12317	ENSMUSG00000003814	mmu:12317; P14211; Q3TVD2	ER-Phagosome pathway; Antigen Presentation: Folding, assembly and peptide loading of class I MHC; Scavenging by Class A Receptors; Calnexin/calreticulin cycle	Calcium regulation in cardiac cells	5	0	1.261	1.381	0.432	2.341	1.394	0.76	1.775	1.738	0.529	1	1	0.0459781	1	1	1	1	1	0.234956	2.74659e+08	3.00806e+08	9.41693e+07
FALSE	Calu	High	Master Protein	O35887	Calumenin OS=Mus musculus OX=10090 GN=Calu PE=1 SV=1	0	FALSE	115.737	64	16	1455	16	315	37	4.67	3170.93	16	other biological processes	non-structural extracellular;other membranes;cytosol;ER/Golgi;other cell component	enzyme regulator activity;other molecular function	Pf13202, Pf13833	12321	ENSMUSG00000029767	mmu:12321; O35887	Regulation of Insulin-like Growth Factor (IGF) transport and uptake by Insulin-like Growth Factor Binding Proteins (IGFBPs); Post-translational protein phosphorylation		2	0	1.144	1.073	0.615	2.029	1.417	0.805	1.784	1.902	0.559	1	1	0.621943	0.998608	1	1	1	0.492233	1	4.53968e+07	4.25828e+07	2.44217e+07
FALSE	Camk1	High	Master Protein	Q91YS8	Calcium/calmodulin-dependent protein kinase type 1 OS=Mus musculus OX=10090 GN=Camk1 PE=1 SV=1	0	FALSE	19.04	15	5	158	5	374	41.6	5.35	119.78	5	cell cycle OR cell proliferation;protein metabolism;other metabolic processes;transport;developmental processes;signal transduction;other biological processes	nucleus;other cell component	kinase activity;other molecular function	Pf00069	52163	ENSMUSG00000030272	mmu:52163; Q91YS8	Activation of RAC1 downstream of NMDARs	Calcium regulation in cardiac cells	2	0	2.027	1.901	0.549	2.716	2.022	0.72	2.548	2.189	0.781	1	1	0.761166	1	1	1	1	1	1	2.98136e+06	2.7969e+06	808109
FALSE	Camk2a	High	Master Protein	P11798	Calcium/calmodulin-dependent protein kinase type II subunit alpha OS=Mus musculus OX=10090 GN=Camk2a PE=1 SV=2	0	FALSE	24.232	16	4	236	2	478	54.1	7.08	340.08	4	cell cycle OR cell proliferation;cell organization and biogenesis;protein metabolism;other metabolic processes;stress response;transport;developmental processes;signal transduction;other biological processes	plasma membrane;other membranes;cytosol;mitochondrion;nucleus;other cell component	signal transduction activity or receptor binding;kinase activity;other molecular function	Pf00069, Pf08332	12322	ENSMUSG00000024617	mmu:12322; P11798; Q61284; Q6ZWN4	Ion homeostasis; HSF1-dependent transactivation; Unblocking of NMDA receptors, glutamate binding and activation; RAF activation; Ion transport by P-type ATPases; Phase 0 - rapid depolarisation; Ca2+ pathway; Interferon gamma signaling	ErbB signaling pathway; Myometrial relaxation and contraction pathways; Wnt signaling pathway; Calcium regulation in cardiac cells; EGFR1 signaling pathway	14	0	0.434	0.217	0.384	0.365	0.316	0.594	0.138	0.564	0.413		1	1	1	1			1	1	806172	402412	712192
FALSE	Camk2b	High	Master Protein	P28652	Calcium/calmodulin-dependent protein kinase type II subunit beta OS=Mus musculus OX=10090 GN=Camk2b PE=1 SV=2	0	FALSE	31.13	15	6	326	1	542	60.4	7.28	412.87	6	cell cycle OR cell proliferation;cell organization and biogenesis;protein metabolism;other metabolic processes;transport;developmental processes;other biological processes	other membranes;cytosol;cytoskeleton;ER/Golgi;other cell component	cytoskeletal activity;kinase activity;other molecular function	Pf00069, Pf08332	12323	ENSMUSG00000057897	mmu:12323; P28652; Q5SVH9	Ion homeostasis; HSF1-dependent transactivation; Unblocking of NMDA receptors, glutamate binding and activation; RAF activation; Ion transport by P-type ATPases; Phase 0 - rapid depolarisation; Interferon gamma signaling	Hypothetical network for drug addiction; Serotonin and anxiety; Primary focal segmental glomerulosclerosis (FSGS); Myometrial relaxation and contraction pathways; Wnt signaling pathway; Calcium regulation in cardiac cells	14	0
TRUE	Camk2d	High	Master Protein	Q6PHZ2	Calcium/calmodulin-dependent protein kinase type II subunit delta OS=Mus musculus OX=10090 GN=Camk2d PE=1 SV=1	0	FALSE	53.488	27	10	441	7	499	56.3	7.25	685.58	10	cell cycle OR cell proliferation;protein metabolism;other metabolic processes;stress response;transport;developmental processes;other biological processes	plasma membrane;other membranes;cytosol;ER/Golgi;nucleus;other cell component	cytoskeletal activity;kinase activity;other molecular function	Pf00069, Pf08332	108058	ENSMUSG00000053819	mmu:108058; Q3UF87; Q3UQH9; Q5DTK4; Q6PHZ2; Q8CAC5; Q9CZE2	Ion homeostasis; Ion transport by P-type ATPases; RAF activation; HSF1-dependent transactivation; Phase 0 - rapid depolarisation; Interferon gamma signaling; Unblocking of NMDA receptors, glutamate binding and activation	MicroRNAs in cardiomyocyte hypertrophy; Myometrial relaxation and contraction pathways; Wnt signaling pathway; Calcium regulation in cardiac cells	12	3	1.141	1.038	0.139	1.389	1.191	0.622	1.564	1.513	0.353	1	1	6.65275e-05	1	1	1	1	1	0.0022433	9.76284e+06	8.88349e+06	1.18681e+06
FALSE	Camk2g	High	Master Protein	Q923T9	Calcium/calmodulin-dependent protein kinase type II subunit gamma OS=Mus musculus OX=10090 GN=Camk2g PE=1 SV=1	0	FALSE	35.183	17	8	336	3	529	59.6	7.58	409.49	8	cell cycle OR cell proliferation;protein metabolism;other metabolic processes;stress response;transport;developmental processes;other biological processes	other membranes;cytosol;ER/Golgi;other cell component	kinase activity;other molecular function	Pf00069, Pf08332	12325	ENSMUSG00000021820	mmu:12325; Q3U3H3; Q8VED3; Q923T9	Ion homeostasis; RAF activation; HSF1-dependent transactivation; Ion transport by P-type ATPases; Interferon gamma signaling; Phase 0 - rapid depolarisation; Unblocking of NMDA receptors, glutamate binding and activation	Splicing factor NOVA regulated synaptic proteins; Myometrial relaxation and contraction pathways; Wnt signaling pathway; Calcium regulation in cardiac cells	12	2	0.635	0.81	0.01	0.358	0.411	0.111	0.867	0.893	0.309	1	1		1	1	1	1	1	0.200678	1.38738e+06	1.76971e+06
FALSE	Camkk2	High	Master Protein	Q8C078	Calcium/calmodulin-dependent protein kinase kinase 2 OS=Mus musculus OX=10090 GN=Camkk2 PE=1 SV=2	0.004	FALSE	5.103	4	1	40	1	588	64.6	5.9	82.42	1	protein metabolism;other metabolic processes;signal transduction;other biological processes	cytosol;nucleus;other cell component	kinase activity;other molecular function	Pf00069	207565	ENSMUSG00000029471	mmu:207565; Q80TS0; Q8BXM8; Q8C078; Q8C0G3; Q8CH42; Q8QZT7	CaMK IV-mediated phosphorylation of CREB; CREB1 phosphorylation through the activation of CaMKII/CaMKK/CaMKIV cascasde; Activation of RAC1 downstream of NMDARs		3	0	1.814	1.435	0.01	1.544	1.485	1.375	1.88	1.924	0.01	1	1		1	1		1	1		725489	574118
FALSE	Camp	High	Master Protein	P51437	Cathelicidin antimicrobial peptide OS=Mus musculus OX=10090 GN=Camp PE=1 SV=2	0	FALSE	43.344	48	7	215	7	172	19.4	8.68	572.18	7	stress response;other biological processes	non-structural extracellular;other cell component	other molecular function	Pf00666, Pf12153	12796	ENSMUSG00000038357	mmu:12796; P51437; Q0VB78	Neutrophil degranulation; Antimicrobial peptides		2	0	0.144	0.773	60.649	0.784	0.897	15.762	0.578	1.817	40.377	1	1	9.82568e-05	1	1	0.558826	1	1	0.000372353	119684	643655	5.05077e+07
TRUE	Cand1	High	Master Protein	Q6ZQ38	Cullin-associated NEDD8-dissociated protein 1 OS=Mus musculus OX=10090 GN=Cand1 PE=1 SV=2	0	FALSE	205.864	39	40	2257	39	1230	136.2	5.78	3977.09	40	cell organization and biogenesis;protein metabolism;other metabolic processes;other biological processes	cytosol;ER/Golgi;nucleus;other cell component	other molecular function	Pf08623	71902	ENSMUSG00000020114	mmu:71902; Q6PFR0; Q6ZQ38; Q9CV45	Neutrophil degranulation; Neddylation; Iron uptake and transport		3	1	1.28	1.287	0.368	1.21	1.268	0.436	1.581	1.329	0.264	1	1	0.0271087	1	1	1	1	1	0.0117836	7.38865e+07	7.42951e+07	2.12309e+07
FALSE	Cand2	High	Master Protein	Q6ZQ73	Cullin-associated NEDD8-dissociated protein 2 OS=Mus musculus OX=10090 GN=Cand2 PE=1 SV=2	0	FALSE	26.496	7	6	140	5	1235	135.5	5.58	177.07	6	cell organization and biogenesis;protein metabolism;other metabolic processes	cytosol;nucleus	other molecular function	Pf08623	67088	ENSMUSG00000030319	mmu:67088; Q6PHT7; Q6ZQ73			0	0	1.197	0.739	0.708	0.095	0.454	0.575	0.345	0.392	0.639	1	1	1	1	1	1	1	1	1	2.6932e+06	1.66319e+06	1.59454e+06
TRUE	Canx	High	Master Protein	P35564	Calnexin OS=Mus musculus OX=10090 GN=Canx PE=1 SV=1	0	FALSE	215.803	55	27	3464	27	591	67.2	4.64	8052.59	27	stress response;transport;signal transduction;other biological processes	plasma membrane;other membranes;ER/Golgi;translational apparatus;other cell component	signal transduction activity or receptor binding;other molecular function	Pf00262	12330	ENSMUSG00000020368	mmu:12330; P35564	MHC class II antigen presentation; Antigen Presentation: Folding, assembly and peptide loading of class I MHC; Calnexin/calreticulin cycle		3	0	1.293	1.199	0.377	1.495	1.263	0.688	1.394	1.456	0.474	1	1	0.00656282	1	1	1	1	1	0.0504028	1.32457e+08	1.22788e+08	3.86039e+07
FALSE	Cap1	High	Master Protein	P40124	Adenylyl cyclase-associated protein 1 OS=Mus musculus OX=10090 GN=Cap1 PE=1 SV=4	0	FALSE	250.059	66	28	3177	27	474	51.5	7.52	7331.54	28	cell organization and biogenesis;transport;signal transduction;other biological processes	non-structural extracellular;plasma membrane;other membranes;cytosol;cytoskeleton;other cell component	cytoskeletal activity;other molecular function	Pf01213, Pf08603	12331	ENSMUSG00000028656	mmu:12331; P40124; Q8BPT7	Neutrophil degranulation	Insulin signaling	2	1	1.185	1.132	2.222	2.208	1.294	1.942	1.817	1.643	2.027	1	1	0.0240605	1	1	1	1	1	0.0306082	6.91071e+07	6.60386e+07	1.29597e+08
FALSE	Cap2	High	Master Protein	Q9CYT6	Adenylyl cyclase-associated protein 2 OS=Mus musculus OX=10090 GN=Cap2 PE=1 SV=1	0	FALSE	13.55	12	5	138	4	476	52.8	6.43	109.59	5	cell organization and biogenesis;signal transduction;other biological processes	plasma membrane;other membranes;other cell component	cytoskeletal activity;other molecular function	Pf01213, Pf08603	67252	ENSMUSG00000021373	mmu:67252; Q80YU7; Q9CYT6; Q9D6L0			0	0	1.47	0.805	0.01	0.568	1.04	0.83	0.542	0.174	0.01	1	1					1	1		1.62619e+06	890382
FALSE	Capg	High	Master Protein	P24452	Macrophage-capping protein OS=Mus musculus OX=10090 GN=Capg PE=1 SV=2	0	FALSE	130.046	46	12	1763	12	352	39.2	7.2	5106.74	12	cell organization and biogenesis;stress response;developmental processes;other biological processes	non-structural extracellular;cytoskeleton;nucleus;other cell component	cytoskeletal activity;other molecular function	Pf00626			P24452			0	0	1.263	1.397	0.754	3.058	1.503	1.089	1.526	2.181	0.547	1	1	1	1	1	1	1	1	1	8.52973e+07	9.43586e+07	5.09106e+07
FALSE	Capn1	High	Master Protein	O35350	Calpain-1 catalytic subunit OS=Mus musculus OX=10090 GN=Capn1 PE=1 SV=1	0	FALSE	138.037	43	29	1843	29	713	82.1	5.87	3216.51	29	cell organization and biogenesis;protein metabolism;other metabolic processes;stress response;developmental processes;other biological processes	plasma membrane;other membranes;cytosol;mitochondrion;other cytoplasmic organelle;other cell component	cytoskeletal activity;other molecular function	Pf00648, Pf01067, Pf13833	12333	ENSMUSG00000024942	mmu:12333; O35350; O88666	Neutrophil degranulation; Degradation of the extracellular matrix	Alzheimer's disease; IL-1 signaling pathway; Integrin-mediated cell adhesion; Focal adhesion	6	0	1.257	0.986	0.791	1.039	1.081	1.09	1.362	0.867	0.626	1	1	1	1	1	1	1	1	1	3.75568e+07	2.94441e+07	2.36367e+07
FALSE	Capn2	High	Master Protein	O08529	Calpain-2 catalytic subunit OS=Mus musculus OX=10090 GN=Capn2 PE=1 SV=4	0	FALSE	187.923	52	31	1597	31	700	79.8	4.96	2523.24	31	protein metabolism;other metabolic processes;stress response;developmental processes;other biological processes	plasma membrane;other membranes;cytosol;mitochondrion;ER/Golgi;nucleus;other cytoplasmic organelle;other cell component	cytoskeletal activity;other molecular function	Pf00648, Pf01067, Pf13833	12334	ENSMUSG00000026509	mmu:12334; O08529; O35518; O54843	Degradation of the extracellular matrix	Alzheimer's disease; Integrin-mediated cell adhesion	3	0	0.917	0.737	1.316	1.591	1.027	1.136	1.371	1.489	1.098	1	1	1	1	1	1	1	1	1	3.74042e+08	3.00458e+08	5.36884e+08
FALSE	Capns1	High	Master Protein	O88456	Calpain small subunit 1 OS=Mus musculus OX=10090 GN=Capns1 PE=1 SV=1	0	FALSE	118.254	77	12	1047	9	269	28.4	5.63	2150.58	12	protein metabolism	plasma membrane;other membranes;cytosol	other molecular function	Pf13833	12336		mmu:12336; O88456; Q3V0X5; Q5BKQ2; Q8CEI2; Q8VEK4; Q9R1C5	Degradation of the extracellular matrix	IL-1 signaling pathway; Integrin-mediated cell adhesion	3	3	1.089	1.064	0.429	1.38	1.132	0.809	1.392	1.146	0.419	1	1	0.722551	1	1	1	1	1	1	2.80608e+07	2.74302e+07	1.10555e+07
FALSE	Capns2	High	Master Protein	Q9D7J7	Calpain small subunit 2 OS=Mus musculus OX=10090 GN=Capns2 PE=2 SV=1	0	FALSE	16.533	20	5	401	2	247	27.2	5.48	181.84	5	protein metabolism	plasma membrane;other membranes;other cell component	other molecular function	Pf13833	69543	ENSMUSG00000078144	mmu:69543; Q9D7J7	Degradation of the extracellular matrix		1	0	1.368	1.073	0.01	0.843	0.863	0.478	2.229	1.284	0.01	1	1		1	1	1	1	1		638522	500730
FALSE	Caprin1	High	Master Protein	Q60865	Caprin-1 OS=Mus musculus OX=10090 GN=Caprin1 PE=1 SV=2	0	FALSE	65.825	22	11	428	11	707	78.1	5.25	820.19	11	developmental processes;other biological processes	cytosol;other cell component	nucleic acid binding activity	Pf12287, Pf18293	53872	ENSMUSG00000027184	mmu:53872; Q60758; Q60865; Q61620; Q6IMN3; Q7TT26			0	0	1.372	0.578	1.756	1.583	0.874	1.433	1.689	1.257	1.565	1	1	1	1	1	1	1	1	1	1.03221e+07	4.34545e+06	1.32102e+07
FALSE	Capza1	High	Master Protein	P47753	F-actin-capping protein subunit alpha-1 OS=Mus musculus OX=10090 GN=Capza1 PE=1 SV=4	0	FALSE	87.611	60	12	1352	11	286	32.9	5.55	2705.06	12	cell organization and biogenesis	other membranes;cytosol;cytoskeleton;other cell component	cytoskeletal activity	Pf01267			P47753; Q91YN7	COPI-mediated anterograde transport; MHC class II antigen presentation; Factors involved in megakaryocyte development and platelet production; HSP90 chaperone cycle for steroid hormone receptors (SHR) in the presence of ligand; COPI-independent Golgi-to-ER retrograde traffic; Advanced glycosylation endproduct receptor signaling		6	0	1.146	1.075	1.073	2.11	1.006	1.28	1.546	1.708	1.085	1	1	1	1	1	1	1	1	1	8.04753e+06	7.54431e+06	7.5336e+06
FALSE	Capza2	High	Master Protein	P47754	F-actin-capping protein subunit alpha-2 OS=Mus musculus OX=10090 GN=Capza2 PE=1 SV=3	0	FALSE	93.733	69	14	2007	13	286	32.9	5.85	4554	14	cell organization and biogenesis	other membranes;cytosol;cytoskeleton;other cell component	cytoskeletal activity	Pf01267	12343	ENSMUSG00000015733	mmu:12343; P47754	Factors involved in megakaryocyte development and platelet production; MHC class II antigen presentation; COPI-mediated anterograde transport; HSP90 chaperone cycle for steroid hormone receptors (SHR) in the presence of ligand; COPI-independent Golgi-to-ER retrograde traffic; Advanced glycosylation endproduct receptor signaling		6	2	1.146	0.912	0.402	1.402	1.072	0.631	1.321	1.648	0.521	1	1	0.00229576	1	1	1	1	1	0.168065	4.15383e+07	3.30614e+07	1.45733e+07
FALSE	Capzb	High	Master Protein	P47757	F-actin-capping protein subunit beta OS=Mus musculus OX=10090 GN=Capzb PE=1 SV=3	0	FALSE	87.138	54	15	1700	15	277	31.3	5.74	3429.5	15	cell organization and biogenesis;other biological processes	other membranes;cytosol;cytoskeleton;other cell component	cytoskeletal activity	Pf01115	12345	ENSMUSG00000028745	A2AMV7; mmu:12345; P47757	RHOF GTPase cycle; COPI-mediated anterograde transport; MHC class II antigen presentation; Factors involved in megakaryocyte development and platelet production; HSP90 chaperone cycle for steroid hormone receptors (SHR) in the presence of ligand; COPI-independent Golgi-to-ER retrograde traffic; RHOD GTPase cycle		7	0	1.206	1.068	0.634	1.505	1.234	0.731	1.346	1.421	0.514	1	1	1	1	1	1	1	1	0.892195	4.50302e+07	3.98808e+07	2.36829e+07
FALSE	Card11	High	Master Protein	Q8CIS0	Caspase recruitment domain-containing protein 11 OS=Mus musculus OX=10090 GN=Card11 PE=1 SV=2	0.009	FALSE	4.039	2	1	1	1	1159	134	6.37	2.19	1	cell cycle OR cell proliferation;cell organization and biogenesis;developmental processes;signal transduction;other biological processes	plasma membrane;other membranes;other cell component	other molecular function	Pf00619	108723	ENSMUSG00000036526	mmu:108723; Q4VA14; Q6KAS3; Q8BYV0; Q8CIS0	Downstream TCR signaling; FCERI mediated NF-kB activation; CLEC7A (Dectin-1) signaling; Activation of NF-kappaB in B cells		4	0	1.654	0.831	1.453	0.01	0.833	1.317	1.445	1.707	1.256	1	1			1	1		1	1	1.61779e+06	812824	1.42164e+06
FALSE	Card9	Low	Master Protein	A2AIV8	Caspase recruitment domain-containing protein 9 OS=Mus musculus OX=10090 GN=Card9 PE=1 SV=1	0.07	FALSE	2.143	1	1	5	1	536	62.4	5.73	1.65	1	cell organization and biogenesis;stress response;signal transduction;other biological processes	cytosol;other cell component	other molecular function	Pf00619	332579	ENSMUSG00000026928	A2AIV8; mmu:332579	CLEC7A (Dectin-1) signaling		1	0	0.776	0.01	2.903	0.01	0.01	1.387	0.662	0.01	2.385	1		0.0953263			1			0.284737	185255		693002
FALSE	Carhsp1	High	Master Protein	Q9CR86	Calcium-regulated heat stable protein 1 OS=Mus musculus OX=10090 GN=Carhsp1 PE=1 SV=1	0	FALSE	12.282	36	3	117	3	148	16.1	8.21	142.22	3	other biological processes	cytosol;other cell component	nucleic acid binding activity	Pf00313	52502	ENSMUSG00000008393	mmu:52502; Q9CR86			0	0	1.273	0.526	1.39	1.369	0.82	2.042	1.491	1.84	1.397	1	1	1	1	1	1	1	1	1	888047	367051	969680
FALSE	Carm1	High	Master Protein	Q9WVG6	Histone-arginine methyltransferase CARM1 OS=Mus musculus OX=10090 GN=Carm1 PE=1 SV=2	0.004	FALSE	5.06	2	1	43	1	608	65.8	6.77	80.03	1	protein metabolism;other metabolic processes;developmental processes;signal transduction;other biological processes	cytosol;nucleus;other cell component	nucleic acid binding activity;other molecular function	Pf06325, Pf11531	59035	ENSMUSG00000032185	mmu:59035; Q3TYB9; Q8K1Y5; Q91W24; Q99KX8; Q9WVG6	RMTs methylate histone arginines; Cytoprotection by HMOX1; Estrogen-dependent gene expression; Regulation of lipid metabolism by PPARalpha		4	0	1.369	1.204	0.01	1.499	1.298	0.54	1.097	1.222	0.42	1	1		1	1	1	1	1		549035	482864
FALSE	Carnmt1	High	Master Protein	Q80UY1	Carnosine N-methyltransferase OS=Mus musculus OX=10090 GN=Carnmt1 PE=1 SV=1	0.001	FALSE	6.118	6	2	14	2	400	46.3	6.16	3.94	2	other metabolic processes	cytosol;nucleus	other molecular function	Pf07942	67383	ENSMUSG00000024726	mmu:67383; Q80UY1; Q9CWF3	Histidine catabolism		1	0	0.532	0.82	0.152	0.327	0.406	0.132	0.464	0.577	0.238	1	1	0.139098	1	1	1	1	1	0.669181	698193	1.07564e+06	199876
FALSE	Cars1	High	Master Protein	Q9ER72	Cysteine--tRNA ligase, cytoplasmic OS=Mus musculus OX=10090 GN=Cars1 PE=1 SV=2	0	FALSE	38.234	17	10	390	10	831	94.8	6.76	705.6	10	protein metabolism;RNA metabolism OR transcription;other metabolic processes	cytosol;other cell component	nucleic acid binding activity;other molecular function	Pf01406	27267	ENSMUSG00000010755	mmu:27267; O88303; Q8BP81; Q8CAY7; Q8CCE3; Q8K0S4; Q9ER68; Q9ER72			0	0	1.561	0.928	0.213	1.02	0.82	0.899	1.501	1.399	0.267	1	1	0.327256	1	1	1	1	1	1	8.92514e+06	5.30742e+06	1.22034e+06
FALSE	Casd1	Medium	Master Protein	Q7TN73	N-acetylneuraminate 9-O-acetyltransferase OS=Mus musculus OX=10090 GN=Casd1 PE=2 SV=1	0.028	FALSE	2.539	1	1	32	1	797	91.5	8.76	13.11	1	other metabolic processes	other membranes;ER/Golgi	other molecular function	Pf07779	213819	ENSMUSG00000015189	mmu:213819; Q1RN01; Q6PD39; Q7TN73; Q8VEF5			0	0	0.925	0.39	0.348	0.852	0.581	0.612	0.813	0.704	0.31	1	1	0.167098	1	1	1	1	1	0.558879	660950	278479	248648
FALSE	Cask	High	Master Protein	O70589	Peripheral plasma membrane protein CASK OS=Mus musculus OX=10090 GN=Cask PE=1 SV=2	0	FALSE	35.546	13	10	125	10	926	105	6.43	78.38	10	protein metabolism;other metabolic processes;transport;developmental processes;other biological processes	extracellular matrix;plasma membrane;other membranes;cytosol;nucleus;other cell component	signal transduction activity or receptor binding;kinase activity;other molecular function	Pf00018, Pf00069, Pf00595, Pf00625, Pf02828	12361	ENSMUSG00000031012	A2ADP8; A2ADP9; A2ADQ4; mmu:12361; O70588; O70589; Q3UW92	Neurexins and neuroligins; Dopamine Neurotransmitter Release Cycle	Splicing factor NOVA regulated synaptic proteins	3	0	1.331	0.909	0.37	1.956	1.245	0.702	1.958	1.944	0.4	1	1	0.23045	1	1	1	1	1	1	3.65544e+06	2.49591e+06	1.01492e+06
FALSE	Caskin1	Low	Master Protein	Q6P9K8	Caskin-1 OS=Mus musculus OX=10090 GN=Caskin1 PE=1 SV=2	0.069	FALSE	2.16	1	1	1	1	1431	150.4	9.17	0	1	signal transduction	other membranes;other cell component	other molecular function	Pf00536, Pf07653, Pf12796, Pf16600, Pf16632, Pf16907	268932	ENSMUSG00000033597	mmu:268932; Q6P9K8; Q6ZPU2; Q8BWU2; Q8BX99; Q9CXH0			0	0		100																		134510
FALSE	Casp1	High	Master Protein	P29452	Caspase-1 OS=Mus musculus OX=10090 GN=Casp1 PE=1 SV=1	0	FALSE	82.479	46	17	810	17	402	45.6	6.04	1155.98	17	protein metabolism;other metabolic processes;stress response;transport;signal transduction;other biological processes	non-structural extracellular;plasma membrane;other membranes;cytosol;mitochondrion;nucleus;other cell component	other molecular function	Pf00619, Pf00656	12362	ENSMUSG00000025888	mmu:12362; P29452	Pyroptosis; Interleukin-1 processing; NOD1/2 Signaling Pathway	Apoptosis; IL-1 signaling pathway; Mapk signaling pathway	6	0	1.22	1.24	0.952	1.487	1.557	0.797	1.5	1.859	0.907	1	1	1	1	1	1	1	0.149223	1	2.03222e+07	2.06535e+07	1.5848e+07
FALSE	Casp12	Medium	Master Protein	O08736	Caspase-12 OS=Mus musculus OX=10090 GN=Casp12 PE=1 SV=1	0.042	FALSE	2.332	3	1	1	1	419	47.8	6.37	0	1	protein metabolism;other metabolic processes;stress response;signal transduction;other biological processes	cytosol;ER/Golgi;nucleus;other cell component	other molecular function	Pf00619, Pf00656	12364	ENSMUSG00000025887	mmu:12364; O08736; Q3TT82		Alzheimer's disease	1	0					100		100	100
TRUE	Casp14	High	Master Protein	O89094	Caspase-14 OS=Mus musculus OX=10090 GN=Casp14 PE=1 SV=1	0	FALSE	108.939	55	17	1156	17	257	29.4	4.86	2636.79	17	protein metabolism;developmental processes	cytosol;cytoskeleton;mitochondrion;nucleus;other cell component	other molecular function	Pf00656	12365	ENSMUSG00000005355	mmu:12365; O89094	Formation of the cornified envelope		1	0	1.34	0.835	0.218	0.945	0.752	0.93	1.266	1.024	0.228	1	1	0.00747755	1	1	1	1	1	0.0791454	5.66964e+07	3.53165e+07	9.24028e+06
[truncated: 4,380 more rows]
[truncated: 24 more columns]
