# Supplementary material for: Unraveling the molecular dynamics of wound healing: integrating spatially resolved lipidomics and temporally resolved proteomics
Source: Anal Bioanal Chem. 2025 Apr 24;417(15):3299–314. doi: 10.1007/s00216-025-05865-5 (PMC12122605; doi:10.1007/s00216-025-05865-5)
Supplement: Supplementary file 4 — Supplementary Table 3 (XLSX 72 KB) [file 216_2025_5865_MOESM4_ESM.xlsx]

## Sheet: Sheet3
[remodeling]	[Halthy]	[Inflammation]	[Inflammation] and [Proliferation]	[Inflammation] and [Proliferation] and [remodeling]	[Inflammation] and [Proliferation] and [remodeling] and [Halthy]	[Proliferation] and [remodeling]	[Proliferation] and [remodeling] and [Halthy]	[Proliferation] and [Halthy]	[Inflammation] and [Proliferation] and [Halthy]	[Inflammation] and [Halthy]	[Inflammation] and [remodeling] and [Halthy]	[Inflammation] and [remodeling]	[remodeling] and [Halthy]
Dcun1d1	Fem1ab	Rnf112	Fpr1	Fpr2	Irak4	Babam2	Aldh1a7	Strn4	Krt9	Pcyt2	Camk2a	Ssbp1	Stac3
Sigmar1	Fem1aa	Ghr	Oaf	Angptl6	Rbfox2	Sh3gl2	Acot13	Ggt6	Hacl1	Pigr	Retnlg	Dnph1	Dhrs7c
Gpihbp1	Drc1	Actg2	Cwf19l1	Lck	Khdrbs2	Samd4b	Tspan8	Nckipsd	Ear3	Dtx4	Adamts15	Ankrd22	Slc30a9
Srp14	Fbp2	Sprr2k		Mrpl53	Parva	Med20	Cobll1	Hephl1	Synj1	Smc4	Sell	Atp6v0c	Piezo1
Ltbp1	Myl7	Ptrhd1		Exosc7	Pkn1	Rsl1d1	Stx16	Cd207	Gna12	Clcc1	Zc3hav1	Lilrb4	Gmpr
	Vamp1	Pla2g4e		Cybc1	Tbc1d1	Paqr7	Aig1	Aldh5a1	Nifk		Rab3a	Txnrd2
	Smad4	Aldob		Lsm6	Dsg1a		Naalad2	Rbms2	Xrcc6		Rcsd1	Lyz1
		Reg3g		Mlf2	Acadm		Grcc10	Smtn	Larp4		Rab11fip2	Stk17b
		Sprr2h		Prkd2	Uba1y		Ryr2	Asf1a	IL36RN		Pip	Sdf2l1
		Bmx		Nipsnap3b	Stam		Strip2	Coch	Ei24		F3	Sp110
		Sprr2b		Plod2	Rprd1b		Aadac	Ranbp9	Sqle		Atp2a3	Mgp
		Arhgap32		Tmem119	Etfa		Oga	Myoz2	Vat1l		Proz	Nudcd2
		Lamc3		Rbms3	Fxr1		Mocs1	Clasp2	Saa2		Haus3	Klk1
		Sprr2g		Bloc1s6	Ints1		Pdgfrb	Osgep	Pla2g4b		Vnn3	Cyfip2
		Padi1		Ostc	Ppp4r2		Fzd7	Casz1	Gnaz		Gpaa1	Slpi
		Acta2		Angptl1	Slc39a7		Klk1b8	Kif20a	Tti1		Tax1bp1	Klk1b5
		Itga2		Rbms1	H2-K1		Nectin1	Gpc4	Stoml3		Pglyrp1	Ptgs2
		Arhgap33		Il2rg	Gsta1		Snx7	Chmp6	Tnnc1		Saa3	Nmes1
		Gal		Dpep2	Hyi		Dusp23	Trip6	Atf1		Olr1	Pnpo
		Hgfac		Usp25	Cdk5rap3		H2-Q9	Kiaa2013	Map2k6		Crispld2
		Svep1		Comp	Rpl10a		Hsd17b6	Gnai1	Clpx		Hars2
		Apom		Angptl4	Rpl7a		Ldah				Proc
		Sprr2d		Il17b	Vps4b		Coq6				Gca
		Arhgap31		Ncoa5	Cln3		Dnajc11				Prg4
		Lipc		Tor1b	Mup3		Slc25a51				Pla1a
		Lrrk2		Ccdc115	Guca2b		Cox7a1				Rab27a
		Brix1		Cpb2	Iqgap2		Scd3				Numb
				Pde2a	Ugdh		Virma				Phkg1
				Rprd1a	Slc25a12		Ddx50				Ndufa7
				Cyth4	Commd3		Jsrp1				Uox
				Olfm4	Rarres2		Ppil3				Ripor2
				Gigyf2	Braf		Tns2				Stx11
				Cd302	H2-Aa		Sypl2				Tmem268
				Gsdme	Srp68		Lrrc1				F9
					Glrx		Matn2				Serpina11
					Cert1		Mprip				Bche
					Naca		Itsn2				Ldlrap1
					Cdsn		Nr1d1				Nhsl2
					Pnkp		Klk1b26				A1bg
					H2ac20		Amacr				Apoa5
					H1-4		Fkbp8				Rab3b
					Ubxn7		Hacd2				Mapkapk3
					Plxnb2		Gga2				Bpifc
					Agt		Ubqln4				Ces2e
					Paics		Gpr161				Ifnar2
					Ndufs2		Ppp1r14c				Cmya5
					Tmem165		Themis2				Polr2c
					Casp3		Hddc2				Rgs14
					Parvg		Nudt9				Adgrg3
					Serpinb10		Serpina3b				Smpx
					H2aw		Dynlt3
					Ces1		Nudcd3
					Slc25a10		Fmod
					Psma2		Acyp2
					Hspa5		Fundc2
					Maip1		Abat
					Scamp2		Dtnb
					Myom3		Ecm2
					Rexo2		Cnot9
					Rab10		Kif3a
					Anp32b		Gstk1
					Mix23		Aoc2
					Fbln1		Nlrx1
					Usp5		Polr2g
					Vcl		Pxmp4
					Itih5		Vcpip1
					Trim28		Tppp
					Myo1b		Mpc1
					Bag1		Kifap3
					Gpx4		Hypk
					Mfhas1		Sphk2
					Nhlrc3		Atp6v0d2
					Prpsap1		Endog
					Epb41l3		Abraxas2
					Kif14		Rbbp9
					Nhlrc2		Eng
					Ddx39b		Adi1
					Sntb2		Sh3d21
					Pdia6		Dop1b
					Twf2		Tusc3
					Degs1		Gtf2e2
					Pdxk		Ndufaf4
					Cab39		Suox
					Cyba		Akap9
					Rfk		Pam16
					P4hb		Stbd1
					Septin5		Bbox1
					Glb1l		Gatad2a
					Map3k3		Sntb1
					Arpc1a		Plxna1
					Atp5f1e		Farp1
					Tnfaip6		Mtr
					Camp		Nelfcd
					Top2a		Ap1m2
					Mcam		Tmem65
					Osbpl10		Fam234a
					Mcm5		Ttc39b
					Vbp1		Rabgef1
					Cul4a		Nrsn2
					Anxa3		Taok1
					Acp7		Ca5b
					H2-Q10		Kifc3
					Rhoq		Rpap3
					Slc25a24		Rtn2
					Bzw2		Nrap
					Cers2		Commd6
					Cfh		Tprg1
					Dars1		Arhgef10l
					Ppfia2		Scrn3
					Col12a1		Ccdc186
					Ddx42		Sdr16c5
					Ccdc12		Arsa
					Rfx5		Col4a1
					H2az2		Wdr11
					Ldhc		Cdk2ap1
					Hint1		Hspb2
					Emd		Rnf214
					Crnkl1		Pum3
					H2bc3		Abtb1
					Cd36		Oasl1
					Pkm		Itgb1bp2
					Cnn2		Pgap1
					Arhgef7		Cd82
					Nans		Ctif
					Npm1		Stard10
					Bicd1		Krt35
					Actbl2		Ddx18
					Yars1		Ears2
					Itgal		Rabl6
					Cisd2		Hdhd3
					Nudt3		Tp63
					Srsf7		Rbm10
					Hcls1		Trim32
					Babam1		Atp2c1
					Arpc2		Camkk2
					Rps21		Ccny
					Commd7		Nexn
					Akr1a1		Scd2
					Sirt2		Aamdc
					Gnb4		Rab23
					Fkbp10		Rdh7
					Rtcb		Txndc9
					Tmed3		Coro6
					Ikbkb		Tsfm
					Pafah1b3		Fcsk
					Ppp1r2		Pigt
					Slc25a31		Wbp2
					Cox6a1		Sclt1
					Npepl1		Filip1l
					Ccs		Glmn
					Emc7		Acad10
					Scgb2b20		Chkb
					Srrt		Coq3
					Wdr77		Epcam
					Tuba3a; Tuba3b		Sdf2
					Abi2		Rbm15
					Mettl26		H2-T23
					Sec16a		Arf2
					Elmo2		Wfs1
					Atp13a1		Terf2ip
					Dnm1		Mindy2
					Usp10		Parp4
					Atp2b4		Inppl1
					Acbd6		Fbxl20
					Hnrnpd		Glt8d2
					Hspbp1		Cnrip1
					Tmpo		Zfand6
					Fanci		Tab1
					Rab1A		Pgs1
					Pdcd10		Dennd6a
					Mtnd5		Dnaja3
					Gart		Cmbl
					Manf		Esrp1
					Tnpo1		Atp13a2
					Gstm4		Grb10
					Parvb		Tbc1d10a
					Mcu		Ap1s1
					Exph5		Cd209d
					Eif4ebp1		Cnot2
					Fkbp2		Exosc6
					Mpc2		Tmprss4
					Emc8		Sptlc2
					Dsg3		Vwa8
					Dtd2		Hpgds
					Gsdmc2		Fzd2
					Iqgap1		Abcd4
					Mapk13		Mcur1
					Anxa6		Slc15a4
					Timm44		Setd3
					Arl1		Ccdc91
					Eif2b2		Map3k14
					Map4		MINDY3
					Mia3		Fto
					Ybx3		Fip1l1
					Atp6v1f		Selenos
					Casp8		Dtna
					Aldh4a1		Acox2
					Fnta		Sult1a1
					Tcn2		Msto1
					Ndufs7		Taf5
					Pygl		Krt82
					Krt16		Trappc12
					Reg3b		Ufl1
					Rcc1		Map3k4
					Plpbp		Htr1d
					Trappc3		Wdr18
					Akr1c21		Pus7
					Tmc3		Smpdl3b
					Psmd11		Col19a1
					Inf2		Fmo2
					Wls		Cgnl1
					Trex2		Awat1
					Lsm2		Fbxo30
					Arhgdib		Srbd1
					Prmt8		Bpnt2
					Ctsb		Slc25a42
					Icam2		Ociad1
					Pabpc1		Hsdl1
					Hsd17b10		Timm8b
					Gla		Ube3c
					Mapk6		Fndc3b
					Mff		Sgcg
					Kng1		Ppp1r12b
					Ptpn6		Ccdc88c
					Mtor		Arl6ip6
					Rras		Cux1
					Mat1a		Kank2
					Serhl		Rptor
					Cox4i1		Cyria
					Hsp90aa1		Cuta
					Sod3		Myoz3
					Rbm14		Fxyd1
					Cdv3		Fggy
					S100b		Otulin
					U2af1		Gdpd1
					Mcpt4		Cog2
					Fhod1		Ikbkg
					Cdh11		Sgca
					Celf2		Znrd2
					Kera		Vps37c
					Sarnp		Wdr75
					Agk		Wdfy2
					Sart1		Ppp2r5c
					Ptbp2		Sdr39u1
					Lrrc47		Kmt2c
					Smchd1		Lrrc41
					Thrap3		Glrx5
					Suclg1		Yif1a
					Ddah2		S100a3
					Rhoa		Abhd10
					Pcbp2		Engase
					Flt1		Irf5
					Abi1		Bnipl
					Hgs		H2-DMb1
					Prpf4b		Tceal5
					Rdx		Fa2h
					Nnt		Nup35
					Acp3		Dcxr
					Gba		Iba57
					Ssb		Cgn
					Col15a1		Mxra7
					Lamb3		Snx8
					Hnrnpa2b1		Tex264
					Gnas		Mecp2
					Drg2		Cdk4
					Pcbp4		Ovca2
					Gstp2		Serpina3f
					Prelp		Hic2
					Pgk2		Patl1
					Mcm3		Brd2
					Osbpl8		Gucy1a1
					Golph3		Mrtfb
					Acin1		Cog1
					Septin10		Spg7
					Nup43		Dhx30
					Polr2b		Slc7a5
					Xrn2		Aven
					Casp7		Aif1l
					Fbp1		Fam71b
					Slc37a2		Fam83b
					Krt33a		Gale
					Atg16l1		Abcc1
					Dhcr24		Synpo
					Cops2		Zc3h11a
					Cryl1		Pus1
					Tmem214		Tlr7
					Gsdmc		Dpf2
					Eno1		Cers4
					Agrn		Pigu
					Timp1		Trio
					Kprp		Cap2
					Nfkb2		Napb
					Znf622		Eln
					Rfc4		Usp8
					Kyat3		Mxra8
					Snrnp40		D2hgdh
					Plin2		Sms
					Loxl2		Ddt
					Mtch2		Ccdc43
					Gcat		Slc9a1
					Adpgk		Zbtb18
					Srp9		Epb41
					Orm3		Higd1a
					Pak1		Isca2
					Def6		Blm
					Npc1		Exosc5
					Rabgap1		Eipr1
					Dclk1		Coa3
					Nup155		Faf1
					Grpel1		Slc39a11
					Arf4		Mlip
					Rgs10		Trafd1
					Psip1		Dglucy
					Map2k3		Rab25
					Fgg		Hspa1b
					Ndufb9		Ppcs
					Slc27a3		Rdh16
					Serpinf2		Tor1aip2
					Mmrn2		Trim3
					Tmem30a		Serpina12
					Itgb7		Tmem176b
					Glud1		Vsig8
					Sumo1		Ryr3
					Rpl34		Nectin4
					Hist1h2bp		Gnpnat1
					C2cd2		Plxna4
					Sod2		Dnajb4
					Ppib		Tapbpl
					Mat2a		Atp6v0a4
					Ugt1a2		Speg
					Ttyh3		Mospd1
					Lig1		Crym
					Pgk1		Appl2
					Pdlim2		Galnt17
					Tst		Myo6
					Gsk3a		Thoc6
					Prpf19		Mypn
					Crabp1		Slc1a5
					Gp1ba		Ascc3
					Bles03		Lrba
					Uap1l1		Lig3
					Hebp1		Tceal3
					Pecr		Pi4k2a
					Mcm8		Egfbp2
					Ank3		Apip
					Naa16		Ly9
					Ckm		Dhcr7
					Spon1		Nagpa
					Mms19		Stk11ip
					Ptk2b		Trdn
					Asl		Rasgrf1
					Strap		Capns2
					Tmx3		Tubb2b
					Cabp7		Rfc2
					Wnk4		Pex3
					Srprb		Unc93b1
					Anks4b		Casp2
					Nefl		Ccdc50
					Anxa5		Tpsab1
					Guk1		Enpp4
					Rpl7		Grsf1
					Atxn10		Lpxn
					Mapk4		Nfib
					Scfd1		Trim56
					Reep5		Fitm1
					Limd2		Sdc1
					Arpin
					Cops3
					Rps27l
					Lama5
					Stom
					Smarcc1
					Ighg1
					Anxa8
					Erlin2
					H2ac11
					Sec31a
					Ube2d1
					Map3k21
					Gatd3
					Sytl1
					Lnpep
					Serpina1a
					Ddx4
					Tmod1
					Clip1
					Arf3
					Snrpa1
					Susd2
					Pxdn
					Efhd1
					Hp1bp3
					Gpd2
					Cnn1
					Phgdh
					Hdac6
					Sgpp1
					Itgb3
					Clec2d
					Thy1
					Tagln
					Vps29
					Sdhb
					Umps
					Cyct
					Clns1a
					Ppp2r2c
					Rpl39
					Rpia
					Tuba8
					Bst1
					Bid
					Slc9a3r2
					Fkbp3
					Bcap31
					Slc25a4
					Wdr1
					Dek
					Washc5
					Pes1
					Prkcb
					Tpt1
					Lap3
					Plaur
					Qsox1
					Elob
					Metap2
					Pnp
					Lamtor4
					Eif2ak2
					Fn1
					Khsrp
					Sfpq
					Atp6v1d
					Cul5
					Glo1
					Bpifb9a
					Dnajc10
					Selenbp2
					Vma21
					Srgap2
					Sumf2
					Stx19
					Trim16
					Lcat
					Dhrs7b
					Ccdc93
					Raly
					Nxf1
					Mbnl3
					Cenpv
					Rps12
					Serpinb5
					Gstm5
					Fcn1
					Dazap1
					Polr2i
					Serpina3g
					Mrps36
					Mlkl
					Mast1
					Dhrs1
					Arpc3
					Czib
					Pycr3
					Dync1h1
					Flad1
					Cdc42bpg
					Hprt1
					Uqcr10
					Prpf31
					Dnm2
					Gaa
					Snrpb
					Sae1
					Eef2
					Psmb9
					Prkdc
					Gatd1
					Ppt1
					RTRAF
					Rbm12
					Pkp3
					Mbnl2
					Gps1
					Prpf6
					Rbm25
					Ilvbl
					Adrm1
					Carhsp1
					Ctsf
					Hsd17b8
					Pcyt1a
					Ppp1r14a
					Uba3
					Rpsa
					Ap3m1
					Arhgap45
					Txndc17
					Mpdu1
					Tubb2a
					Sephs1
					Pgm5
					Gga1
					Psma8
					Col11a1
					Bnip1
					Snx27
					Slc30a7
					Slc3a2
					Avil
					Soat1
					Atp6v1h
					Pla2g7
					Krt2
					Prdx1
					H2-Ab1
					Irf2bp2
					Dstn
					Serpinb12
					Ppp2cb
					Plin3
					P3h1
					Stat2
					Cyc1
					Dpp3
					Bri3bp
					Cmtr1
					Epb42
					Hagh
					Tns3
					Rnase4
					Ndufb2
					L3hypdh
					Psmd8
					Praf2
					Snap91
					Xpo1
					Hmgcll1
					Nsdhl
					Snx9
					Rpl10l
					Vcp
					Ap1b1
					Mia2
					Eif3a
					Atp5pb
					Cog4
					F10
					Snrnp200
					Whrn
					Cand2
					Wasl
					Lrpap1
					Was
					Spr
					Rad21
					Brd4
					Apoc1
					Anxa7
					Msn
					Tlk2
					Rabif
					Scyl2
					Apoc2
					Upp1
					Ywhah
					Dpysl2
					Chi3l1
					Ogn
					Zc3h15
					Sgta
					Rab32
					Ppp1r8
					Snx17
					Fermt3
					Dnajc9
					Sub1
					Cyp51a1
					Esyt1
					Glrx3
					Homer3
					Myo7a
					Upf1
					Cpped1
					Btf3l4
					Fam114a2
					Ca13
					Septin6
					Syap1
					Fnip2
					Gstt2
					Prkcsh
					Cdk2
					Ttc28
					Usp11
					Ahcyl1
					Chmp4b
					Eif3g
					Pdpr
					Fth1
					Acbd3
					H2az1
					Mpp1
					Tmem87a
					Psmd4
					Cavin1
					Irgm1
					Lyn
					Ano10
					Snrpd3
					Magohb
					Mup17
					Tas2r113
					Gpx3
					Csk
					Hist1h2af
					Cd34
					C1rl
					Elovl4
					S100a4
					Colec11
					Ppp1cc
					Nras
					Kctd12
					Ssc5d
					Strn3
					Tnni1
					Ndufb6
					Mob4
					Irf6
					Mtco2
					Rpa2
					Kpna2
					Dcps
					Gys1
					Hmgcs1
					Ciapin1
					Hsph1
					Atp1a1
					Kif5b
					Eml4
					Dok2
					Krt71
					Calr
					Psmf1
					Cd177
					Ak3
					Stt3a
					Fyb1
					Bop1
					Atp5pd
					Psma7
					Snapin
					Ppm1g
					Eci2
					Anxa11
					Pik3r4
					Pdha1
					Rasl2-9
					Ctsc
					Slc29a1
					Rsu1
					Ralb
					Cdk13
					Nptn
					Cct6b
					Mup6
					Gnat3
					Ywhaq
					Acot8
					Eif2b1
					Sod1
					Qki
					Luc7l
					Gpnmb
					Rras2
					Fgfr2
					Mccc2
					Eef1g
					Mup4
					Pbxip1
					Ccdc25
					Exosc8
					Csnk2a1
					Cacnb4
					Lasp1
					Pdlim1
					Clasp1
					H2-Eb1
					Mrps30
					Stx8
					Aspa
					Ist1
					Ptk7
					Bola2
					Ebp
					Arhgap10
					Ncf1
					Chdh
					Ica
					Ssrp1
					Snrpb2
					Vps25
					Tgoln2
					Clu
					Cadm3
					Clta
					Entpd1
					Sf3a1
					Kif3b
					Pank1
					Snap29
					Ttll12
					Arhgef1
					Sgpl1
					Fbxl7
					Aldh6a1
					Pa2g4
					Lss
					Atl3
					Lzic
					Sprr1a
					Stk4
					Scel
					Cep57
					Tmed5
					Hspa1a
					Snd1
					Tpi1
					Blk
					Acot4
					Dbi
					Bcr
					Hsd17b4
					Sec61a1
					C1ra
					Fabp3
					Hist2h2bb
					Icam1
					Itgam
					Paox
					Taldo1
					Tapbp
					Rpl4
					Epha5
					Fam50a
					Bdh1
					Mak
					Comt
					Dnajc8
					Rpa1
					Chil4
					Fgd4
					Casd1
					Psmd12
					C1qa
					Ano6
					Obp1a
					Fus
					Nfu1
					H2bc21
					Krt73
					Birc6
					Gstm1
					Stat3
					Rpl37a
					Mapk3
					Nrdc
					Afm
					Man2b2
					Shc3
					Cltc
					Arpc1b
					Timm13
					Nmt2
					H2bc12
					Cul3
					Commd8
					Cygb
					Inpp1
					Afg3l2
					Trappc6b
					Thbs2
					Ggh
					S100a8
					Lamtor3
					Lama3
					Nup93
					Islr
					Gda
					Col14a1
					Gopc
					Hspa4
					Prpf8
					Ube2d3
					Zzef1
					Ube2m
					Jph1
					Rab11b
					Ppid
					Hsd17b11
					Fam98b
					Capza1
					Actl6a
					Gfus
					Ncf4
					Bpnt1
					Tia1
					Fabp9
					B4galt5
					Rpl5
					Sra1
					Wnk2
					Exoc4
					Asrgl1
					Serpini2
					Pmpcb
					Ubl4a
					Nme2
					Tbl1xr1
					Zw10
					Mogs
					Bak1
					Syne3
					Apeh
					Psme1
					Pcyox1
					Mbl1
					Eif4e
					Rtn4
					Chchd3
					Myl6b
					Ezr
					Ndel1
					Anp32c
					Ca1
					Spp2
					Eif3b
					Tnpo3
					Csf1r
					Tjp1
					Gsdmc3
					Flot2
					Mast3
					Hspa12b
					Jchain
					Epha6
					Tagln2
					Psma4
					Gsto1
					Ago1
					Snap23
					Prdx4
					Sec13
					Kpna1
					Ddx46
					Dab2
					Trmt112
					Galm
					Sec31b
					Thbs4
					Rab5c
					Crat
					Pglyrp2
					Obscn
					Cryab
					Slc25a11
					Mpo
					Abcf1
					Pycr2
					Egfr
					Nckap1
					Ruvbl1
					Dnajb6
					Picalm
					Scara5
					Cavin3
					Cyfip1
					Exosc9
					Eif3f
					Prpsap2
					Xdh
					Klkb1
					Prph
					Ahcyl2
					Map2k1
					Arpc4
					Ap1m1
					Mapk12
					Gfpt1
					Ube2k
					Hck
					Tgtp2
					Eif3i
					Cdk17
					Ap3b1
					Rad50
					Prdx5
					Ltbp4
					Mbp
					Rufy3
					Med15
					Atp6v1b2
					Dsc1
					Cd109
					Acaca
					Aldh3a1
					Col4a2
					Mepce
					Rrp15
					Mapre3
					Stambp
					Jup
					Gsdmd
					Sacm1l
					Cfdp1
					Rbfox3
					RtcA
					Itga3
					Tgm2
					Rps20
					Fyco1
					Pc
					Eif4g2
					Mylpf
					Surf4
					Pfdn5
					Cask
					Hdgf
					Chmp1b1
					Rbm39
					Yap1
					Agpat3
					Hmgb1
					Safb
					Alyref2
					Arhgap30
					Esd
					Rps29
					Emc2
					Ube2g1
					Akr1c18
					Shc2
					Prg2
					Drg1
					Lxn
					Adam17
					Psmg3
					Pcyox1l
					Lnpk
					Pik3c3
					Cyrib
					Tll2
					Mmp8
					Rps5
					Fbn1
					Skap2
					Plod3
					Cavin2
					Epx
					Aldh2
					Pdcl3
					Atp6ap1
					Clec3b
					Tpp2
					Rab11a
					Dhrs7
					Tprkb
					Mrps27
					Hspb6
					Renbp
					Add1
					Gorasp2
					Rab39a
					Rab44
					Abcg2
					Poglut2
					Cdh1
					Srms
					Srl
					Cyp4f3
					Denr
					Tnnc2
					Col4a3
					Vps35
					Akr1b7
					Tnfaip8
					Scrn2
					Nucb2
					Atp6v1a
					Rin3
					Eif1
					Znf207
					Bax
					Lsm5
					Cpd
					Get4
					Cryz
					Gak
					Tnnt3
					Cdk15
					Dag1
					Crkl
					Tram1
					Dna2
					Nucb1
					Ckap5
					Rps10
					Akt3
					Mbd2
					Rps6ka2
					Bsg
					Wdr5
					Eif2b5
					Snrpd1
					Nyap1
					Mtpn
					Nefm
					Slit3
					Gss
					Slc2a3
					Ankrd13a
					Evpl
					Paxbp1
					Armc6
					Rai14
					Rab13
					Mrc2
					Ccar2
					Srm
					Snrnp70
					Mfge8
					Ap1g2
					Nt5c3a
					Snrpd2
					Fah
					Ddx49
					Rps13
					Cd248
					Vapb
					Hrnr
					Smurf1
					Tpr
					Fhl1
					Vdac1
					Epb41l2
					Ankrd28
					Blvrb
					Apoo
					Sts
					Ndufb11
					Flg
					Fbll1
					Csnk2b
					Met
					Hspa14
					Krt26
					Phb
					Dnaja1
					Ak4
					Uba52
					Slc25a13
					Slc2a1
					Itpa
					Rela
					Glg1
					Commd5
					Amdhd2
					Hip1r
					Tars1
					Tma7
					Rab14
					Gstz1
					Gabarapl2
					Leo1
					Rpl8
					Atg5
					Hnrnpa1
					Yes1
					Lonp1
					Lpcat1
					Rps8
					Cops4
					Tbc1d15
					Tsg101
					Zcchc8
					Ykt6
					Usp15
					Acot1
					Podn
					Rbm8a
					Bag3
					Stip1
					Sh3glb1
					Hm13
					Crabp2
					Dhx15
					Ppp1r3a
					Palmd
					Gsdma2
					Plp2
					Srrm2
					Apex2
					Ik
					Ap2m1
					Krt74
					Nup62
					Apcs
					Poglut3
					Plaa
					Hnrnpul2
					Ckmt1
					Idh1
					Kras
					Fgd5
					Pafah1b1
					Plcd4
					Eef1a1
					Cdc42bpb
					Gadl1
					Hmga1
					Acot3
					Rps6ka4
					P4ha2
					Ago4
					Sh3bgr
					Ccdc22
					Ugt1a1
					Aldh16a1
					Mylk
					Ptges
					Ddrgk1
					Gng2
					Ahsa2
					S100a11
					Ankrd13d
					Iscu
					Gstt1
					Loricrin
					Gnpda1
					Fignl1
					Plcb3
					Snrpe
					Aarsd1
					Adss2
					Serpinb1b
					Klc3
					Itsn1
					Cd276
					Gabpa
					Tacc1
					Crot
					Ergic1
					Dr1
					Smtnl2
					Cul1
					Add3
					Cbfb
					Pdlim4
					Ppa2
					Atp1a4
					Mcm4
					Pgd
					Mpi
					Gcc1
					Nif3l1
					Mfap4
					Cfb
					Fuca1
					B4galt1
					C1qc
					Nit1
					Hmbs
					Ap1s3
					Lonp2
					Eif4b
					Itgax
					Pon1
					Sdf4
					Myom1
					Ace
					Ewsr1
					Atp5pf
					Lrrc40
					Stoml2
					Smarca1
					Hpca
					Igfbp7
					Hmox1
					Sf3b5
					Stk26
					Pfas
					Rps24
					Acsf2
					Atl2
					Cog3
					Eea1
					Golga2
					Ring1
					Unc45b
					Itpr2
					Nmi
					Ddx10
					Cilk1
					Fam98a
					Sco1
					C5ar1
					Hdlbp
					Csnk2a2
					Sec61g
					Shtn1
					Nap1l1
					Sec24a
					Arf1
					Ltf
					Slc16a3
					Ikbke
					Tomm40
					Nedd4
					Ndufa6
					Qtrt1
					Enah
					Chmp3
					Map4k4
					Rps18
					Arhgdia
					Itprid2
					Prxl2b
					Alox15
					Thbs1
					Ifi203
					Hk3
					Atp1b3
					Galk2
					Xirp1
					Immt
					Actn3
					Flg2
					Amy2
					Mob1b
					Elp3
					Mup11
					Acsl5
					Osbp
					Mif
					Gbe1
					Akr7a2
					Aqr
					H2aj
					Cdk1
					Akap8
					Ncbp1
					Top1
					U2af2
					Sec62
					Rae1
					Ddah1
					Pfkfb4
					Got1
					Pmp2
					Hp
					Actr3b
					Rock1
					Rpl29
					Nagk
					Ndufb10
					Cd74
					Alox12b
					Tuft1
					Gfm1
					Plscr3
					Sh3bgrl
					Col28a1
					Ptx3
					Septin8
					Rab37
					Naxd
					Elp1
					Hk2
					Eps15l1
					Erlec1
					Akt1
					Dmkn
					Grb2
					Acp6
					Nmral1
					Psmd9
					Nfyc
					Fcgr3
					Fkbp1a
					Derl1
					Rpl22
					Rpl17
					Numa1
					Rpl12
					Exoc7
					Pck1
					Itgb4
					Zmpste24
					Ppp3cc
					Gng5
					Cpsf7
					Lactb
					Sun1
					Serpina1b
					Lamtor1
					Parp14
					Rab1b
					Tax1bp3
					Ube2v2
					Ifit1
					Krt31
					Cpe
					Eloc
					Nrp1
					Ighm
					Tmx4
					Ddx1
					Ccdc88b
					Ythdf2
					Stfa3
					Apoh
					Chordc1
					Mtmr6
					Cope
					Dpy30
					Ppp6c
					Atrx
					Tmed9
					Hadha
					Ikbip
					Fer
					Rbm3
					Spcs3
					Itm2b
					Pcna
					Ube2o
					Spcs2
					Ermp1
					Smarca4
					Ubtf
					Smarce1
					Uap1
					Sun2
					Gtf2f1
					Aspscr1
					Tnc
					Hexim1
					Rpl36
					Sympk
					Pi16
					Pebp1
					G6pd2
					Ero1a
					Bclaf1
					Bmp1
					Hectd1
					Hadhb
					Lims1
					Twf1
					Sec23ip
					Anp32e
					Magoh
					Col2a1
					Osbpl11
					Tgfbi
					Ndufs8
					Fabp5
					Kyat1
					Fkbp5
					Rps6
					C8a
					Kcna10
					B4galnt1
					Cds2
					Tollip
					Ppp1r13l
					Snrpg
					Ptbp1
					Igkc
					Rdh12
					Ncapd2
					Sh3bp1
					Clptm1
					Gpi
					Atp5mk
					Acot10
					Mcm2
					Sptbn1
					Cpsf3
					Ints4
					Cad
					Nudc
					Trmt5
					Gmds
					Ipo7
					Krt42
					Pgam5
					Ehbp1l1
					Fnip1
					Anxa9
					Rnh1
					Eif5a2
					Tbl2
					Uqcrq
					Scamp3
					Tmem30b
					Khdrbs3
					Lad1
					G3bp2
					Amy1
					Arfgef2
					Htra1
					Plcl1
					Mob1a
					Vamp8
					Rpl10
					Pros1
					Rpl27a
					Serpina3a
					Ndufs1
					Tln2
					Rps6ka6
					Mmp10
					Ncstn
					Ppic
					Entpd5
					Gas6
					Actr1a
					Vcan
					Vps36
					Git2
					Arhgef2
					Myh1
					Tbc1d4
					Tgfbr3
					Tgfb1i1
					Abcc3
					Mbl2
					Psma5
					Relch
					Ctsg
					Rab3il1
					Ptpn23
					Pcsk9
					Prkce
					Ccdc51
					Arcn1
					Ptges2
					Tbcb
					Kif2a
					Cyp2e1
					Dysf
					Nudt16
					Csrp3
					Dhrs4
					Myo5a
					Nck2
					Eloa
					Eif3d
					Klhl41
					Ada
					Cnpy3
					Abcf3
					Trim29
					Rab26
					Dapk2
					Atp5po
					Krt87
					Ppp3r2
					Rps15
					Mcee
					Syne2
					Kif15
					Pon3
					Ly6d
					Chit1
					Plcg2
					H1-1
					C1sa
					Csrp1
					Klk7
					Myl12b
					Sparc
					Msh2
					Gtf2ird2
					Cpne3
					Ass1
					Flnb
					Nol3
					Cbln1
					Atp4a
					Clint1
					Rpl23
					Sfn
					Dhrs9
					Stk24
					Tsnax
					Cdc42bpa
					Serpina1e
					Cnpy2
					Aars1
					Comtd1
					Mylk3
					As3mt
					Ppm1b
					Dlg1
					Capzb
					Cc2d1a
					Dera
					Selenop
					Mapkapk2
					Krtap7-1
					Acads
					Mtfr1l
					Rer1
					Rpn2
					Ythdf1
					Lcp1
					Iws1
					Mapk8
					Cdc73
					Prkar2b
					Arf6
					Tmed10
					Stap1
					Map1lc3a
					C3
					Gls
					Smarca2
					Rragc
					Ppme1
					Oas1a
					Kdm5a
					H2-D1
					Gltp
					Lsm4
					Gmip
					Dynlt1
					Enpp1
					Kif1a
					B3gnt6
					Mapre1
					Plek
					Mapk14
					Gbp5
					Tmem256
					Phb2
					Wasf2
					Gstp1
					Ndufs5
					Tomm34
					Ppox
					Lcn2
					Ier3ip1
					Selenot
					Il18bp
					Snrpa
					Casq1
					Ppp1r12a
					Psme2
					Efl1
					Fhl3
					Palld
					Nup107
					Ago3
					Ubqln1
					Rab2a
					Optn
					Cherp
					Fasn
					Tbc1d8b
					Ndufb3
					Erap1
					Mamdc2
					Lyve1
					Psmg1
					Hsbp1
					Ncln
					Vps26a
					U2surp
					Ahsa1
					Ctbp2
					L1cam
					Tap1
					Aoc3
					Stat1
					Gspt1
					Lpgat1
					Idh3g
					Lmna
					Ncf2
					Uggt1
					Capns1
					Stab1
					Dctn1
					Washc3
					Myh3
					Atf6
					Tgm1
					Zpr1
					Krt6a
					Cd200
					Prmt1
					Blmh
					Sh3pxd2b
					Lima1
					Gabarapl1
					Pex19
					Pdia3
					Atox1
					Map2
					Galnt7
					Stau1
					Akr1c6
					Atp5f1b
					Fh
					Triobp
					Tradd
					Nadk
					Plac8
					Git1
					Atp6v1b1
					Tyms
					Acadvl
					Ndufb8
					Dmac1
					Krt1
					Chchd2
					Anxa1
					H2ax
					Rps6ka5
					Myo1e
					Sh3pxd2a
					Trap1
					Nasp
					Rcc2
					Npc2
					Krt72
					Il1b
					Gfpt2
					Ca2
					Apmap
					Eif3c
					Ephb2
					Mmp9
					Tmem167a
					Copb1
					Ppm1a
					Fadd
					Crlf3
					Wdr26
					Bag5
					Nup160
					Kif1b
					Macroh2a1
					Ly6g6c
					Gsdma
					Smyd5
					Ifit3
					H2bc14
					Tbc1d9b
					Tssk3
					Ftl2
					Msmo1
					Cstf2
					Shc1
					Pak2
					Fam3c
					Hnrnpc
					Mdh1
					G3bp1
					Nelfb
					Tfrc
					Vac14
					Psmc6
					Adam10
					Cnpy4
					Ttc38
					Hnrnpl
					Adh7
					Myh4
					Htt
					Acbd5
					Prtn3
					Wnk1
					Apbb1ip
					Coro1c
					Grk2
					Map1b
					Sephs2
					Dnajc1
					Cacnb3
					Coro7
					Sppl2a
					Hmgcl
					Ctnnd1
					Serpina3k
					Ncl
					Fabp4
					Masp1
					Cpne5
					Cbr1
					Itga6
					Gcn1
					Irf2bpl
					Napg
					Dpysl5
					Pld3
					Eif5b
					Copz2
					Vps35l
					Apod
					Actr2
					Mast2
					Tpm2
					Fbl
					Tbc1d13
					Dhx29
					Lypla1
					Vmp1
					Carm1
					Samd3
					Septin11
					Rpl19
					Mad1l1
					Eif3e
					Ogdh
					Fxyd5
					Krt84
					Dld
					Aif1
					Map7d1
					Etfdh
					Rap1b
					Clca3a1
					Luzp1
					Pgghg
					Heatr5b
					Rab6b
					Cdkn2c
					Mnda
					Hnrnpll
					Nt5c3b
					Prkar1b
					Rpn1
					Hbz
					Asah1
					Tmed1
					Wdfy1
					Atp1b2
					Mup20
					Gns
					Mastl
					Ces1c
					Chp1
					Dok3
					Rps6ka1
					Cse1l
					Gars1
					Nde1
					Gnb1
					Scamp4
					Txndc12
					Cfl2
					Aimp2
					Ddi2
					Bgn
					C8g
					Niban1
					Fech
					Ppp1ca
					Rps11
					Atp7a
					Ddx47
					Gpt
					Lgals3bp
					Src
					Atp12a
					Lyz2
					Ftl1
					Cacnb2
					Eif4a1
					Lbr
					Rrm1
					Apool
					Rbm42
					Rangap1
					Nipsnap2
					Washc4
					Retn
					Vnn1
					Pea15
					Slc35b2
					Nes
					Sqstm1
					Nceh1
					Ppfibp2
					Mydgf
					Pfn2
					Ptma
					Trim26
					Atp5f1a
					Prkra
					Znf142
					Slc9a3r1
					Aldh3b1
					Impa1
					Prdx3
					Ube2t
					Apoa2
					Ctsz
					Arhgap1
					Pex14
					Npl
					Pgam1
					Mst1r
					Fga
					Rps27
					Elp2
					Katnal2
					Synpo2
					Cox5b
					Xirp2
					Pla2g15
					Wdr91
					Hnrnpul1
					Stfa2
					FAM120A
					Efhd2
					Tmod3
					Arl6ip5
					Park7
					Hsdl2
					Mkln1
					Egf
					Luc7l3
					Uchl1
					Ubxn1
					Fbln2
					Ina
					Arpc5l
					Nccrp1
					Krt75
					Pecam1
					Idi1
					Clpp
					Hexb
					Ero1b
					Nub1
					Adh5
					Anks1a
					Art3
					Acsl6
					Raf1
					Antxr2
					Smpd1
					Srsf4
					Hmox2
					Brcc3
					Idh2
					Cct4
					Lsp1
					Tmco1
					Nbeal2
					Atp6v1e1
					Fkbp9
					Hacd3
					Rwdd1
					Mapk9
					Clic1
					Pcolce
					Glyr1
					Vat1
					Krt79
					Exosc2
					Trmt2a
					Lgals9
					Synpo2l
					Ube2d2
					Epha8
					Fmnl3
					Lama2
					Chl1
					Dync1i1
					Pbdc1
					Mat2b
					Txlna
					Erp29
					Prrc1
					Ivd
					Palm
					Pik3r1
					Ide
					Dhrs3
					Blvra
					H2bc9
					Trp53i11
					Cd81
					Pold2
					Nek7
					Xpo5
					Vamp3
					Slc25a5
					Krt4
					Rpl31
					Ahcy
					Cbx1
					Pml
					Wdr37
					Fkbp4
					Spg21
					Baz1b
					Osbpl9
					Apob
					Cstb
					Dsp
					Atp6v0a1
					Ripk3
					Rpl35a
					Ifi202
					Vps26c
					P4ha1
					Cpa4
					Map2k2
					Tmod4
					Mug1
					Itgb1
					Ankfy1
					Ythdf3
					Orm2
					Cybb
					Mmut
					Atp6v1g1
					Prune1
					Mipep
					Sumo3
					Camk2g
					Col5a1
					Iap
					Ubn2
					Sh3bgrl3
					Krtdap
					Cacna2d1
					Ndufa2
					Txndc5
					Ndufs4
					Sprr1b
					Adprs
					Itih2
					C1qtnf3
					Tm9sf4
					Tuba1a
					Lbp
					Rab38
					Ablim1
					Stub1
					Gadd45gip1
					Trim47
					Cyp2b19
					Galns
					Eif2s1
					Eef1a2
					Mmp12
					Ak1
					Cyp4f14
					Exoc3
					Cops8
					Cnn3
					Gnai3
					Trim25
					Irak1
					Asprv1
					Glod4
					Bcap29
					Ppp3ca
					Smpdl3a
					Dsg1b
					C1sb
					Arpc5
					Stk10
					Dbnl
					Sec22b
					Acsbg1
					Naa50
					Hsp90ab1
					Exoc6b
					Cst3
					Kif5c
					Ccdc90b
					Ddx3y
					Wdfy4
					Gapdhs
					Samm50
					Ddx58
					Golga3
					Cpt2
					Lmcd1
[truncated: 2,260 more rows]
