# Supplementary material for: Unraveling the molecular dynamics of wound healing: integrating spatially resolved lipidomics and temporally resolved proteomics
Source: Anal Bioanal Chem. 2025 Apr 24;417(15):3299–314. doi: 10.1007/s00216-025-05865-5 (PMC12122605; doi:10.1007/s00216-025-05865-5)
Supplement: Supplementary file 5 — Supplementary Table 4 (XLSX 1017 KB) [file 216_2025_5865_MOESM5_ESM.xlsx]

## Sheet: Inflammation
Gene Symbol2	F-test	Fold change	p-value	(-log10)
Aldh1a7	0.0859511	-6.73299	4.64252e-07	6.33325
Irak4	0.0216859	-2.83872	0.34451	0.462798
Rbfox2	0.00410172	-3.64914	0.061027	1.21448
Khdrbs2	0.0602302	1.27525	0.000477799	3.32075
Parva	0.00771505	-4.07071	0.0194371	1.71137
Pkn1	0.872141	1.06681	0.067479	1.17083
Tbc1d1	0.544821	-2.59688	0.217933	0.661677
Dsg1a	0.00010458	-9.93165	0.0699244	1.15537
Acadm	0.205863	-2.29165	0.000476531	3.32191
Uba1y	0.0977462	-0.190135	0.419311	0.377464
Stam	0.14269	-1.00096	0.00319224	2.4959
Rprd1b	0.577731	0.837298	0.100137	0.999407
Etfa	0.187874	-1.72472	7.03935e-05	4.15247
Fxr1	0.310232	-1.18222	0.000551329	3.25859
Ints1	0.559801	-1.90123	0.0606902	1.21688
Ppp4r2	0.275486	-0.952682	0.152946	0.815463
Slc39a7	0.808613	-1.50099	0.00511931	2.29079
H2-K1	0.628231	-0.648031	0.144833	0.839132
Gsta1	0.15926	0.340747	0.186687	0.728886
Hyi	0.00259607	-6.84212	0.0548107	1.26113
Cdk5rap3	0.184572	-1.78967	0.00128063	2.89257
Rpl10a	0.0376889	-0.452362	0.322814	0.491048
Rpl7a	0.845844	0.307301	0.36859	0.433457
Vps4b	0.0355318	0.832723	0.168094	0.774447
Cln3	0.0127878	-2.69323	0.344825	0.462402
Mup3	0.536262	-0.90281	0.709362	0.149132
Guca2b	0.881063	-0.142725	0.888535	0.0513255
Iqgap2	0.466776	-0.15165	0.653858	0.184516
Ugdh	0.14909	1.36483	0.000115874	3.93602
Slc25a12	0.0834223	-1.54845	0.00701507	2.15397
Commd3	0.0161629	-2.60396	0.0588675	1.23012
Rarres2	0.637728	3.03077	0.0493456	1.30675
Braf	0.217122	0.268522	0.247822	0.60586
H2-Aa	0.353326	-2.99132	8.6475e-05	4.06311
Srp68	0.0224957	-2.40802	0.314066	0.502979
Glrx	0.00463644	1.39048	0.186911	0.728365
Cert1	0.00975183	-2.66362	0.271626	0.566029
Naca	0.0606703	-1.06639	0.00959353	2.01802
Cdsn	0.000537863	-5.96333	0.174174	0.759018
Pnkp	0.832679	3.87414	9.16234e-05	4.03799
H2ac20	0.529191	1.8255	0.000178697	3.74788
H1-4	0.486863	2.24725	4.17448e-06	5.3794
Ubxn7	0.479525	-0.276197	0.150498	0.822471
Acot13	0.345823	-5.97581	2.15539e-06	5.66647
Plxnb2	0.841636	-1.13587	0.00345059	2.46211
Agt	0.858845	3.01888	0.000934344	3.02949
Paics	0.00369628	-0.52883	0.411546	0.385581
Ndufs2	0.230093	-2.37613	0.00216292	2.66496
Tmem165	0.238027	-0.0828519	0.867308	0.0618267
Casp3	0.602357	0.283484	0.381873	0.418081
Parvg	0.900869	4.25696	0.000590485	3.22879
Serpinb10	0.697844	3.33794	9.39971e-06	5.02689
H2aw	0.483625	1.01985	0.0645794	1.18991
Ces1	0.960788	3.52416	0.000149045	3.82668
Tspan8	0.00434646	-5.88401	0.000394178	3.40431
Slc25a10	0.0146107	-4.92062	0.0871344	1.05981
Ssbp1	1.02719e-05	1.3345	0.534993	0.271652
Pcyt2	0.60307	-4.18237	0.0901265	1.04515
Psma2	0.592849	-0.719645	0.138594	0.858257
Hspa5	0.352083	-0.857719	0.0032427	2.48909
Maip1	0.000313455	-3.3163	0.0994558	1.00237
Scamp2	0.402775	-0.19275	0.395811	0.402512
Myom3	0.311831	-1.26702	0.0312402	1.50529
Rexo2	0.731509	-0.308433	0.802118	0.0957615
Rab10	0.00271517	-1.23556	0.114397	0.941586
Anp32b	0.355455	1.06455	0.000211152	3.67541
Mix23	0.00553669	-5.00228	0.0642554	1.19209
Fbln1	0.990253	2.3702	0.0018773	2.72647
Usp5	0.296148	-1.92928	0.00115939	2.93577
Vcl	0.041458	-0.171967	0.503442	0.298051
Camk2a	0.0492111	-2.90158	0.309687	0.509077
Itih5	0.0753891	-1.98065	0.0335466	1.47435
Trim28	0.200214	-0.346968	0.190532	0.720033
Myo1b	0.0365185	2.35351	0.0536588	1.27036
Bag1	0.216525	-1.92923	0.000151953	3.81829
Rnf112	3.84073e-05	7.25372	0.0149759	1.82461
Gpx4	0.295289	-0.28718	0.435482	0.36103
Cobll1	0.0334962	-4.91846	0.000211812	3.67405
Mfhas1	0.611836	-2.79389	6.12699e-05	4.21275
Nhlrc3	0.703703	0.283463	0.377856	0.422674
Prpsap1	0.0210763	-3.94405	0.0638056	1.19514
Epb41l3	0.847783	-1.18047	0.39153	0.407235
Kif14	0.894106	-6.51627	0.00689001	2.16178
Nhlrc2	0.851881	-0.632712	0.774054	0.111229
Ddx39b	0.295823	0.107896	0.645184	0.190316
Sntb2	0.0748241	-2.07712	0.00807703	2.09275
Pdia6	0.0570099	-0.772214	0.0162604	1.78887
Stx16	0.0277804	-1.32152	0.19934	0.700406
Twf2	0.0598796	2.09368	0.000583141	3.23423
Degs1	0.395457	0.121832	0.930521	0.0312739
Pdxk	0.0216494	2.22284	0.0883755	1.05367
Cab39	0.00670004	-0.678129	0.549813	0.259785
Cyba	0.398675	2.60231	1.74433e-05	4.75837
Rfk	0.000783737	-3.31894	0.268238	0.571479
P4hb	0.179868	-1.01199	0.0219601	1.65837
Septin5	0.245497	-0.561984	0.112662	0.948221
Glb1l	4.46415e-05	-1.63062	0.544046	0.264364
Map3k3	0.614864	-0.0894808	0.783901	0.105739
Arpc1a	0.138465	-1.11235	0.00945777	2.02421
Atp5f1e	0.00856977	0.444919	0.80347	0.0950302
Tnfaip6	0.126779	3.66636	0.00015378	3.8131
Strn4	0.0129503	-2.03684	0.0890022	1.0506
Camp	0.138557	7.0892	0.000271952	3.56551
Top2a	0.0291827	-0.379942	0.790626	0.102029
Fpr2	0.00425076	6.59735	0.00467276	2.33043
Mcam	0.0828967	-1.75091	0.00448397	2.34834
Osbpl10	0.405379	-0.880661	0.0605056	1.2182
Mcm5	0.0507621	-0.896302	0.0146006	1.83563
Vbp1	0.154436	-3.59455	0.000418318	3.37849
Cul4a	0.000459987	-3.63998	0.270421	0.56796
Anxa3	0.117044	2.06983	0.00114376	2.94167
Acp7	0.00381882	-3.64699	0.190994	0.718979
H2-Q10	0.172908	3.71496	0.000423289	3.37336
Rhoq	0.0844261	4.46842	0.110435	0.956894
Slc25a24	0.275143	2.16848	0.0437446	1.35908
Bzw2	0.377528	-2.72508	8.85046e-05	4.05303
Cers2	0.829391	0.329538	0.274511	0.561441
Cfh	0.309505	5.91536	2.4005e-06	5.6197
Dars1	0.00656339	-0.0460622	0.895911	0.0477353
Ppfia2	0.0250669	-1.603	0.200795	0.697248
Col12a1	0.519801	1.20905	4.65542e-06	5.33204
Ddx42	0.031577	-2.54603	0.215564	0.666423
Ccdc12	0.335627	-0.316631	0.830211	0.0808114
Rfx5	0.000184994	-2.26737	0.105085	0.978458
H2az2	0.0722929	1.75245	0.000130942	3.88292
Ldhc	0.07089	-2.03151	0.00651206	2.18628
Hint1	0.146866	-1.23485	0.00336671	2.47279
Emd	0.953602	-2.66319	0.000490133	3.30969
Crnkl1	0.0154466	-5.24985	0.0247643	1.60617
H2bc3	0.124629	2.94727	2.21153e-05	4.65531
Cd36	0.248855	-2.15648	0.00329381	2.4823
Pkm	0.0868956	0.311248	0.338341	0.470646
Cnn2	0.22943	1.54466	0.00221739	2.65416
Arhgef7	0.307387	-0.364878	0.237976	0.623467
Aig1	0.0101331	-3.86918	0.0120954	1.91738
Nans	0.88156	-0.261041	0.466903	0.330773
Npm1	0.230863	0.369286	0.26835	0.571298
Bicd1	0.298864	-2.28326	0.0011617	2.93491
Naalad2	0.480596	-7.9465	2.3991e-08	7.61995
Actbl2	0.414384	1.21462	9.09219e-06	5.04133
Yars1	0.00501416	-2.23622	0.031596	1.50037
Itgal	0.839987	2.28454	7.15694e-05	4.14527
Cisd2	0.0808219	-0.126543	0.749607	0.125166
Retnlg	0.33013	6.56308	0.000792957	3.10075
Nudt3	0.0255024	-3.14362	0.218118	0.661309
Srsf7	0.444133	4.32676	1.51013e-06	5.82099
Hcls1	0.590381	1.37935	0.00122785	2.91085
Babam1	0.310151	0.933305	0.380842	0.419256
Grcc10	0.0972256	-6.58653	5.40671e-07	6.26707
Arpc2	0.0340969	3.78187	0.00954972	2.02001
Rps21	0.0584351	-1.31108	0.0060138	2.22085
Commd7	0.00057908	-5.58103	0.0952486	1.02114
Ryr2	0.17878	-7.05606	3.83051e-08	7.41674
Akr1a1	0.248502	-2.04607	0.0034919	2.45694
Sirt2	0.087799	-0.0968538	0.807017	0.0931174
Gnb4	0.0407816	0.172321	0.61946	0.207987
Dnph1	2.16812e-06	2.11836	0.280645	0.551843
Fkbp10	0.652817	-1.92692	0.021039	1.67698
Rtcb	0.12926	-0.919938	0.00266449	2.57439
Tmed3	0.0375451	2.83423	0.0334489	1.47562
Ikbkb	0.0050246	0.684724	0.698753	0.155677
Pafah1b3	0.0649241	-2.89992	0.0114818	1.93999
Ppp1r2	0.021529	-1.24553	0.530916	0.274974
Slc25a31	0.477692	-1.89299	0.0132632	1.87735
Cox6a1	0.187149	2.13343	0.00229855	2.63855
Npepl1	0.477283	-4.83701	1.90368e-06	5.72041
Ccs	2.65735e-05	-5.15745	0.0854116	1.06848
Emc7	0.572481	-1.2498	0.0791473	1.10156
Strip2	0.144637	-4.87736	1.95677e-08	7.70846
Scgb2b20	0.410988	4.26867	0.000198818	3.70154
Srrt	0.457161	-0.0803221	0.950809	0.0219067
Wdr77	0.0642926	-0.0211771	0.981632	0.00805118
Tuba3a; Tuba3b	0.0674437	-1.46041	0.00773431	2.11158
Abi2	0.817795	1.38253	0.0252192	1.59827
Mettl26	0.000152826	-4.66247	0.0965081	1.01544
Sec16a	0.444476	0.87621	0.0176095	1.75425
Adamts15	0.522818	-1.05079	0.421704	0.374992
Elmo2	0.882327	3.69006	0.00353045	2.45217
Atp13a1	0.0226537	-1.33509	0.195234	0.709445
Aadac	0.0745939	-4.37954	7.63514e-06	5.11718
Ankrd22	3.29506e-06	1.88679	0.530116	0.275629
Dnm1	0.241853	-2.66401	0.0044314	2.35346
Usp10	0.00300869	-4.72594	0.0678639	1.16836
Atp2b4	7.54742e-06	-5.91373	0.0871424	1.05977
Acbd6	0.11869	-3.52604	0.00203071	2.69235
Hnrnpd	0.350633	0.853437	0.00319757	2.49518
Hspbp1	0.297384	0.156582	0.918451	0.036944
Tmpo	0.651251	1.78996	6.28378e-05	4.20178
Fanci	0.0786659	1.9131	0.106744	0.971655
Rab1A	0.264539	0.111579	0.699632	0.15513
Pdcd10	0.812812	0.767013	0.0639578	1.19411
Mtnd5	0.513174	-3.66568	8.94888e-06	5.04823
Oga	0.021572	-3.95519	0.00813387	2.0897
Gart	0.0860902	-1.90094	0.000414584	3.38239
Manf	0.00116115	-1.33569	0.223909	0.649929
Mocs1	0.027216	-4.98977	0.000291763	3.53497
Tnpo1	0.509638	-0.196638	0.553304	0.257036
Gstm4	0.208568	-0.502288	0.43103	0.365493
Parvb	0.148837	-4.49172	0.0142349	1.84664
Mcu	0.358348	-0.564497	0.233724	0.631296
Exph5	0.000164515	-4.63793	0.122024	0.913556
Eif4ebp1	0.96491	-2.06924	0.378454	0.421987
Fkbp2	0.435407	0.910152	0.0354425	1.45048
Mpc2	0.367961	-1.4493	0.000481874	3.31707
Pdgfrb	0.330801	-7.1272	5.90482e-08	7.22879
Emc8	0.00472837	-0.962164	0.166368	0.77893
Dsg3	0.000362162	-3.96164	0.122566	0.911629
Dtd2	0.846236	-1.19454	0.672921	0.172036
Gsdmc2	0.0338154	-3.53825	0.297637	0.526312
Iqgap1	0.0700029	1.27789	0.000609551	3.21499
Mapk13	0.812067	2.1751	0.00062401	3.20481
Anxa6	0.13049	-1.15268	0.00162235	2.78986
Timm44	0.00127668	-2.6926	0.0520586	1.28351
Fzd7	0.707116	-3.41804	9.34841e-06	5.02926
Arl1	0.00570083	-2.08493	0.122501	0.911861
Eif2b2	0.831346	-0.503124	0.194479	0.711127
Map4	0.254099	-0.862636	0.00462402	2.33498
Mia3	0.154817	-2.071	2.7241e-05	4.56478
Ybx3	0.00304916	-5.09586	0.0997531	1.00107
Atp6v1f	0.0272801	-0.876364	0.168431	0.773577
Casp8	0.323116	-1.51799	0.00088458	3.05326
Ggt6	0.00646083	-2.31275	0.106289	0.973511
Aldh4a1	0.0916194	-1.99797	0.000801448	3.09612
Fnta	0.00269935	-4.68827	0.0796664	1.09872
Tcn2	0.311316	4.40412	1.44387e-05	4.84047
Ndufs7	0.56026	-3.19488	8.31149e-07	6.08032
Pygl	0.722515	3.75344	0.000158757	3.79927
Krt16	0.595021	0.0254757	0.936666	0.0284155
Reg3b	0.227194	3.25965	0.233402	0.631895
Klk1b8	0.129617	-6.31543	2.3115e-06	5.63611
Nectin1	0.41063	-10.3242	4.2413e-08	7.3725
Rcc1	0.890187	-1.72921	0.00486959	2.31251
Plpbp	0.259446	-1.47641	0.0017902	2.7471
Snx7	0.0134477	-1.79742	0.095804	1.01862
Trappc3	0.00336824	-1.47974	0.0690266	1.16098
Akr1c21	0.00395131	-3.96935	0.149292	0.825964
Tmc3	0.00140062	-7.87676	0.0193992	1.71222
Psmd11	0.775383	-1.05572	0.000624799	3.20426
Inf2	0.0339227	-2.52417	0.0383072	1.41672
Wls	0.700119	-1.22619	0.00540096	2.26753
Trex2	0.00752692	-1.57736	0.558674	0.252841
Lsm2	0.730886	1.7284	0.126173	0.899035
Arhgdib	0.308262	3.16534	9.21181e-05	4.03565
Prmt8	0.159478	-0.517959	0.330419	0.480935
Ctsb	0.711609	-0.20778	0.509445	0.292902
Icam2	0.159207	-2.97515	0.00958594	2.01837
Pabpc1	0.0766705	0.0812084	0.731531	0.135767
Hsd17b10	0.111304	-0.557155	0.159474	0.79731
Gla	0.334999	1.91174	0.0467696	1.33004
Mapk6	0.954119	-2.42635	0.119959	0.920968
Mff	0.0765105	-3.03501	0.0685283	1.16413
Kng1	0.200112	4.85976	1.43824e-05	4.84217
Ptpn6	0.00490557	2.00121	0.0159984	1.79592
Dusp23	0.00885624	-5.70015	5.11447e-05	4.2912
Mtor	0.058897	2.23539	0.0239649	1.62043
Rras	0.0710515	-2.37738	2.99278e-05	4.52393
Mat1a	0.00186727	-1.60767	0.0254103	1.59499
Serhl	0.397643	-0.20205	0.872361	0.0593039
Cox4i1	0.784389	-1.46354	0.00178216	2.74905
Hsp90aa1	0.309406	0.633743	0.0246191	1.60873
Sod3	0.739367	0.79785	0.0806374	1.09346
Rbm14	0.272216	-0.766755	0.0983661	1.00715
Cdv3	0.785534	0.229793	0.362123	0.441144
S100b	0.0156802	-3.69519	0.217912	0.661719
U2af1	0.589669	5.35872	0.00670285	2.17374
H2-Q9	0.00928659	-2.32203	0.112176	0.950102
Mcpt4	0.732106	-4.65764	9.19831e-07	6.03629
Fhod1	0.000209896	-1.97798	0.398464	0.399611
Cdh11	0.384371	-9.16204	9.38978e-05	4.02734
Celf2	0.713246	1.66663	0.00017741	3.75102
Kera	0.767212	-0.0199441	0.971683	0.0124755
Sarnp	0.552669	-0.118557	0.516946	0.286555
Nckipsd	0.00385837	-5.08299	0.0121931	1.91388
Hsd17b6	0.582674	-8.39908	2.35701e-08	7.62764
Ldah	0.173678	-5.95528	1.1686e-07	6.93234
Agk	0.520247	-0.947258	0.0388821	1.41025
Sart1	0.00800462	-3.9322	0.123912	0.906887
Ptbp2	0.72377	0.213974	0.506301	0.295591
Lrrc47	0.0213226	-1.40188	0.21954	0.658486
Smchd1	0.983687	0.487444	0.511587	0.29108
Thrap3	0.80943	1.54933	0.00227667	2.6427
Suclg1	0.812024	-1.0706	0.10236	0.989871
Atp6v0c	0.0206543	3.67284	0.00782716	2.1064
Ddah2	0.0274368	-3.31985	0.0150663	1.82199
Rhoa	0.00328626	0.492144	0.322077	0.492041
Sell	0.101418	2.47986	0.227776	0.642491
Pcbp2	0.636252	-2.24697	5.22643e-05	4.28179
Flt1	0.571215	0.875995	0.455935	0.341097
Abi1	0.185131	1.55171	0.0343264	1.46437
Hgs	0.984911	-0.400756	0.408835	0.388452
Prpf4b	0.340141	0.386484	0.463773	0.333695
Coq6	0.119018	-4.31817	4.14423e-06	5.38256
Rdx	0.000908282	-0.954956	0.0965775	1.01512
Nnt	0.429974	-2.71462	2.70082e-07	6.5685
Acp3	0.0715995	-4.4434	0.000226912	3.64414
Gba	0.118947	-1.29212	0.102577	0.98895
Ssb	0.539524	1.50383	0.000219097	3.65936
Col15a1	0.36061	-2.34632	0.00303073	2.51845
Lamb3	0.611514	4.11307	0.00104185	2.98219
Hnrnpa2b1	0.384101	0.82591	0.00295641	2.52923
Dnajc11	0.766241	-5.37572	3.5212e-09	8.45331
Gnas	0.00189191	-2.24538	0.082236	1.08494
Drg2	0.025961	3.64622	0.0356423	1.44803
Pcbp4	0.0493302	-0.813851	0.143711	0.84251
Gstp2	0.996703	-1.75312	0.000484418	3.31478
Prelp	0.00164901	-3.09305	0.0241521	1.61705
Pgk2	0.167975	0.0781806	0.856018	0.0675171
Mcm3	0.181432	-0.364952	0.333263	0.477212
Osbpl8	0.4422	-0.608541	0.0907206	1.04229
Golph3	0.975019	0.667184	0.268648	0.570817
Acin1	0.34982	-0.832588	0.00224082	2.64959
Septin10	0.0176885	-2.97021	0.282752	0.548595
Nup43	2.71887e-05	-2.35834	0.172494	0.763226
Polr2b	0.439632	-3.0186	0.063763	1.19543
Xrn2	0.0238848	-1.96485	0.270627	0.567629
Casp7	0.767038	1.86825	0.0495899	1.30461
Fbp1	0.911216	0.333393	0.669412	0.174307
Slc37a2	0.0122755	-2.64554	0.309576	0.509232
Krt33a	0.721318	-2.13511	0.130673	0.883814
Atg16l1	0.00428347	-4.41915	0.133554	0.874342
Dhcr24	7.41586e-05	-2.37884	0.474232	0.32401
Cops2	0.0130342	-1.53185	0.109333	0.961249
Slc25a51	0.0471955	-4.78113	9.61481e-05	4.01706
Cryl1	0.0108185	-4.68885	0.0498914	1.30197
Tmem214	0.0539914	-2.77045	0.00299529	2.52356
Gsdmc	0.0305412	-1.88715	0.0596497	1.22439
Eno1	0.15231	0.623675	0.192051	0.716583
Agrn	0.00490026	-3.71092	0.17736	0.751143
Timp1	0.183706	-1.26078	0.00167775	2.77527
Cox7a1	0.298832	-9.44531	1.23594e-07	6.908
Kprp	0.00353175	-6.94653	0.0742407	1.12936
Nfkb2	0.0571012	-1.50522	0.0829453	1.08121
Znf622	0.111233	-1.51268	0.256789	0.590424
Rfc4	0.151373	0.201019	0.836365	0.0776043
Kyat3	0.00654944	-4.85349	0.0429884	1.36665
Snrnp40	0.416133	-0.128654	0.671019	0.173265
Plin2	0.116152	0.220107	0.648429	0.188137
Loxl2	0.300232	-0.987165	0.0406715	1.39071
Mtch2	0.175941	-3.49253	0.000241799	3.61655
Gcat	0.0907066	-4.71168	0.0167793	1.77523
Scd3	0.124456	-5.98329	7.80248e-07	6.10777
Adpgk	0.203443	3.55847	5.05384e-05	4.29638
Srp9	0.041774	-2.46403	0.293148	0.532913
Orm3	0.346477	4.69637	0.024917	1.6035
Lilrb4	2.91134e-05	2.57834	0.255343	0.592876
Pak1	0.000125133	-4.04313	0.204564	0.689171
Def6	0.00316272	1.7221	0.256013	0.591737
Npc1	0.144072	-0.0889818	0.816392	0.0881015
Rabgap1	0.624747	-1.51561	0.0716519	1.14477
Dclk1	0.149626	-0.0643106	0.897328	0.0470489
Nup155	4.18945e-05	-3.64091	0.240606	0.618694
Grpel1	0.0301514	-1.54903	0.062198	1.20622
Arf4	0.548408	-0.194446	0.394336	0.404133
Rgs10	0.57736	-1.26163	0.144527	0.84005
Psip1	0.225642	2.67963	0.0684103	1.16488
Map2k3	0.360777	2.46652	0.263182	0.579744
Fgg	0.0122467	6.83035	0.00539405	2.26809
Ndufb9	0.781314	-2.87752	6.04689e-05	4.21847
Slc27a3	0.00916648	-1.31539	0.593728	0.226413
Serpinf2	0.100209	5.27953	4.23005e-05	4.37365
Mmrn2	0.158339	-3.2302	0.0547885	1.26131
Tmem30a	0.675077	0.0552155	0.77554	0.110396
Itgb7	0.598119	2.0997	0.00274504	2.56145
Glud1	0.220188	-0.763401	0.00231322	2.63578
Sumo1	0.70245	-0.716143	0.0104855	1.97941
Rpl34	0.204199	0.251678	0.242353	0.615552
Zc3hav1	0.90694	-0.350173	0.837877	0.0768195
Hist1h2bp	0.124629	2.94727	2.21153e-05	4.65531
C2cd2	0.000771148	-1.36687	0.472596	0.32551
Virma	0.404893	-5.35983	2.37801e-06	5.62379
Sod2	0.152936	-1.29626	0.0103484	1.98513
Ppib	0.0348216	-0.352087	0.350277	0.455589
Mat2a	0.000384442	-1.84507	0.0318558	1.49681
Ugt1a2	0.613215	-1.08632	0.000409358	3.3879
Ttyh3	0.218531	5.097	0.00618697	2.20852
Lig1	0.0486618	1.11266	0.758999	0.119759
Pgk1	0.148212	-0.168359	0.661763	0.179298
Pdlim2	0.404056	-1.40644	0.00865717	2.06262
Tst	0.00192397	-5.89671	0.0497632	1.30309
Gsk3a	0.0920166	-3.41651	0.0705389	1.15157
Prpf19	0.0655044	1.40054	0.00170886	2.76729
Crabp1	0.0911447	3.3841	0.00286959	2.54218
Gp1ba	0.656679	2.07805	0.0780498	1.10763
Ddx50	0.160094	-5.85106	2.95166e-05	4.52993
Jsrp1	0.097984	-6.7619	6.37186e-07	6.19573
Bles03	0.645335	-1.77229	0.00119978	2.9209
Uap1l1	0.0139272	-0.481902	0.435585	0.360927
Hebp1	0.247384	-0.444261	0.0611543	1.21357
Pecr	0.0213085	-2.42651	0.333989	0.476268
H2-K1	0.0011591	-5.94264	0.12163	0.914959
Mcm8	0.885936	-0.228418	0.512908	0.28996
Ank3	0.0391647	-5.88866	0.0104094	1.98257
Naa16	0.77069	-0.118376	0.673128	0.171902
Ckm	0.0427759	-5.40538	0.0141431	1.84946
Spon1	0.1641	-4.28878	0.0138955	1.85713
Ppil3	0.00601742	-4.06303	0.0525515	1.27941
Mms19	0.715305	-1.31395	0.0588373	1.23035
Ptk2b	0.926259	2.39958	0.0952862	1.02097
Asl	0.431283	-0.349755	0.544463	0.264031
Strap	0.0152865	-2.38426	0.0911079	1.04044
Tmx3	0.983908	-0.0925209	0.649988	0.187095
Tns2	0.0515245	-5.3475	1.28021e-05	4.89272
Cabp7	0.599389	-1.50301	0.000399343	3.39865
Wnk4	0.498364	-0.221731	0.483552	0.315556
Srprb	0.0693856	-1.22829	0.0347947	1.45849
Anks4b	0.619648	-0.759793	0.853345	0.0688753
Sypl2	0.158263	-6.5353	4.95735e-06	5.30475
Txnrd2	2.98891e-05	2.8548	0.245262	0.610369
Nefl	0.687884	-0.274899	0.88921	0.0509956
Anxa5	0.105269	-1.90566	9.12262e-05	4.03988
Lrrc1	0.00517306	-2.32302	0.108008	0.966542
Guk1	0.962985	1.61816	0.0244155	1.61234
Matn2	0.198385	-1.00479	0.0323164	1.49058
Rpl7	0.0457533	0.21902	0.558959	0.25262
Atxn10	0.420457	-0.996609	0.0574127	1.24099
Mapk4	0.849155	-2.34199	0.140126	0.853482
Scfd1	0.00124449	-0.505475	0.416607	0.380273
Reep5	0.891994	-1.19858	0.0328759	1.48312
Limd2	0.244678	3.12817	0.0817708	1.0874
Arpin	0.00125903	-4.6487	0.101912	0.991775
Hephl1	0.0185038	-4.32967	0.00800541	2.09662
Cops3	0.916829	-0.571217	0.155669	0.807799
Rps27l	0.751382	-0.549093	0.134427	0.871513
Lama5	0.605822	-2.24201	0.00101267	2.99453
Stom	0.303605	1.01326	0.00685014	2.1643
Smarcc1	0.0646063	-1.46031	0.000215255	3.66705
Ighg1	0.22899	3.00083	3.49055e-05	4.45711
Mprip	0.0482335	-6.68655	8.97876e-05	4.04678
Anxa8	0.0201323	-2.39804	0.106901	0.97102
Erlin2	0.000879457	1.11542	0.124553	0.904645
H2ac11	0.483625	1.01985	0.0645794	1.18991
Sec31a	0.949332	-0.993567	0.0118866	1.92494
Itsn2	0.0709763	-13.9115	6.01914e-06	5.22047
Ube2d1	0.958809	-1.46753	0.00284975	2.54519
Map3k21	0.293196	3.14151	0.00370518	2.43119
Gatd3	0.199142	0.770553	0.0128683	1.89048
Sytl1	0.0421689	-3.98946	0.0831438	1.08017
Nr1d1	0.0543878	-4.23689	0.000310134	3.50845
Klk1b26	0.134078	-6.32942	2.28959e-06	5.64024
Lnpep	0.0131792	-1.76	0.084679	1.07222
Serpina1a	0.762137	3.47157	0.0287775	1.54095
Ddx4	0.0638277	2.79454	0.06613	1.1796
Tmod1	0.00910933	-7.96368	0.0316715	1.49933
Clip1	0.260836	-0.659859	0.000645705	3.18997
Arf3	0.0551154	-0.892444	0.0665456	1.17688
Snrpa1	0.0719829	-0.484427	0.0257033	1.59001
Susd2	0.598382	-2.953	8.38475e-07	6.07651
Pxdn	0.0368819	-0.773275	0.340783	0.467522
Efhd1	0.958659	0.523528	0.261083	0.583222
Hp1bp3	0.292675	0.708433	0.0178237	1.749
Gpd2	0.0361923	-1.18521	0.231679	0.635113
Cnn1	0.000964196	-3.85977	0.0824921	1.08359
Phgdh	0.188651	-1.20632	0.0011431	2.94192
Hdac6	0.0102365	-3.24261	0.157933	0.801526
Sgpp1	0.00033304	-5.4539	0.075898	1.11977
Itgb3	0.535811	-0.44569	0.844422	0.0734404
Amacr	0.691037	-4.826	2.45789e-06	5.60944
Clec2d	0.031666	-1.66711	0.509232	0.293084
Thy1	0.0200329	-2.80612	0.136353	0.865336
Tagln	0.540421	-2.84159	3.0524e-05	4.51536
Fkbp8	0.0412048	-3.24936	0.00823348	2.08442
Vps29	0.0262905	-0.751939	0.240008	0.619774
Sdhb	0.213286	-2.80223	0.000103428	3.98536
Umps	0.325854	-0.367776	0.176757	0.752624
Hacd2	0.889906	-7.81022	3.27057e-10	9.48538
Cyct	0.881919	-1.9518	0.0103582	1.98471
Clns1a	0.000160361	-2.80522	0.289064	0.539006
Ppp2r2c	1.69765e-05	-2.67703	0.300497	0.52216
Rpl39	0.678401	-0.587841	0.0672283	1.17245
Rpia	0.106043	-2.52399	0.183461	0.736456
Tuba8	0.0279568	-3.8085	0.0442655	1.35393
Bst1	0.214593	1.63095	0.120269	0.919845
Bid	0.930891	2.11843	0.0203045	1.69241
Slc9a3r2	0.12685	-1.55342	0.0644961	1.19047
Fkbp3	0.09247	-0.351518	0.489218	0.310498
Bcap31	0.0564871	0.28523	0.352647	0.45266
Slc25a4	0.487098	-2.63225	9.99666e-05	4.00015
Wdr1	0.493581	0.620614	0.452287	0.344586
Dek	0.489545	1.70962	0.00018226	3.73931
Washc5	0.844812	-2.50213	8.65222e-05	4.06287
Pes1	0.0295094	-3.13673	0.082114	1.08558
Prkcb	0.389967	0.0696822	0.884739	0.0531851
Tpt1	0.0817955	-0.877568	0.100392	0.998301
Fem1ab	0.012249	-2.26298	0.0999482	1.00023
Lap3	0.0881751	-2.18116	0.000749525	3.12521
Plaur	0.169543	0.458484	0.295343	0.529673
Qsox1	0.246169	4.35659	3.21251e-05	4.49316
Elob	0.0839029	-0.506131	0.153125	0.814955
Metap2	0.315904	0.0620871	0.8765	0.0572482
Pnp	0.351225	-0.190659	0.58642	0.231791
Lamtor4	0.146967	2.94895	0.226781	0.644393
Eif2ak2	0.221164	1.39177	0.348392	0.457932
Gga2	0.00775406	-2.33384	0.0992245	1.00338
Fn1	0.330607	6.06568	1.41638e-06	5.84882
Khsrp	0.744326	-0.636751	0.000247805	3.60589
Sfpq	0.0307235	1.16807	0.111116	0.954223
Atp6v1d	0.693491	1.54756	0.0011276	2.94784
Cul5	0.257432	0.306428	0.668194	0.175098
Glo1	0.00128345	-2.73989	0.127095	0.895871
Bpifb9a	0.680006	-1.92784	0.43593	0.360583
Dnajc10	0.718458	-0.598863	0.321882	0.492303
Selenbp2	0.16456	-0.59734	0.234158	0.630491
Vma21	0.0238399	-1.69595	0.0995185	1.0021
Srgap2	0.0119738	-1.66265	0.159107	0.79831
Sumf2	0.695038	-1.47289	0.0215295	1.66697
Stx19	0.00176218	-6.44022	0.0403857	1.39377
Trim16	0.00423285	-3.21817	0.1663	0.779106
Lcat	0.617742	3.76351	0.000156982	3.80415
Dhrs7b	0.0159307	-1.91433	0.0258705	1.58719
Ccdc93	0.301109	0.851566	0.172119	0.764172
Ubqln4	0.404091	-5.57444	1.51485e-08	7.81963
Raly	0.00759164	-0.973791	0.0397382	1.40079
Nxf1	0.0904119	-0.568001	0.273674	0.562766
Mbnl3	0.28778	0.835953	0.52426	0.280453
Cenpv	0.118352	-2.60744	0.0109273	1.96149
Rps12	0.396356	1.88699	0.00466063	2.33156
Serpinb5	0.0520355	-1.01368	0.0310574	1.50783
Gstm5	0.0220791	-3.06122	0.0193001	1.71444
Fcn1	0.502234	7.30511	0.00115744	2.9365
Dazap1	0.0480213	-0.883542	0.256397	0.591087
Angptl6	2.17164e-05	2.60702	0.265479	0.575971
Polr2i	0.00248576	-5.57251	0.11456	0.940966
Serpina3g	0.0134161	-2.21563	0.457898	0.339231
Mrps36	0.459292	0.606233	0.770119	0.113442
Gpr161	0.119691	-5.78797	3.01954e-05	4.52006
Mlkl	0.349746	2.19154	0.354801	0.450015
Mast1	0.966508	0.167536	0.516558	0.286881
Dhrs1	0.554321	1.61467	0.0010404	2.9828
Arpc3	0.163875	1.55127	0.000398295	3.39979
Czib	0.116839	-0.812711	0.0953565	1.02065
Pycr3	0.0241801	0.450886	0.68151	0.166528
Dync1h1	0.78787	0.0637048	0.56415	0.248606
Flad1	0.277121	-0.514986	0.324902	0.488247
Cdc42bpg	0.00264391	-3.76549	0.152471	0.816814
Hprt1	0.0663871	-0.718617	0.139942	0.854053
Uqcr10	0.426363	1.06522	0.0905854	1.04294
Prpf31	1.31315e-05	-5.0027	0.196544	0.70654
Dnm2	0.34547	0.540972	0.0792356	1.10108
Gaa	0.00056065	-7.40799	0.0920062	1.03618
Snrpb	0.231302	0.984821	0.00723583	2.14051
Sae1	0.85109	-0.0271307	0.895381	0.0479923
Eef2	0.101521	0.101016	0.685384	0.164066
Psmb9	0.067469	-0.189434	0.721654	0.141671
Prkdc	0.852528	-1.09228	0.00265188	2.57645
Gatd1	0.000395953	-3.28853	0.289963	0.537657
Ppt1	0.409918	-0.889376	0.32382	0.489696
RTRAF	0.533249	-0.124964	0.667081	0.175821
Rbm12	0.938433	0.88855	0.195069	0.709811
Pkp3	0.0280714	-0.77469	0.148966	0.826912
Mbnl2	0.19158	-1.35539	0.0209392	1.67904
Gps1	0.00424525	-3.66911	0.299669	0.523358
Prpf6	0.00661989	-3.81675	0.139121	0.856608
Rbm25	0.0486807	0.109458	0.683067	0.165537
Ilvbl	0.487272	-0.36486	0.329042	0.482748
Adrm1	0.0126114	1.21103	0.369062	0.432901
Lck	0.0052554	4.75691	0.00362243	2.441
Carhsp1	0.292628	1.44068	0.0123458	1.90848
Dcun1d1	0.301832	-0.61537	0.000689445	3.1615
Ctsf	0.25031	-2.30798	0.128145	0.892298
Ppp1r14c	0.00111684	-2.20844	0.0484472	1.31473
Hsd17b8	0.147755	-5.35667	0.00179464	2.74602
Pcyt1a	0.97283	1.05006	0.0427152	1.36942
Ppp1r14a	0.502939	-1.08684	0.703838	0.152527
Uba3	0.393969	-5.14154	0.00288853	2.53932
Rpsa	0.50418	-0.865559	0.0991009	1.00392
Ap3m1	0.215857	-0.351747	0.298441	0.525141
Arhgap45	0.380422	2.00139	0.00167592	2.77575
Txndc17	0.00418193	-1.95877	0.111774	0.951658
Mpdu1	0.0697743	-2.48022	0.133366	0.874955
Tubb2a	0.988201	0.0229579	0.918009	0.0371533
Sephs1	0.418367	-0.736733	0.085746	1.06679
Pgm5	0.0148301	-4.50955	0.119121	0.924013
Gga1	0.0572871	-0.964549	0.161788	0.791052
Psma8	0.185422	-0.989384	0.00528847	2.27667
Col11a1	0.760929	-1.38396	0.200675	0.697506
Bnip1	0.132735	1.43315	0.0162526	1.78908
Snx27	0.163831	-1.97931	0.00133328	2.87508
Slc30a7	0.392344	0.00529022	0.986343	0.00597205
Slc3a2	0.216142	-0.971489	0.0273975	1.56229
Avil	0.0177665	2.62552	0.206396	0.685298
Soat1	0.300104	-0.531348	0.402457	0.39528
Atp6v1h	0.315603	0.0365003	0.946959	0.0236686
Pla2g7	0.198302	3.19255	0.000324741	3.48846
Krt2	0.108461	-4.00693	0.0130486	1.88444
Prdx1	0.570028	-1.75995	0.000555144	3.25559
H2-Ab1	0.0215381	-3.68704	0.169023	0.772053
Irf2bp2	0.499891	-1.15305	0.282971	0.548258
Dstn	0.252711	2.18635	0.00362847	2.44028
Serpinb12	0.26151	-2.09394	0.0314714	1.50208
Ppp2cb	0.543139	-0.612878	0.150665	0.821988
Plin3	0.575512	0.784853	0.0199706	1.69961
Themis2	0.0404578	-1.42858	0.175378	0.756024
P3h1	0.392813	-4.26785	0.00538514	2.2688
Stat2	0.0370178	1.06235	0.173243	0.761345
Cyc1	0.607658	-2.40256	0.000293263	3.53274
Dpp3	0.261391	-0.252411	0.328404	0.483591
Bri3bp	0.944121	0.601265	0.247162	0.607019
Cmtr1	0.774234	-1.46723	0.0213367	1.67087
Epb42	0.452141	5.71825	6.36245e-05	4.19638
Hagh	0.0345855	-2.99903	0.130322	0.884983
Tns3	0.0431152	-2.93488	0.155519	0.808216
Rnase4	0.561755	4.14124	0.0192987	1.71447
Hddc2	0.0749173	-6.64125	1.02443e-05	4.98952
Ndufb2	0.924955	-2.82363	0.00203393	2.69166
L3hypdh	0.166253	-4.86714	0.000147458	3.83133
Psmd8	0.000267687	-0.975479	0.197692	0.704011
Praf2	0.0705708	-1.88671	0.359069	0.444822
Snap91	0.137459	3.09809	0.0974075	1.01141
Xpo1	0.520167	1.28864	0.00145155	2.83817
Hmgcll1	0.747704	0.349012	0.907988	0.0419197
Nsdhl	0.396366	-2.17738	0.000372904	3.4284
Snx9	0.997688	-1.36518	0.0922714	1.03493
Rpl10l	0.639491	-0.490372	0.683595	0.165201
Vcp	0.363769	1.49315	0.00130896	2.88307
Ap1b1	0.0177301	-2.08717	0.0435514	1.361
Mia2	0.107328	-4.0386	0.00185288	2.73215
Eif3a	0.0014205	0.023948	0.920671	0.0358955
	0.216174	5.54276	0.00154929	2.80987
Nudt9	0.243591	-6.04522	1.98791e-07	6.7016
Atp5pb	0.240901	-2.43228	3.80076e-07	6.42013
Cog4	0.0328475	-8.1641	0.0221328	1.65496
F10	0.130565	4.10309	2.69519e-05	4.56941
Snrnp200	0.188418	-0.834133	0.0290585	1.53673
Whrn	0.964586	-2.28476	0.000879775	3.05563
Cand2	0.180131	-0.66088	0.10222	0.990463
Wasl	0.722924	-4.82058	3.13131e-05	4.50427
Lrpap1	0.00176877	-1.09602	0.133266	0.875282
Was	0.252476	6.80259	0.000430844	3.36568
Spr	0.127336	-3.08602	4.84854e-06	5.31439
Rad21	0.945955	0.338644	0.0693775	1.15878
Brd4	0.69001	1.20448	0.00653259	2.18491
Apoc1	0.0856578	4.51595	0.000376537	3.42419
Anxa7	0.0192883	-0.95843	0.226079	0.64574
Msn	0.351558	-0.225594	0.678509	0.168444
Tlk2	0.966508	0.167536	0.516558	0.286881
Rabif	0.247611	5.27383	0.0104415	1.98124
Scyl2	0.121141	-3.31971	0.0651059	1.18638
Apoc2	0.495164	6.32985	0.00497311	2.30337
Upp1	0.000612157	-3.44363	0.285612	0.544223
Ywhah	0.870117	-0.480659	0.490475	0.309383
Dpysl2	0.0613794	-1.79602	0.00117501	2.92996
Chi3l1	0.759775	2.28319	0.000606906	3.21688
Ogn	0.049387	-1.3729	0.166094	0.779647
Zc3h15	0.0694439	2.18394	0.387511	0.411716
Sgta	0.000153006	-4.57219	0.109336	0.961236
Rab32	0.812853	0.383825	0.415238	0.381703
Ppp1r8	0.821619	2.11967	0.00568003	2.24565
Snx17	0.0442549	-3.51165	0.0695356	1.15779
Fermt3	0.734616	2.15744	0.000340581	3.46778
Dnajc9	0.584652	1.37385	0.00211816	2.67404
Serpina3b	0.144743	-5.36743	6.33088e-07	6.19854
Sub1	0.710035	0.690284	0.0662986	1.1785
H2-Aa	0.353326	-2.99132	8.6475e-05	4.06311
Cyp51a1	0.00204371	-5.28365	0.133157	0.875637
Dynlt3	0.00164297	-4.07507	0.0499459	1.3015
Esyt1	0.427642	-0.453405	0.033665	1.47282
Glrx3	0.343626	-0.878706	0.0238629	1.62228
Nudcd3	0.243039	-5.83047	7.08308e-07	6.14978
Homer3	0.65373	-6.87803	0.00126332	2.89849
Myo7a	0.44069	2.57319	0.0554035	1.25646
Upf1	0.105437	-2.6038	8.49463e-05	4.07086
Cpped1	0.013833	-2.43302	0.0500835	1.30031
Btf3l4	0.370641	-0.685099	0.166603	0.778318
Fmod	0.0155396	-3.18818	0.0296427	1.52808
Ghr	0.00420643	5.07034	0.00888725	2.05123
Fam114a2	0.00255982	-2.77784	0.0573475	1.24149
Ca13	0.0873438	-3.24053	0.00151621	2.81924
Septin6	0.879812	0.276436	0.552277	0.257843
Acyp2	0.949259	-8.62802	3.91557e-10	9.40721
Syap1	0.0104135	-4.45513	0.15609	0.806625
Fnip2	0.335596	0.552372	0.741711	0.129765
	0.157872	5.55065	1.25283e-05	4.90211
Gstt2	0.0188552	-2.86787	0.0788473	1.10321
Prkcsh	0.036708	0.211175	0.430155	0.366375
Cdk2	0.401039	4.54272	0.00799661	2.09709
Ttc28	0.588811	-1.60541	0.000171824	3.76492
Usp11	0.0251978	-1.09544	0.537771	0.269403
Ahcyl1	0.218062	0.104128	0.523114	0.281404
Chmp4b	0.0115341	4.83282	0.0149398	1.82566
Eif3g	0.464049	-0.804975	0.0822537	1.08484
Pdpr	0.106934	-3.48801	0.00886139	2.0525
Fth1	0.159749	-0.296167	0.635989	0.19655
Acbd3	0.0458228	-2.17375	0.173287	0.761235
H2az1	0.0722929	1.75245	0.000130942	3.88292
Mpp1	0.311026	1.97256	0.0485018	1.31424
Tmem87a	0.0217027	0.599206	0.340928	0.467338
Fundc2	0.111188	-7.03723	2.70058e-06	5.56854
Psmd4	0.0240095	-0.723635	0.274239	0.561871
Cavin1	0.0656931	-2.79494	0.00814499	2.08911
Irgm1	0.0157701	-2.15917	0.153877	0.812825
Lyn	0.864236	1.48312	0.00334653	2.47541
Ano10	1.13329e-05	-4.02186	0.171556	0.765593
Snrpd3	0.724688	1.17283	0.00334696	2.47535
Magohb	0.0193873	-0.102746	0.765854	0.115854
Mup17	0.167632	-2.11386	0.498157	0.302634
Tas2r113	9.29075e-06	-5.1089	0.111881	0.951243
Gpx3	0.0165985	2.8133	0.0278654	1.55493
Csk	0.612464	0.560643	0.0669412	1.17431
Hist1h2af	0.483625	1.01985	0.0645794	1.18991
Cd34	0.142932	-2.88746	2.73151e-05	4.5636
C1rl	0.223649	3.72745	0.0201892	1.69488
Elovl4	0.0443522	-1.87746	0.175567	0.755558
S100a4	0.0445945	-1.62745	0.147382	0.831555
Colec11	0.593059	4.5911	0.00019494	3.7101
Ppp1cc	0.000531238	-0.580091	0.326905	0.485579
Nras	0.937115	-0.594898	0.0568384	1.24536
Kctd12	0.954248	0.68762	0.0164346	1.78424
Ssc5d	0.104599	-4.60198	0.00184314	2.73444
Strn3	0.00195359	-2.17787	0.0310882	1.5074
Tnni1	0.0338152	-0.492004	0.783462	0.105982
Ndufb6	0.396513	-2.44107	0.000158406	3.80023
Mob4	0.413795	-2.2071	0.234429	0.629988
Abat	0.133315	-5.28523	4.54298e-05	4.34266
Irf6	0.00438468	-2.0905	0.406099	0.391368
Mtco2	0.338882	-2.25737	0.000787807	3.10358
Rpa2	0.411318	-4.03669	0.0271606	1.56606
Kpna2	0.0209931	-3.78227	0.252296	0.598089
Dcps	0.0183173	-1.00357	0.164355	0.784217
Actg2	5.13884e-06	3.50477	0.242951	0.614482
Gys1	0.0545945	-2.55127	0.00170659	2.76787
Hmgcs1	0.715103	-2.63324	0.000397424	3.40075
Ciapin1	0.0322991	-1.0967	0.112394	0.949256
Hsph1	0.77173	-2.44206	0.000597823	3.22343
Atp1a1	0.0705245	-1.97031	0.000758978	3.11977
Dtnb	0.451695	-6.97022	4.53365e-09	8.34355
Kif5b	0.368173	-0.962187	4.4965e-05	4.34713
Eml4	0.343116	0.268931	0.635001	0.197226
Dok2	0.220589	-2.879	0.0912553	1.03974
Krt71	0.298323	-6.3325	0.00309199	2.50976
Calr	0.152807	-0.615696	0.0520622	1.28348
Psmf1	0.331378	-0.907825	0.316163	0.500089
Cd177	0.10023	7.00301	0.00286132	2.54343
Ak3	0.405183	-1.63651	0.00114903	2.93967
Ecm2	0.116885	-7.85744	9.28027e-06	5.03244
Stt3a	0.246898	2.34726	8.3928e-05	4.07609
Fyb1	0.682808	1.7724	0.0212424	1.6728
Bop1	0.84951	-3.31799	0.0577113	1.23874
Atp5pd	0.440775	-1.2637	0.00511852	2.29086
Psma7	0.668832	-0.587129	0.00653301	2.18489
Snapin	0.0537781	-3.39076	0.0196315	1.70705
Ppm1g	0.0144828	-1.0682	0.234494	0.629868
Eci2	0.0256352	-2.63404	0.0135451	1.86822
Anxa11	0.136974	1.62642	0.00145702	2.83653
Pik3r4	0.00067828	-4.0935	0.146537	0.834052
Cnot9	0.777326	-6.44974	2.12696e-09	8.67224
Pdha1	0.589983	-1.66882	0.00113599	2.94463
Rasl2-9	0.262584	0.566515	0.0354349	1.45057
Ctsc	0.414791	-1.6933	0.0247188	1.60697
Slc29a1	0.0355334	-5.48625	0.0519837	1.28413
Rsu1	0.0728756	0.973637	0.0210142	1.67749
Ralb	0.478249	0.621137	0.0643388	1.19153
Cdk13	0.152245	1.17816	0.00410705	2.38647
Kif3a	0.046103	-2.39996	0.00492747	2.30738
Nptn	0.179871	-1.52661	1.12379e-05	4.94932
Cct6b	0.00575618	0.503253	0.475108	0.323208
Mup6	0.171869	-2.08419	0.501411	0.299807
Gnat3	0.192877	0.333716	0.260797	0.583697
Ywhaq	0.550061	-1.16922	0.0255568	1.59249
Acot8	0.00279829	-1.43809	0.494599	0.305747
Eif2b1	0.0040645	-8.58167	0.0251796	1.59895
Sod1	0.724682	-3.45781	3.93308e-06	5.40527
Qki	0.289287	-0.634916	0.028192	1.54987
Luc7l	0.063289	-0.783686	0.593321	0.22671
Gpnmb	0.221926	0.357156	0.332981	0.477581
Rras2	0.530842	-3.02191	0.116075	0.935262
Fgfr2	0.152245	1.17816	0.00410705	2.38647
Gstk1	0.0178317	-5.11734	0.000367926	3.43424
Mccc2	0.158285	-7.83261	1.17615e-05	4.92954
Eef1g	0.0491394	-0.633364	0.131428	0.881312
Mup4	0.615513	0.395578	0.7145	0.145998
Pbxip1	0.386316	-2.33257	9.81482e-05	4.00812
Ccdc25	0.018769	-2.11633	0.218763	0.660025
Exosc8	0.173496	-3.62616	0.0327434	1.48488
Csnk2a1	0.339326	1.58404	0.140862	0.851207
Cacnb4	0.0052684	-4.83311	0.078595	1.10461
Lasp1	0.868676	2.90882	9.31337e-06	5.03089
Pdlim1	0.243696	-1.79672	0.00213392	2.67082
Clasp1	0.000104496	-0.834369	0.230201	0.637894
H2-Eb1	0.244902	-3.78603	0.00755342	2.12186
Mrps30	0.00130208	-2.72992	0.29552	0.529413
Stx8	0.0193466	-0.977127	0.120054	0.920624
Aspa	0.0142253	-5.55262	0.0584817	1.23298
Ist1	0.188922	0.342611	0.141847	0.848181
Ptk7	0.0536814	-2.1133	0.000123386	3.90873
Bola2	0.00609576	-1.12642	0.339963	0.468569
Ebp	0.632261	-1.82061	3.31736e-05	4.47921
Arhgap10	0.623848	-0.532208	0.803083	0.0952398
Ncf1	0.183845	5.19463	2.76539e-05	4.55824
Chdh	0.0207512	-1.50155	0.0444683	1.35195
Ica	0.348676	5.1513	6.70688e-05	4.17348
Ssrp1	0.123548	0.41873	0.407654	0.389709
Snrpb2	0.0327482	8.45806	0.269663	0.569179
Vps25	0.126381	-0.739409	0.164414	0.78406
Tgoln2	0.904496	-3.29474	0.0871969	1.0595
Clu	0.0660443	4.08345	0.000415638	3.38128
Cadm3	0.676048	-1.45139	0.192533	0.715494
Clta	0.4131	-1.52339	4.8383e-05	4.31531
Entpd1	0.152813	-3.08992	4.78329e-05	4.32027
Sf3a1	8.27413e-05	-0.199705	0.890865	0.0501879
Kif3b	0.0116275	-1.80217	0.215133	0.667294
Pank1	0.0115968	-5.38144	0.15758	0.802499
Aoc2	0.201425	-6.86374	2.53961e-06	5.59523
Snap29	0.00112185	-4.25115	0.131251	0.881897
Ttll12	0.0781279	-2.29865	0.0013884	2.85748
Arhgef1	0.108432	2.16495	0.000268072	3.57175
Sgpl1	0.733421	-1.5987	0.016673	1.77799
Fbxl7	0.045941	-0.889956	0.138919	0.857239
Nlrx1	0.836822	-5.37487	7.01043e-08	7.15426
Aldh6a1	0.105954	-2.81942	0.000279649	3.55339
Pa2g4	0.0374417	-0.402806	0.383505	0.416229
Lss	0.218438	-6.13078	0.000425574	3.37103
Atl3	0.00598393	-2.65258	0.0817394	1.08757
Lzic	0.0186323	0.779134	0.430818	0.365707
Sprr1a	0.00723897	0.378745	0.872745	0.0591127
Stk4	0.441046	1.37517	0.000245344	3.61022
Scel	0.0509735	-3.68095	0.00163049	2.78768
Cep57	0.511381	4.10997	0.00112906	2.94728
Tmed5	0.806091	0.3054	0.144928	0.838848
Hspa1a	0.700026	-2.35338	5.798e-07	6.23672
Snd1	0.0299068	-0.13239	0.570849	0.243479
Polr2g	0.0171812	-1.69382	0.0730452	1.13641
Tpi1	0.0662225	-2.00697	0.0044714	2.34956
Blk	0.163598	1.31806	0.00216785	2.66397
Acot4	0.000171986	-5.74914	0.0855153	1.06796
Pxmp4	0.0601728	-4.65299	0.00244296	2.61208
Dbi	0.66768	-2.43908	3.04071e-05	4.51702
Bcr	0.406692	1.02643	0.507164	0.294852
Hsd17b4	0.0286907	-2.8339	0.0124188	1.90592
Sec61a1	0.276583	-0.575415	0.0105642	1.97616
C1ra	0.784677	5.79294	0.00250049	2.60197
Fabp3	0.0104953	-6.35382	0.0131142	1.88226
Hist2h2bb	0.73814	6.6636	0.000164194	3.78464
Icam1	0.00504938	-3.44134	0.0329557	1.48207
Itgam	0.317904	0.759507	0.019623	1.70723
Paox	0.453065	-0.95076	0.214663	0.668243
Taldo1	0.104806	0.618046	0.0159312	1.79775
Tapbp	0.00157484	0.478462	0.694603	0.158263
Rpl4	0.0384998	0.159362	0.673834	0.171447
Epha5	0.000117062	-4.26574	0.152688	0.816195
Fam50a	0.609046	1.02134	0.00577059	2.23878
Sprr2k	4.4217e-07	1.68677	0.54413	0.264297
Vcpip1	0.0173478	-3.00943	0.0407134	1.39026
Bdh1	0.915621	-0.863556	0.0377816	1.42272
Mak	0.152245	1.17816	0.00410705	2.38647
Comt	0.508086	-2.32502	0.000775393	3.11048
Dnajc8	0.79618	-0.299433	0.431409	0.365111
Lyz1	0.202871	5.66086	1.75682e-08	7.75527
Rpa1	0.536562	-0.744681	0.382399	0.417484
Chil4	0.369335	6.84424	0.000408684	3.38861
Fgd4	0.410946	-0.697331	0.718798	0.143393
Casd1	0.000386241	-3.1114	0.171017	0.766961
Psmd12	0.255009	-1.04246	0.0161324	1.7923
C1qa	0.184017	4.85911	1.78737e-05	4.74778
Ano6	0.120812	-3.99191	3.072e-05	4.51258
Obp1a	0.205122	1.81033	0.204284	0.689766
Tppp	0.0264162	-1.05918	0.181962	0.740019
Fus	0.78094	1.69956	0.000343726	3.46379
Nfu1	0.751506	-1.76686	0.0237427	1.62447
H2bc21	0.122423	2.86719	3.00534e-05	4.52211
Krt73	0.0621376	-1.37263	0.171424	0.765928
Birc6	0.534878	-0.637365	0.707484	0.150283
Gstm1	0.242946	0.564911	0.126676	0.897304
Stat3	0.00311809	-0.674927	0.278999	0.554397
Rab3a	0.911637	-0.275385	0.862753	0.0641133
Rpl37a	0.290429	1.66128	0.349431	0.456638
Mpc1	0.0694441	-5.40605	1.56785e-05	4.8047
Mapk3	0.985942	-0.0529886	0.847531	0.0718443
Nrdc	0.182302	3.43736	4.26934e-05	4.36964
Afm	0.780494	3.4884	0.000618539	3.20863
Kifap3	0.00450144	-3.60006	0.012644	1.89812
Man2b2	0.205681	-1.93979	0.000638285	3.19499
Shc3	0.00927131	-4.41309	0.120785	0.917987
Cltc	0.388415	-0.506678	0.0159104	1.79832
Arpc1b	0.23807	2.04861	0.00107594	2.96821
Hypk	0.238943	-5.10137	2.02232e-06	5.69415
Timm13	0.0875775	-1.54072	2.00088e-06	5.69878
Nmt2	0.777175	-1.01907	0.0909131	1.04137
H2bc12	0.124629	2.94727	2.21153e-05	4.65531
Cul3	0.000259634	-0.794878	0.338352	0.470631
Commd8	0.593632	-0.976862	0.0105718	1.97585
Cygb	0.503664	-2.61259	0.000262224	3.58133
Inpp1	0.226429	0.0384925	0.926091	0.0333464
Afg3l2	0.505617	-0.286653	0.0682855	1.16567
Trappc6b	0.689038	-0.326887	0.201337	0.696076
Thbs2	0.933863	3.39954	0.00150474	2.82254
Ggh	0.533258	-2.0173	0.00189503	2.72238
S100a8	0.732746	6.6429	3.31842e-05	4.47907
Lamtor3	0.0260959	-0.319769	0.663086	0.17843
Lama3	0.432985	-0.764722	0.532575	0.27362
Nup93	0.0196851	-1.08578	0.0885872	1.05263
Sphk2	0.0151769	-3.22026	0.0133388	1.87488
Islr	0.025407	-2.9456	0.216843	0.663855
Gda	0.184497	0.679626	0.182007	0.739912
Col14a1	0.274438	1.40497	0.0159056	1.79845
Atp6v0d2	0.0412539	-7.56337	7.87137e-06	5.10395
Gopc	0.0628643	-3.33473	0.0355276	1.44943
Hspa4	0.107957	-1.09714	0.0083677	2.07739
Prpf8	0.0357779	-1.40103	0.00852615	2.06925
Ube2d3	0.0342579	-0.249573	0.651119	0.18634
Zzef1	0.191471	0.577665	0.702575	0.153307
Ube2m	0.0419245	-0.339238	0.688306	0.162218
Jph1	0.000695053	-5.98321	0.0251927	1.59873
H2-Aa	0.352224	-2.33705	0.000343345	3.46427
Rab11b	0.0178711	-0.887082	0.149861	0.824311
Ppid	0.0730498	-0.39019	0.216019	0.665507
Hsd17b11	0.034374	-0.229628	0.717851	0.143965
Fam98b	0.00569824	-4.12555	0.0124931	1.90333
Capza1	0.426094	0.907671	0.0102114	1.99092
Actl6a	0.58769	-0.725636	6.42594e-05	4.19206
Gfus	0.010162	-1.20225	0.139922	0.854114
Ncf4	0.60065	5.25251	1.11431e-05	4.953
Pigr	0.100653	3.90356	0.00141243	2.85003
Bpnt1	0.0512555	-2.58489	0.0292658	1.53364
Tia1	0.0914062	-5.00521	0.00147753	2.83046
Fabp9	0.00738908	-3.33902	0.0461672	1.33567
B4galt5	0.866667	2.18604	0.000284312	3.54621
Endog	0.178918	-4.90352	7.87423e-06	5.10379
Rpl5	0.803576	-0.43434	0.0793468	1.10047
Sra1	0.00229259	-3.29757	0.30292	0.518673
Wnk2	0.498364	-0.221731	0.483552	0.315556
Exoc4	0.00266718	-0.18581	0.846016	0.0726215
Asrgl1	0.00290247	-3.5352	0.0736079	1.13308
Serpini2	0.17037	3.11285	0.000437032	3.35949
Pmpcb	0.0152786	-2.08955	0.0783583	1.10592
Ubl4a	0.00326397	-0.930206	0.281055	0.551208
Nme2	0.12603	-1.03675	0.0345619	1.4614
Tbl1xr1	0.206053	0.201969	0.913006	0.0395266
Zw10	0.00574731	-4.14364	0.0957052	1.01906
Mogs	0.65832	0.302929	0.0534503	1.27205
Bak1	0.347971	-2.39589	0.0165488	1.78123
Syne3	0.228806	1.71695	0.0114262	1.9421
Apeh	0.00559224	-2.58096	0.0770805	1.11306
Psme1	0.0486265	1.09606	0.0693201	1.15914
Pcyox1	0.930603	-0.688555	0.230706	0.636941
Mbl1	0.938075	4.99663	7.33209e-06	5.13477
Eif4e	0.110855	-0.574869	0.227035	0.643907
Rtn4	0.0280522	-2.35249	0.0455565	1.34145
Chchd3	0.224405	-1.54746	0.000427528	3.36904
Myl6b	0.46172	-1.33345	0.00182889	2.73781
Ezr	0.0282191	-0.138155	0.732413	0.135244
Ndel1	0.00466302	-1.23734	0.337118	0.472219
Anp32c	0.093185	-0.0173394	0.917046	0.0376089
Ca1	0.307036	-1.98884	0.00912239	2.03989
Spp2	0.0414765	5.51717	0.0168675	1.77295
Abraxas2	0.757615	-5.08877	3.05651e-07	6.51477
Eif3b	0.111846	-1.00836	0.00530682	2.27517
Tnpo3	0.95276	-0.930357	0.0154985	1.80971
Csf1r	0.811046	1.44493	0.00152189	2.81762
Tjp1	0.00977318	-0.975421	0.234638	0.629601
Gsdmc3	0.0326784	-3.56394	0.298603	0.524906
Flot2	0.97862	-2.84103	0.000840942	3.07523
Mast3	0.966508	0.167536	0.516558	0.286881
Hspa12b	0.00791269	-3.94199	0.164479	0.78389
Jchain	0.00578653	2.62679	0.0336798	1.47263
Epha6	7.88375e-05	-4.3016	0.149717	0.824728
Tagln2	0.18293	0.059489	0.864673	0.0631483
Psma4	0.0484587	-0.728485	0.0827951	1.082
Gsto1	0.0756324	-1.0513	0.0622131	1.20612
Ago1	0.178084	-0.607023	0.702159	0.153565
Rbbp9	0.862488	-5.8686	1.09477e-07	6.96068
Snap23	0.0457461	-0.22768	0.652438	0.185461
Prdx4	0.175288	-0.748563	0.0586151	1.23199
Sec13	0.302962	-0.873279	0.079006	1.10234
Kpna1	0.706014	-0.71431	0.115449	0.937608
Eng	0.0285371	-3.89222	0.0018739	2.72725
Ddx46	0.75603	-0.974179	0.008001	2.09686
Dab2	0.715431	-1.52348	0.125951	0.899799
Trmt112	0.892991	-0.352841	0.339731	0.468865
Galm	0.0091631	-1.91662	0.29602	0.528679
Sec31b	0.62572	-1.20947	3.4235e-05	4.46553
Thbs4	0.129588	3.44668	0.0117158	1.93123
Rab5c	0.139405	0.512911	0.0948176	1.02311
Crat	0.0312243	-4.57763	0.00684451	2.16466
Pglyrp2	0.281452	7.65587	0.00017132	3.76619
Obscn	0.149314	-6.18359	0.000858849	3.06608
Cryab	0.877854	-6.1187	0.000161672	3.79137
Slc25a11	0.0138299	-2.70987	0.0614684	1.21135
Mpo	0.458843	6.15243	9.4907e-06	5.0227
Abcf1	0.428057	-1.92967	0.00191536	2.71775
Pycr2	0.397956	0.798718	0.0302312	1.51954
Egfr	0.163605	4.21199	0.000367683	3.43453
Nckap1	0.0001253	-6.0403	0.0503646	1.29787
Ruvbl1	0.120225	-0.461922	0.145409	0.837409
Dnajb6	0.644321	0.378754	0.844354	0.0734756
Adi1	0.0779291	-7.36766	1.21546e-06	5.91526
Picalm	0.950252	-0.989113	0.0703099	1.15298
Scara5	0.0198392	-6.02198	0.0299471	1.52365
Cavin3	0.276784	-3.24556	2.92327e-06	5.53413
Cyfip1	0.245651	0.532356	0.0456257	1.34079
Exosc9	0.465872	0.289368	0.853571	0.0687602
Eif3f	0.246013	-1.05847	0.00640284	2.19363
Prpsap2	0.89232	-1.1404	0.0039682	2.40141
Xdh	0.400636	0.172917	0.434592	0.361918
Klkb1	0.613618	5.30741	1.57494e-05	4.80274
Prph	0.350145	-0.940358	0.68949	0.161472
Ahcyl2	0.591941	4.51355	0.00111891	2.95121
Map2k1	0.0110315	0.526048	0.137916	0.860386
Arpc4	0.0732438	1.1682	0.00258208	2.58803
Ap1m1	0.195873	-0.042242	0.892005	0.0496328
Mapk12	0.027491	-1.13426	0.106168	0.974007
Gfpt1	0.0178589	0.325206	0.485398	0.313902
Ube2k	0.0328541	-2.09183	0.0524074	1.28061
Hck	0.443589	2.73803	0.00262592	2.58072
Tgtp2	0.259735	0.746803	0.536227	0.270651
Eif3i	0.0273428	-1.33365	0.0846547	1.07235
Cdk17	0.152245	1.17816	0.00410705	2.38647
Ap3b1	0.160913	-0.688033	0.0769611	1.11373
Rad50	0.0863161	-4.19254	0.0378632	1.42178
Sh3d21	0.0115784	-2.84342	0.128715	0.890371
Prdx5	0.370294	1.64117	0.00513146	2.28976
Ltbp4	0.0587063	-1.12632	0.517013	0.286498
Mbp	0.163232	-1.91821	0.52015	0.283871
Rufy3	0.215047	-0.82275	0.307086	0.512741
Med15	0.0375955	1.8119	0.240317	0.619216
Atp6v1b2	0.351531	-0.129831	0.687277	0.162868
Dsc1	0.163936	-4.15529	0.00194485	2.71111
Dop1b	0.0154294	-5.05617	0.000964027	3.01591
Cd109	0.110134	-0.81676	0.293446	0.532472
Acaca	0.00184351	-3.96469	0.0680242	1.16734
Aldh3a1	0.554358	-1.17578	0.00904676	2.04351
Col4a2	0.492019	-0.991334	0.308477	0.510778
Mepce	0.0572686	-0.0448868	0.951425	0.0216253
Rrp15	0.326228	4.47875	0.000182519	3.73869
Mapre3	0.00584987	-3.81153	0.0957625	1.0188
Stambp	0.00461696	-5.66043	0.0348738	1.4575
Jup	0.00115105	-3.07029	0.132586	0.877502
Mrpl53	0.000105436	0.0558612	0.93448	0.0294298
Tusc3	0.202584	-4.23879	5.21266e-06	5.28294
Gsdmd	5.78112e-05	0.471196	0.363442	0.439565
Sacm1l	0.375127	-1.51707	0.000160388	3.79483
Cfdp1	0.476672	-0.261851	0.425939	0.370653
Rbfox3	0.00420915	-3.63255	0.0607507	1.21645
RtcA	0.956129	-1.41569	0.06857	1.16387
Itga3	5.73531e-05	-6.98259	0.0477689	1.32086
Gtf2e2	0.0329941	-1.37438	0.20128	0.6962
Tgm2	0.64045	-2.0927	0.000815718	3.08846
Rps20	0.0976966	0.699891	0.00279661	2.55337
Fyco1	0.0942567	-3.87978	0.0123268	1.90915
Pc	0.555734	-2.96815	2.38104e-05	4.62323
Eif4g2	0.188126	2.05744	2.105e-05	4.67675
Mylpf	0.00187613	-8.5553	0.011548	1.93749
Surf4	0.0723598	-0.558076	0.217821	0.661899
Pfdn5	0.0160684	-1.39603	0.129525	0.887648
Cask	0.599125	-0.768189	0.128427	0.891344
Hdgf	0.0192944	-0.622329	0.151958	0.818275
Chmp1b1	0.961453	5.88887	7.41806e-05	4.12971
Rbm39	0.326309	-0.741177	0.0566809	1.24656
Yap1	0.00643754	-4.65079	0.0845445	1.07291
Agpat3	0.00624269	-6.56987	0.0452213	1.34466
Hmgb1	0.965126	1.3983	0.000964045	3.0159
Safb	0.265344	-0.0803287	0.882572	0.0542498
Alyref2	0.284945	0.864554	0.00798122	2.09793
Arhgap30	0.58904	3.38228	0.0648295	1.18823
Esd	0.0900375	-0.334251	0.413785	0.383225
Rps29	0.0609915	1.5548	0.190708	0.719632
Emc2	0.00250038	-0.238851	0.81595	0.0883363
Ube2g1	0.00177805	-4.00885	0.189659	0.722027
Ptrhd1	3.16034e-05	1.48078	0.530254	0.275516
Akr1c18	0.135306	-0.782793	0.0572432	1.24228
Shc2	0.0023332	-1.60743	0.319989	0.494865
Prg2	0.510784	1.01899	0.315731	0.500683
Drg1	0.532613	-1.07669	0.0403641	1.39401
Lxn	0.000545956	-3.55978	0.262287	0.581224
Adam17	0.00711044	-2.19622	0.244639	0.611474
Psmg3	0.00377736	-0.205775	0.891771	0.0497466
Pcyox1l	0.000163868	-3.53081	0.251075	0.600196
Lnpk	0.236463	0.125979	0.936019	0.0287151
Pik3c3	0.840666	-0.456406	0.849383	0.0708962
Ndufaf4	0.334953	-4.6676	2.49457e-05	4.603
Cyrib	0.208151	1.13623	0.00738996	2.13136
Suox	0.0422851	-6.05661	1.05959e-05	4.97486
Tll2	0.0577645	4.98077	0.00612314	2.21303
Mmp8	0.418844	4.81965	2.48201e-05	4.6052
Rps5	0.525286	0.301067	0.0222742	1.6522
Fbn1	0.363816	0.0176697	0.970985	0.0127875
Skap2	0.915225	7.07818	3.73991e-05	4.42714
Plod3	0.238225	1.59284	0.00602477	2.22006
Akap9	0.414397	-6.7379	2.65593e-07	6.57578
Cavin2	0.0546946	-1.86744	0.000269468	3.56949
Epx	0.49303	0.543047	0.361979	0.441317
Stk17b	0.00271425	5.35394	0.00505036	2.29668
Aldh2	0.569146	-0.592208	0.00622083	2.20615
Pdcl3	0.968305	-1.69485	0.010537	1.97728
Atp6ap1	0.2227	0.540598	0.584471	0.233237
Clec3b	0.786883	2.73452	0.000265504	3.57593
Tpp2	0.0377624	-1.44067	0.039581	1.40251
Rab11a	0.0389267	-0.814646	0.146953	0.832821
Krt9	0.888946	-1.84497	0.428347	0.368204
Dhrs7	0.142524	-0.872991	0.0110349	1.95723
Pam16	0.158045	-12.2672	9.94452e-08	7.00242
Tprkb	0.00803861	0.84189	0.252436	0.597849
Mrps27	0.984676	-0.897029	0.785385	0.104917
Hspb6	0.211124	-7.54215	0.000429712	3.36682
Renbp	0.120868	-1.9854	0.00103294	2.98592
Add1	0.935107	-0.210525	0.247144	0.607051
Gorasp2	0.00280302	-2.22531	0.155888	0.807187
Stbd1	0.0165876	-5.48048	0.000137524	3.86162
Rab39a	0.365359	-0.584186	0.0104489	1.98093
Exosc7	7.31298e-05	0.805746	0.571652	0.242868
Rab44	0.91172	2.61752	0.000380338	3.41983
Bbox1	0.0639092	-7.53923	4.61379e-06	5.33594
Abcg2	0.0184728	-3.34796	0.0270436	1.56794
Poglut2	0.0558505	-2.23183	0.0181475	1.74118
Cdh1	0.0589764	-4.38233	0.00130498	2.8844
Srms	0.0108192	-2.84058	0.156796	0.804664
Srl	0.113917	-1.30121	0.00862746	2.06412
Cyp4f3	0.291485	3.65531	0.000323178	3.49056
Denr	0.170488	1.27011	0.0825805	1.08312
Tnnc2	0.00626437	-5.01574	0.0124265	1.90565
Gatad2a	0.00575434	-3.11031	0.0118147	1.92758
Col4a3	0.0018843	-3.69754	0.192047	0.716593
Vps35	0.000660393	-0.280158	0.439687	0.356856
Akr1b7	0.0445864	0.27445	0.794842	0.0997191
Tnfaip8	0.453713	2.92275	0.13429	0.871956
Scrn2	0.00365516	-5.71024	0.0994843	1.00225
Nucb2	0.374047	-1.31515	0.0260369	1.58441
Atp6v1a	0.0576134	-0.565762	0.0693347	1.15905
Rin3	0.464277	0.299901	0.0767619	1.11485
Eif1	0.0502148	1.79695	0.290895	0.536264
Znf207	0.148091	-2.50472	6.12199e-05	4.21311
Bax	0.0685696	2.39498	0.000469576	3.32829
Lsm5	0.00445685	-4.01138	0.149132	0.826428
Cpd	0.0159743	-5.836	0.0703309	1.15285
Get4	8.56236e-05	-5.15958	0.169842	0.769954
Cryz	0.0303454	-0.700862	0.347868	0.458585
Gak	0.0204956	-1.77962	0.204986	0.688276
Tnnt3	0.0449637	-4.59993	0.00271063	2.56693
Cdk15	0.152245	1.17816	0.00410705	2.38647
Dag1	0.0636522	-2.86587	0.0105071	1.97852
Crkl	0.0120552	-1.74796	0.50984	0.292566
Tram1	0.0128373	-2.38441	0.283441	0.547537
Dna2	0.0841674	-1.06759	0.130319	0.884991
Nucb1	0.573198	-1.27603	6.17624e-05	4.20928
Ckap5	0.134221	-0.722476	0.417425	0.379422
Rps10	0.713892	1.96108	0.00183614	2.73609
Akt3	0.358659	-0.400009	0.0270955	1.5671
Mbd2	0.0189806	2.20749	0.149435	0.825548
Rps6ka2	0.0607075	0.225638	0.278231	0.555595
Bsg	0.0623493	-2.09473	0.00575669	2.23983
Wdr5	0.145709	0.620243	0.525083	0.279772
Eif2b5	0.694787	-1.57548	0.00393722	2.40481
Snrpd1	0.675405	-1.05157	0.107808	0.967349
Nyap1	0.850093	2.54381	0.000123868	3.90704
Mtpn	0.00424602	-0.270434	0.700946	0.154315
Nefm	0.523671	-1.57241	0.474856	0.323439
Sntb1	0.138693	-6.06196	8.9815e-07	6.04665
Plxna1	0.0148701	-1.50045	0.172313	0.763682
Slit3	0.00252405	-5.39911	0.178927	0.747323
Gss	0.00147382	-6.59086	0.0424648	1.37197
Slc2a3	0.754419	5.05902	2.08803e-05	4.68026
Ankrd13a	0.541872	0.748098	0.298804	0.524613
Evpl	0.00121138	-0.823776	0.153008	0.815286
Paxbp1	0.622439	-0.66432	0.781462	0.107092
Armc6	0.106623	-5.85046	4.76169e-06	5.32224
Rai14	0.0350768	-3.1239	0.0687917	1.16246
Pla2g4e	0.000137268	0.419715	0.741103	0.130122
Rab13	0.00389661	-1.1552	0.142881	0.845025
Mrc2	0.0899084	-3.50471	0.00196009	2.70772
Ccar2	0.915254	-1.52013	0.00589688	2.22938
Srm	0.344482	0.000773889	0.998012	0.000864116
Snrnp70	0.221933	0.843814	0.0158318	1.80047
Farp1	0.0132754	-3.9909	0.00114974	2.9394
Mfge8	0.044943	-5.15586	0.01511	1.82073
Ap1g2	0.0223432	-5.34911	0.0202567	1.69343
Nt5c3a	0.023025	-0.0207718	0.966427	0.014831
Snrpd2	0.969183	1.21073	0.000712236	3.14738
Fah	0.662552	-1.66073	0.0442534	1.35405
Ddx49	0.375351	-2.00805	0.0016991	2.76978
H2-Eb1	0.00497271	-4.64927	0.16831	0.77389
Rps13	0.682122	0.839032	0.0341919	1.46608
Cd248	0.325579	-0.745635	0.117678	0.929306
Vapb	0.0951066	1.80088	0.000886768	3.05219
Hrnr	0.90074	-3.85444	0.000907953	3.04194
Smurf1	0.000431213	-2.2952	0.305666	0.514752
Mtr	0.00378936	-3.95971	0.0496688	1.30392
Tpr	0.0402392	-0.615743	0.153585	0.813651
Fhl1	0.191704	-7.5039	7.51365e-06	5.12415
Vdac1	0.730968	-2.34836	0.000340638	3.46771
Epb41l2	0.0951641	-1.12265	0.0271481	1.56626
Ankrd28	8.02069e-05	-2.21333	0.275048	0.560591
Blvrb	0.286097	-2.03011	2.73442e-05	4.56313
Apoo	0.000798653	-2.49158	0.273541	0.562977
Sts	0.937543	-0.820733	0.00777406	2.10935
Ndufb11	0.000511348	-5.54741	0.115621	0.936964
Flg	0.179295	-5.3906	0.000398262	3.39983
Fbll1	0.966056	-0.554802	0.0130642	1.88392
Csnk2b	0.0161736	-0.00715817	0.979998	0.00877475
Met	0.0113492	-2.80575	0.15658	0.805262
Hspa14	0.234829	-2.78246	9.64744e-05	4.01559
Krt26	0.987704	-1.29473	0.431052	0.365471
Phb	0.279455	-1.52555	1.57156e-07	6.80367
Nelfcd	0.0237553	-1.73145	0.0749155	1.12543
Dnaja1	0.355006	3.06346	0.000226563	3.64481
Ak4	0.00914014	-0.2117	0.7977	0.0981605
Uba52	0.094325	-1.04739	0.0361483	1.44191
Cybc1	0.0285869	6.20867	0.00160087	2.79564
Rcsd1	0.242195	0.23739	0.856427	0.0673095
Slc25a13	0.0492864	-3.54798	0.100598	0.99741
Slc2a1	0.0501765	0.0896879	0.864954	0.0630071
Itpa	0.145977	-0.982393	0.002839	2.54683
Rela	0.201856	1.06195	0.0475373	1.32297
Glg1	0.975472	-0.345527	0.478808	0.319839
Commd5	0.24361	-1.02781	0.0897552	1.04694
Amdhd2	0.492143	-0.892778	0.0228352	1.64139
Hip1r	0.0846415	-0.433894	0.375275	0.425651
Ap1m2	0.214328	-9.09786	6.23803e-10	9.20495
Tars1	0.258716	-1.302	0.000568898	3.24497
Tma7	0.0211513	4.53801	0.00434218	2.36229
Rab14	0.0637819	-0.610572	0.00986158	2.00605
Hacl1	0.0492473	-2.557	0.249745	0.602502
Gstz1	0.00066254	-6.54014	0.0735228	1.13358
Gabarapl2	0.305524	0.143799	0.7746	0.110923
Leo1	0.626488	-1.19551	0.531991	0.274095
Rpl8	0.518178	-0.173487	0.313149	0.504249
Tmem65	0.575363	-5.2479	1.04425e-06	5.9812
Atg5	0.330586	0.963488	0.00604651	2.21849
Hnrnpa1	0.89219	0.0277831	0.904767	0.0434631
Yes1	0.925025	-1.44064	0.000378858	3.42152
Lonp1	0.334638	-0.816618	0.0594393	1.22593
Lpcat1	1.96087e-05	-2.19678	0.327927	0.484223
Rps8	0.00961338	-0.38909	0.297171	0.526993
Fam234a	0.0172946	-3.65031	0.0178992	1.74717
Cops4	0.00601702	-1.66906	0.102166	0.990694
Tbc1d15	0.619424	-0.523847	0.214487	0.668599
Tsg101	0.0609083	-1.81328	0.0174517	1.75816
Zcchc8	0.00655743	-1.77964	0.478656	0.319977
Ykt6	0.434065	3.12754	0.00672211	2.17249
Usp15	0.63397	-1.55832	0.000571326	3.24312
Acot1	0.0899064	-4.39823	3.35113e-05	4.47481
Podn	0.0400766	-3.27454	0.106935	0.970881
Rab11fip2	0.102842	1.1476	0.603083	0.219623
Rbm8a	0.906618	1.36935	0.019885	1.70147
Bag3	0.463606	-2.63526	6.4476e-05	4.1906
Stip1	0.0139889	-0.830971	0.127725	0.893725
Sh3glb1	0.496982	0.336905	0.442368	0.354216
Hm13	0.447585	-0.067715	0.819224	0.0865972
Crabp2	0.000170258	-4.53621	0.168255	0.774033
Dhx15	0.141016	-0.113921	0.668655	0.174798
Ppp1r3a	0.845224	-3.57439	6.58178e-06	5.18166
Palmd	0.961249	-3.45527	9.93158e-08	7.00298
Gsdma2	0.000286429	-6.00147	0.205963	0.686211
Plp2	0.000818503	-0.616638	0.495697	0.304783
Pip	0.431375	6.73625	0.00365851	2.4367
Srrm2	0.482336	-0.562323	0.367629	0.434591
Apex2	0.000344774	-4.8234	0.0892377	1.04945
Ttc39b	0.0495552	-3.12727	5.86248e-05	4.23192
Ik	0.128224	-1.14164	0.00737373	2.13231
Ap2m1	0.813862	-0.941013	0.00329846	2.48169
Krt74	0.605647	-0.013921	0.981584	0.00807254
Nup62	0.879928	-2.66806	0.000724177	3.14016
Apcs	0.0602084	6.27077	0.00122634	2.91139
Poglut3	0.420561	-1.81243	0.00185897	2.73073
Plaa	0.0198701	-1.11803	0.0418148	1.37867
Hnrnpul2	0.00657937	-0.748474	0.250686	0.60087
Ckmt1	0.00172018	-4.83378	0.113062	0.946684
Idh1	0.745114	-1.44878	0.00018739	3.72725
F3	0.327625	2.245	0.226101	0.645698
Kras	0.937115	-0.594898	0.0568384	1.24536
Fgd5	0.981011	-0.132072	0.559947	0.251853
Pafah1b1	0.125704	-0.504829	0.0588125	1.23053
Plcd4	0.0172745	-0.995075	0.79503	0.0996165
Rabgef1	0.0579914	-5.33949	7.68777e-06	5.1142
	0.485151	-7.38393	3.50517e-07	6.45529
Eef1a1	0.354469	-0.541133	0.0568316	1.24541
Cdc42bpb	0.052962	1.76219	0.00265736	2.57555
Ear3	0.707749	4.62751	0.010224	1.99038
Gadl1	0.000105554	-8.13904	0.0315978	1.50034
Hmga1	0.585577	3.00556	0.0227053	1.64387
Acot3	0.000487619	-6.095	0.07814	1.10713
Rps6ka4	0.400458	-2.40226	0.221104	0.655404
P4ha2	0.430613	-1.11396	0.0108211	1.96573
Ago4	0.649261	-0.841811	0.596844	0.224139
Sh3bgr	0.00011341	-6.81914	0.0539431	1.26806
Ccdc22	0.077357	-0.20948	0.293451	0.532464
Cd207	0.150563	-5.85366	1.14894e-05	4.9397
Ugt1a1	0.540772	2.73854	0.0981855	1.00795
Aldob	8.25556e-08	4.348	0.198796	0.701592
Aldh16a1	0.00216896	0.0612576	0.962266	0.016705
Mylk	0.769897	-2.77855	0.000149306	3.82592
Ptges	0.0511754	-1.57001	0.0738731	1.13151
Ddrgk1	0.0528511	-1.87421	0.353363	0.451779
Gng2	0.200205	-0.138041	0.696621	0.157003
Ahsa2	0.0663678	-1.0375	0.000453781	3.34315
	0.430349	1.05589	0.0202577	1.69341
S100a11	0.00570443	2.19312	0.042409	1.37254
Nrsn2	0.00121025	-2.99847	0.113317	0.945705
Ankrd13d	0.83834	0.851855	0.189922	0.721425
Iscu	0.747225	4.51626	0.000946153	3.02404
Gstt1	0.0287751	0.362513	0.604299	0.218748
Loricrin	0.0077716	-8.74338	0.0164856	1.7829
Gnpda1	0.570802	-0.763173	0.227537	0.642947
Fignl1	0.297608	0.740776	0.0507876	1.29424
Plcb3	0.643807	0.416775	0.27993	0.552951
Snrpe	0.00707316	0.0340562	0.941118	0.0263557
Aarsd1	0.000989813	-5.00513	0.0936939	1.02829
Adss2	0.338717	-3.07136	0.000855402	3.06783
Serpinb1b	0.322318	2.00231	0.000946539	3.02386
Klc3	0.00107258	-2.36923	0.052139	1.28284
Itsn1	0.0549808	-1.98137	0.0191687	1.71741
Cd276	0.0961956	-1.12783	0.376882	0.423794
Taok1	0.0174824	-3.01622	0.0125943	1.89982
Gabpa	0.442906	-0.615769	0.0359102	1.44478
Tacc1	0.693356	-3.03458	0.140315	0.852896
Crot	0.766013	-0.51629	0.177735	0.750228
Ergic1	0.0772991	-6.38143	0.000311231	3.50692
Dr1	0.956967	-0.882859	0.0127006	1.89618
Smtnl2	0.103376	-2.12942	7.40407e-05	4.13053
Cul1	0.561419	-0.546077	0.318655	0.496679
Atp2a3	0.178193	3.47473	3.08462e-05	4.5108
Add3	0.2206	-1.13673	0.00396353	2.40192
Ca5b	0.318421	-7.22777	1.12882e-07	6.94737
Cbfb	0.0689801	-0.730695	0.210321	0.677118
Pdlim4	0.0775992	-1.59843	0.0200836	1.69716
Lsm6	4.06206e-05	3.39228	0.0260654	1.58394
Ppa2	0.171418	-2.70179	0.00429114	2.36743
Atp1a4	0.312519	0.546939	0.301573	0.520608
Mcm4	0.282216	-0.457762	0.389945	0.408997
Pgd	0.0101715	2.67125	0.0232323	1.63391
Mpi	0.637164	-0.219338	0.574275	0.24088
Gcc1	0.00550608	-7.80206	0.0134225	1.87217
Nif3l1	0.0106308	0.782126	0.117861	0.928631
Mfap4	0.288034	-2.81706	0.0020637	2.68535
Cfb	0.911563	5.45348	6.30031e-06	5.20064
Fuca1	0.70988	0.792811	0.144771	0.839318
B4galt1	0.574926	1.98048	0.02531	1.59671
C1qc	0.911647	6.04918	0.000179956	3.74483
Nit1	0.516854	-1.83764	0.117287	0.930752
Hmbs	0.002628	-2.7091	0.094108	1.02637
Ap1s3	0.0680284	-1.0137	0.138979	0.857052
Kifc3	0.150362	-4.42859	6.30427e-07	6.20037
Lonp2	0.000496707	-4.20358	0.133624	0.874114
Eif4b	0.0288123	-1.27731	0.0576842	1.23894
Itgax	0.870859	-0.854859	0.228147	0.641786
Pon1	0.806987	3.85734	0.00018495	3.73295
Sdf4	0.908069	-0.0226461	0.989677	0.00450671
Myom1	0.0896025	-4.91583	1.44093e-06	5.84136
Ace	0.130841	-2.61451	0.000252613	3.59754
Ewsr1	0.152473	1.45247	0.0254614	1.59412
Atp5pf	0.0449453	-2.574	0.01923	1.71602
Lrrc40	0.037502	-1.86212	0.483868	0.315273
Stoml2	0.01236	-0.461937	0.598791	0.222725
Smarca1	0.127347	0.00767522	0.988372	0.00507938
Hpca	0.395205	-2.0515	0.225607	0.646647
Igfbp7	0.85105	0.236687	0.0870445	1.06026
Hmox1	0.00804087	0.852575	0.511693	0.29099
Sf3b5	0.0733039	1.24318	0.358772	0.445182
Stk26	0.303702	1.26649	0.524195	0.280507
Pfas	0.197453	-0.497898	0.222558	0.652557
Rps24	0.0785085	-0.649942	0.0797155	1.09846
Acsf2	0.0070104	-4.16024	0.023264	1.63332
Rpap3	0.180991	-3.36711	0.000185477	3.73171
Atl2	0.06182	-2.26698	0.00250321	2.6015
Cog3	0.0450845	1.16643	0.476543	0.321898
Eea1	0.0115448	-0.821056	0.0808588	1.09227
Golga2	0.306766	-1.76162	0.00235395	2.6282
	0.242492	4.85374	0.0525929	1.27907
Ring1	0.0618469	0.545634	0.779201	0.10835
Unc45b	0.867624	2.80171	0.00301505	2.52071
Itpr2	0.0112986	-2.10022	0.343795	0.4637
Nmi	0.0279654	-1.01095	0.245748	0.609509
Ddx10	0.578281	-2.30223	2.01814e-07	6.69505
Cilk1	0.152245	1.17816	0.00410705	2.38647
Fam98a	0.740942	0.0235042	0.989084	0.00476688
Sco1	0.138592	1.29803	0.332785	0.477836
C5ar1	0.0969358	0.960395	0.0820058	1.08616
Hdlbp	0.335482	-0.460038	0.00240384	2.61909
Csnk2a2	0.275336	-1.53424	0.0475274	1.32306
Sec61g	0.0389708	3.56679	0.257874	0.588593
Shtn1	0.124538	-0.269296	0.0599018	1.22256
	0.90842	4.36555	0.000150628	3.82209
Nap1l1	0.49538	0.370952	0.202311	0.693981
Sec24a	0.0365155	-1.70788	0.0818791	1.08683
Arf1	0.0554882	-0.893408	0.0663934	1.17788
Ltf	0.63813	6.35501	3.05641e-06	5.51479
Slc16a3	0.173725	0.238933	0.606054	0.217489
Rtn2	0.601735	-10.4791	4.46799e-08	7.34989
Ikbke	0.474705	-0.385049	0.844602	0.0733479
Tomm40	0.0324901	-2.55742	0.000501912	3.29937
Nedd4	0.534275	-1.36861	0.00288346	2.54009
Ndufa6	0.70825	-2.04482	2.30914e-05	4.63655
Qtrt1	0.00163738	-7.78579	0.0182833	1.73795
Enah	0.793546	-2.09391	0.00618169	2.20889
Nrap	0.0526743	-4.86137	0.000731335	3.13588
Chmp3	0.842226	0.183827	0.726277	0.138897
Map4k4	0.269643	0.152189	0.817261	0.0876394
Proz	0.731676	6.53932	0.000994947	3.0022
Rps18	0.0369755	3.39529	0.0191518	1.71779
Arhgdia	0.582117	-1.18234	0.0153054	1.81516
Itprid2	0.000614998	-6.49278	0.0876187	1.0574
Prxl2b	0.441169	-2.15657	0.000808819	3.09215
Alox15	0.565167	-3.5672	0.124836	0.903658
Thbs1	0.137499	2.41897	9.56641e-06	5.01925
Commd6	0.0889181	-5.42117	3.54994e-05	4.44978
Ifi203	0.0127504	0.675396	0.685792	0.163808
Hk3	0.387218	3.69594	6.26101e-05	4.20336
	0.323466	0.667962	0.770086	0.113461
Atp1b3	0.0364577	-1.87877	0.166449	0.778718
Galk2	0.0715433	-2.56543	0.000118979	3.92453
Xirp1	0.315339	-1.45744	0.196124	0.70747
Immt	0.998865	-2.66107	4.83815e-07	6.31532
Actn3	0.753102	-4.78572	0.000940372	3.0267
Flg2	0.949239	-3.42188	0.00525949	2.27906
Amy2	0.820585	11.3971	1.29819e-05	4.88666
Mob1b	0.12655	0.381192	0.395637	0.402703
Elp3	0.764016	-2.48963	0.139985	0.853919
Mup11	0.170098	-2.09649	0.500054	0.300983
Acsl5	0.00854176	-2.82554	0.0260277	1.58456
Osbp	0.605441	2.30791	0.000310617	3.50778
Mif	0.190852	0.200519	0.699241	0.155373
Gbe1	0.0643639	-2.12948	0.000116805	3.93254
Akr7a2	0.105332	-2.05547	0.312014	0.505826
Aqr	0.00407792	-5.06916	0.0392178	1.40652
H2aj	0.483625	1.01985	0.0645794	1.18991
Mlf2	1.5386e-05	2.80265	0.23837	0.622748
Cdk1	0.152245	1.17816	0.00410705	2.38647
Tprg1	0.0221001	-1.1286	0.0914648	1.03875
Akap8	0.960872	-0.388677	0.824355	0.0838858
Prkd2	1.23962e-07	1.26471	0.565904	0.247258
Ncbp1	0.00274951	-4.40326	0.139099	0.856677
Top1	0.954168	3.84085	3.08875e-05	4.51022
U2af2	0.162723	-1.13091	0.171856	0.764837
Sec62	0.545047	1.51878	0.603122	0.219595
Rae1	0.578154	-0.0164646	0.956245	0.019431
Ddah1	0.00282114	-2.06504	0.183405	0.736588
	0.000359078	4.01815	0.0318662	1.49667
Pfkfb4	0.309001	4.72714	0.0101301	1.99439
Got1	0.274587	-0.0894977	0.847951	0.0716292
Pmp2	0.00738908	-3.33902	0.0461672	1.33567
Hp	0.229929	3.08185	0.000388895	3.41017
Actr3b	0.0502015	1.99953	7.4214e-05	4.12951
Rock1	0.619638	-0.389296	0.578607	0.237616
Rpl29	0.544919	2.65842	0.0395839	1.40248
Nagk	0.138934	-1.86812	0.000142939	3.84485
Ndufb10	0.59085	-3.6609	0.000167052	3.77715
Cd74	0.0150161	-3.56202	0.0852554	1.06928
Alox12b	0.0253792	-3.10714	0.13966	0.854927
Tuft1	0.0636633	-5.25248	0.0107594	1.96821
Gfm1	0.0354149	-3.12237	0.117692	0.929252
Plscr3	0.445688	-2.02257	0.00180748	2.74293
Sh3bgrl	0.985916	0.804485	0.0414966	1.38199
Col28a1	0.013759	-3.03472	0.099004	1.00435
Ptx3	0.0137345	8.51946	0.000371162	3.43044
Septin8	0.0310306	-2.70487	0.01774	1.75105
Rab37	0.33867	-0.606714	0.00836097	2.07774
Arhgef10l	0.10486	-3.06424	0.00213444	2.67072
Naxd	0.0511288	1.31192	0.00161234	2.79254
Elp1	0.076164	5.16041	6.18223e-05	4.20886
Hk2	0.000162048	2.11425	0.498293	0.302516
Eps15l1	0.00224431	-2.90187	0.0543491	1.26481
Erlec1	0.564847	1.3855	0.0600085	1.22179
Akt1	0.358659	-0.400009	0.0270955	1.5671
Dmkn	0.000495417	-5.10835	0.0766386	1.11555
Grb2	0.124191	0.626991	0.0131134	1.88229
Acp6	0.291902	-2.32529	0.000134556	3.8711
Scrn3	0.612802	-8.85687	2.80142e-09	8.55262
Nmral1	0.723012	-3.47616	0.151678	0.819077
Psmd9	0.00333948	-1.80974	0.0421965	1.37472
Nfyc	0.139124	-0.357247	0.302182	0.519732
Fcgr3	0.00727775	-1.99286	0.300021	0.522848
Fkbp1a	0.362035	-1.92077	0.00227246	2.6435
Derl1	0.317164	-0.989328	0.212733	0.672166
Ccdc186	0.0479707	-1.93561	0.0816047	1.08828
Rpl22	0.411106	0.598372	0.0373743	1.42743
Rpl17	0.844686	0.518757	0.0650515	1.18674
Numa1	0.037655	-1.52651	0.0104126	1.98244
Rpl12	0.00199471	-0.862889	0.136706	0.864214
Exoc7	0.000461638	-3.18056	0.0927403	1.03273
Pck1	0.028114	-3.94939	0.14209	0.847438
Itgb4	0.0512208	-2.92084	0.000142966	3.84477
Zmpste24	0.379635	1.29923	0.0986043	1.0061
	0.353326	-2.99132	8.6475e-05	4.06311
Ppp3cc	0.501481	-1.28278	0.511213	0.291398
Gng5	0.381312	0.633037	0.171746	0.765113
Cpsf7	0.0577987	-0.283742	0.540229	0.267422
Lactb	0.030582	-4.26713	0.132081	0.879159
Sun1	0.483802	-3.045	0.000235799	3.62746
Serpina1b	0.0532035	2.34206	0.00301036	2.52138
Haus3	0.190565	6.24121	0.00922402	2.03508
Lamtor1	0.852784	-0.919675	0.00447042	2.34965
Parp14	0.401838	1.80303	0.332601	0.478076
Rab1b	0.163515	-0.782303	0.000214175	3.66923
Tax1bp3	0.00723896	-2.89209	0.0845918	1.07267
Ube2v2	0.237065	3.83411	0.000855669	3.06769
Ifit1	0.0423893	0.39827	0.618746	0.208488
Krt31	0.00371174	-3.30696	0.000842415	3.07447
Sdr16c5	0.449076	-4.68095	6.47104e-06	5.18903
Arsa	0.000781382	-4.10284	0.0576276	1.23937
Col4a1	0.152925	-7.24558	1.11427e-06	5.95301
Cpe	0.00574517	-5.49992	0.0430095	1.36644
Eloc	0.135101	-0.532657	0.206663	0.684736
Nrp1	0.29765	1.70235	0.25017	0.601765
Ighm	0.0810629	4.91855	1.32919e-05	4.87641
Tmx4	0.255574	1.97986	0.000483848	3.31529
Ddx1	0.922276	-0.830092	0.00130026	2.88597
Ccdc88b	0.173121	4.01283	0.0136391	1.86521
Ythdf2	0.48679	0.722299	0.0905561	1.04308
Stfa3	0.0145031	-3.5209	0.147572	0.830997
Apoh	0.615389	6.95698	1.78853e-06	5.7475
Chordc1	0.0295736	-1.16189	0.161126	0.792834
Mtmr6	0.000248169	-3.18465	0.188043	0.725743
Aldh5a1	0.0316207	-3.19268	0.0400579	1.39731
Cope	0.743031	-2.07882	0.0170039	1.76945
Dpy30	0.130428	-1.19401	0.0423661	1.37298
Ppp6c	0.405679	-0.0803958	0.878499	0.0562585
Atrx	0.0304227	-3.48481	0.115652	0.936849
	6.38909e-06	4.21396	0.197264	0.704952
Tmed9	0.209294	-1.20886	0.00488969	2.31072
Hadha	0.764111	-2.30524	1.23591e-05	4.90801
Ikbip	0.00199588	-2.50135	0.282807	0.54851
Fer	0.000942146	-3.57962	0.147317	0.831747
Rbm3	0.836782	0.809806	0.124736	0.90401
Tmpo	0.354045	-0.239605	0.382103	0.417819
Spcs3	0.0830634	-0.344234	0.158408	0.800222
Itm2b	0.0037805	-2.09452	0.182062	0.73978
Pcna	0.0489333	-0.992047	0.0989532	1.00457
Ube2o	0.458053	-1.68879	0.166103	0.779622
Spcs2	0.00499954	-0.198766	0.854237	0.0684214
Ermp1	0.290351	-1.733	0.00657694	2.18198
Smarca4	0.126554	-2.18009	0.245285	0.610329
Wdr11	0.873783	-4.15403	1.96155e-07	6.7074
Ubtf	0.224864	0.0289898	0.987909	0.00528323
	0.507952	6.16515	0.0159199	1.79806
Smarce1	0.0320992	-2.1497	0.281369	0.550724
Uap1	0.692741	1.32354	0.00223544	2.65064
Sun2	0.970479	-3.48717	1.77272e-05	4.75136
Gtf2f1	0.128685	3.36555	0.00189022	2.72349
Aspscr1	0.575149	0.479113	0.53885	0.268532
Tnc	0.0038522	2.31396	0.147742	0.830495
Hexim1	0.000108939	-2.52561	0.182373	0.739039
Rpl36	0.956971	1.61777	0.00466469	2.33118
Sympk	0.00113123	-2.46835	0.144498	0.840139
Pi16	0.337995	1.10698	0.0350626	1.45516
Pebp1	0.723334	-2.65618	0.00175873	2.7548
G6pd2	0.0263195	1.86812	0.039356	1.40499
Ero1a	0.0240303	0.599922	0.484984	0.314272
Bclaf1	0.264052	0.449187	0.467289	0.330414
Bmp1	0.0679628	6.2642	0.00192222	2.7162
	0.245383	4.89928	0.0540067	1.26755
Hectd1	0.362795	0.25956	0.769684	0.113688
Hadhb	0.0405968	-2.03814	0.0381328	1.4187
Lims1	0.0891247	0.659522	0.323953	0.489518
Twf1	0.0376466	-0.246859	0.709104	0.14929
	0.570209	-0.766166	0.161397	0.792105
Sec23ip	0.0425084	-0.893133	0.16208	0.790271
Anp32e	0.818	-0.0346991	0.929544	0.0317302
Magoh	0.018801	-0.152971	0.678912	0.168186
Col2a1	0.375994	-1.37432	0.160404	0.794785
Osbpl11	0.405379	-0.880661	0.0605056	1.2182
H2-K1	0.00295929	-4.40781	0.18392	0.735371
Tgfbi	0.644908	1.48454	0.000165235	3.7819
Ndufs8	0.754985	-2.71323	0.00590485	2.22879
Fabp5	0.00450925	-2.04591	0.388301	0.410832
Kyat1	0.0542026	-7.33084	0.000135605	3.86772
Fkbp5	0.011114	-1.71209	0.0411666	1.38546
Rps6	0.786546	1.5631	0.000694518	3.15832
C8a	0.436698	4.99506	2.28724e-05	4.64069
Kcna10	0.621756	0.591456	0.0112188	1.95005
B4galnt1	0.782884	1.13784	0.000735799	3.13324
Cdk2ap1	0.0627169	-3.17587	0.0115153	1.93872
Rbms2	0.0411275	-1.16037	0.107107	0.970181
Cds2	0.59954	1.62713	8.07957e-05	4.09261
Tollip	0.0240326	-0.87446	0.142084	0.847455
Ppp1r13l	0.174942	0.560254	0.0984222	1.00691
Snrpg	0.0451181	2.88009	0.197391	0.704672
Ptbp1	0.510733	0.198206	0.489114	0.31059
Igkc	0.554149	4.05455	0.00233495	2.63172
Rdh12	0.00809734	-0.485328	0.629643	0.200906
Ncapd2	0.0935246	-6.98703	0.00130584	2.88411
Sh3bp1	0.133528	-0.384574	0.199654	0.699722
Clptm1	0.00627668	-2.35216	0.122753	0.910967
Gpi	0.12733	0.861582	0.044876	1.34799
Atp5mk	0.0010082	-7.06067	0.0223327	1.65106
Acot10	0.0727229	-0.800725	0.148489	0.828307
Mcm2	0.00761315	-7.34867	0.0108291	1.96541
Sptbn1	0.00432268	-1.21383	0.0274891	1.56084
Cpsf3	2.95207e-05	-7.88629	0.068262	1.16582
Ints4	0.0216013	-2.47572	0.167936	0.774857
Cad	0.0740886	-0.567474	0.0802979	1.0953
Nudc	0.0154935	-0.614205	0.320152	0.494643
Trmt5	0.747844	-0.801086	0.635134	0.197135
Gmds	0.529665	-0.727998	0.0420188	1.37656
Ipo7	0.590046	-0.653375	0.0289597	1.53821
Krt42	0.123584	-0.982261	0.388049	0.411114
Pgam5	0.0113821	-1.63982	0.177245	0.751426
Ehbp1l1	0.153735	-2.95391	0.059453	1.22583
Fnip1	0.652007	-0.982878	0.306647	0.513362
Anxa9	0.0145966	-4.60852	0.0679886	1.16756
Rnh1	0.749389	0.222722	0.149194	0.826248
	0.0124743	4.60741	0.0189641	1.72207
Eif5a2	0.123788	0.582876	0.155127	0.809311
Tbl2	0.0173123	-2.96319	0.0820918	1.0857
Uqcrq	0.225233	1.33344	0.154546	0.810943
Scamp3	0.477447	-3.00484	7.67939e-05	4.11467
Tmem30b	0.366282	-0.357019	0.120897	0.917585
Khdrbs3	0.0602302	1.27525	0.000477799	3.32075
	0.241937	4.85583	0.0527228	1.278
Smtn	0.0116519	-3.8784	0.0556033	1.2549
Lad1	3.02437e-06	-3.95317	0.266384	0.574492
G3bp2	0.00469444	0.617995	0.321662	0.492601
Amy1	0.809316	8.50794	5.29545e-05	4.2761
Arfgef2	0.000734252	-4.42057	0.187885	0.726109
Htra1	0.786714	4.21957	0.00468361	2.32942
Plcl1	3.02078e-05	-9.87612	0.0311593	1.50641
Hspb2	0.0678761	-7.06915	1.1773e-06	5.92911
Mob1a	0.12655	0.381192	0.395637	0.402703
Vamp8	0.748437	-0.303025	0.111793	0.951586
Rpl10	0.804077	-0.190416	0.854007	0.0685384
	0.358216	7.6723	0.000314078	3.50296
Pros1	0.98282	5.24636	0.000448904	3.34785
Rpl27a	0.453456	-0.0731758	0.667261	0.175704
Serpina3a	0.757244	4.59061	0.000263215	3.57969
Ndufs1	0.892213	-1.94146	0.000141527	3.84916
Tln2	0.0164562	-2.0989	0.170689	0.767795
Rps6ka6	0.718775	0.417733	0.139313	0.85601
Mmp10	0.802382	0.472445	0.700051	0.15487
Ncstn	0.138635	-0.949668	0.0168945	1.77225
Vnn3	0.284328	6.56251	5.41246e-05	4.26661
Ppic	0.654021	-1.4361	0.0195332	1.70923
Entpd5	0.000229477	-6.99237	0.027565	1.55964
Gas6	0.209716	0.712073	0.416072	0.380832
	0.210248	5.51268	0.0015863	2.79962
Actr1a	0.336888	-0.853721	0.0819347	1.08653
Vcan	0.035515	0.233693	0.781945	0.106824
Vps36	0.012024	-1.93162	0.062354	1.20514
Git2	0.192009	1.0097	0.0147166	1.83219
Arhgef2	0.383063	0.827448	0.0797785	1.09811
	0.0130135	4.90229	0.0167177	1.77682
Myh1	0.0893918	-6.87983	0.000150889	3.82134
Tbc1d4	0.666691	-2.70771	0.139719	0.854746
Tgfbr3	0.921202	-1.15399	0.551564	0.258404
Tgfb1i1	0.0023172	-5.04447	0.0366378	1.43607
Abcc3	0.00010372	-2.55958	0.232774	0.633066
Mbl2	0.690653	6.50855	3.29425e-05	4.48224
Psma5	0.735039	0.149785	0.618998	0.20831
Relch	0.00126646	-1.80514	0.179714	0.745419
Ctsg	0.645156	5.15015	4.9515e-07	6.30526
Rab3il1	0.00380104	-4.24714	0.160555	0.794377
Ptpn23	0.0231742	-2.6171	0.186908	0.728371
Pcsk9	0.916064	-2.99317	7.5782e-06	5.12043
Prkce	0.335278	1.1527	0.0463555	1.3339
Ccdc51	0.599794	-3.33571	0.184584	0.733805
Arcn1	0.606901	-1.78726	0.000949321	3.02259
Ptges2	0.00358249	-1.99853	0.480897	0.317948
Tbcb	0.00114346	-2.28316	0.164796	0.783054
Kif2a	0.0386926	0.264849	0.737755	0.132088
	0.695116	-2.36547	0.00198765	2.70166
Fpr1	0.0185434	6.20726	0.00243439	2.61361
Cyp2e1	0.0125776	-2.54912	0.125891	0.900004
Dysf	0.627217	-4.93108	1.93426e-06	5.71348
Nudt16	0.00232268	-2.32514	0.115071	0.939036
Csrp3	0.747811	-3.62579	0.00505096	2.29663
Dhrs4	0.902613	-1.31765	0.00249924	2.60219
Myo5a	0.0197423	-2.01891	0.0748281	1.12594
Nck2	0.511121	-0.958111	0.0131666	1.88053
Eloa	0.0101697	-1.18246	0.594272	0.226015
Eif3d	0.293454	-0.809469	0.127626	0.894062
Klhl41	0.0665966	-7.44547	4.18137e-06	5.37868
Ada	0.397791	-0.608314	0.22443	0.648918
Cnpy3	0.0469428	-2.8607	0.252853	0.597132
Abcf3	0.0980163	-4.21051	0.0238521	1.62247
Trim29	0.0183868	-2.98406	0.0207376	1.68324
Rnf214	0.253379	-11.1826	2.31858e-08	7.63478
Pum3	0.301521	-3.48563	2.3777e-05	4.62384
Rab26	0.33867	-0.606714	0.00836097	2.07774
Dapk2	0.21863	-0.396416	0.397091	0.40111
Atp5po	0.748708	-0.750417	0.0628285	1.20184
Krt87	0.27307	-6.51543	0.00404492	2.39309
Ppp3r2	0.0527366	-1.29133	0.119272	0.923462
Rps15	0.614544	2.96316	0.00065173	3.18593
Mcee	0.00498383	-5.05541	0.138187	0.859532
Syne2	0.988653	-1.71996	6.56784e-05	4.18258
Kif15	0.799484	-1.11714	0.00811275	2.09083
Pon3	0.000987162	-4.76717	0.24008	0.619644
Ly6d	0.00035352	-5.29937	0.213674	0.670248
Abtb1	0.538502	-5.90955	6.97533e-07	6.15644
Nipsnap3b	0.0274252	2.79864	0.00597808	2.22344
Chit1	0.254518	-0.693938	0.0636061	1.1965
Plcg2	0.521513	1.47039	0.00168906	2.77236
H1-1	0.358642	1.72038	0.000656941	3.18247
C1sa	0.00362158	4.71449	0.0180029	1.74466
Csrp1	0.0608709	-0.0224711	0.971206	0.0126886
Plod2	4.13431e-05	5.11401	0.0251362	1.5997
Klk7	0.0750175	1.82699	0.00560964	2.25107
Myl12b	0.268636	1.88687	0.000345644	3.46137
Sparc	0.631557	-0.364175	0.518556	0.285204
Oasl1	0.0186266	-1.25695	0.178771	0.747702
Msh2	0.371588	-3.07607	0.0369734	1.43211
Gtf2ird2	0.00466904	-3.28485	0.129923	0.886313
Cpne3	0.0469527	1.30721	0.0620014	1.2076
Ass1	0.157784	0.841906	0.0594387	1.22593
Asf1a	0.0346938	-1.44784	0.178073	0.749402
Flnb	0.425664	-0.741509	0.0459458	1.33775
Nol3	0.0340063	-3.26977	0.0237977	1.62347
Cbln1	0.816159	10.7547	6.53319e-06	5.18487
Atp4a	0.0383344	-2.42074	0.0230882	1.63661
Clint1	0.0840268	-0.246321	0.667227	0.175726
Rpl23	0.69263	2.84204	0.00114496	2.94121
Sfn	0.105818	-0.826999	0.371042	0.430577
Dhrs9	0.942781	2.86412	0.128014	0.892741
Itgb1bp2	0.00846971	-3.21736	0.0558117	1.25327
Stk24	0.0439938	1.42979	0.0820639	1.08585
Tsnax	0.0516261	-0.00274121	0.992205	0.00339871
Cdc42bpa	0.00260892	-4.06575	0.0683067	1.16554
Serpina1e	0.107221	0.472989	0.128309	0.891742
Cnpy2	0.0446271	-3.34617	0.0118569	1.92603
Aars1	0.86514	-0.299599	0.157762	0.801997
Reg3g	5.31273e-06	3.60568	0.250535	0.601132
Comtd1	0.0235295	-4.61146	0.0512921	1.28995
Mylk3	0.027491	-1.13426	0.106168	0.974007
Sprr2h	1.67747e-06	1.59649	0.570017	0.244112
As3mt	0.00073004	-2.52126	0.220971	0.655664
	0.297691	6.74602	0.00406183	2.39128
Synj1	0.194325	-2.08276	0.233984	0.630813
Ppm1b	0.0117191	-3.39325	0.023644	1.62628
Pgap1	0.0195152	-3.68254	0.0164947	1.78266
Dlg1	0.378209	-1.71577	0.052106	1.28311
Capzb	0.0336739	-0.265177	0.621737	0.206393
Gpaa1	0.836815	-1.65012	0.254458	0.594383
Cc2d1a	0.177151	-2.98238	0.00769401	2.11385
Cd82	0.0210866	-2.79249	0.0100759	1.99671
Dera	0.0150308	-2.7002	0.224831	0.648144
Selenop	0.0547094	6.06901	5.59336e-05	4.25233
Mapkapk2	0.776822	-0.0257511	0.923364	0.0346272
Krtap7-1	0.0540102	-3.72367	0.0063291	2.19866
Coch	0.00827262	-4.68774	0.0104719	1.97997
Acads	0.0822955	-2.08744	0.00365455	2.43717
Mtfr1l	0.0101338	-5.25241	0.0675738	1.17022
Rer1	0.144829	-1.40965	0.000695408	3.15776
Rpn2	0.873343	-0.813126	0.00148265	2.82896
Ythdf1	0.48679	0.722299	0.0905561	1.04308
Lcp1	0.104381	1.83043	0.00280135	2.55263
Ctif	0.0378788	-1.2056	0.0906533	1.04262
	0.130433	4.50398	0.000336835	3.47258
Iws1	0.00516965	0.138245	0.868985	0.0609879
Mapk8	0.027491	-1.13426	0.106168	0.974007
Cdc73	0.74992	0.671736	0.0651017	1.18641
Prkar2b	0.0153148	-2.02301	0.202421	0.693744
Arf6	0.0172482	-1.90467	0.0632219	1.19913
Tmed10	0.896345	-0.777068	0.168346	0.773797
Stap1	0.843555	-1.64521	0.425409	0.371193
Map1lc3a	0.240035	-2.43884	0.0124928	1.90334
C3	0.309787	5.45414	3.73498e-05	4.42771
Stard10	0.220602	-4.80073	5.21889e-05	4.28242
Gls	0.12315	-0.604438	0.101831	0.99212
Smarca2	0.294777	-1.79557	0.305874	0.514458
Rragc	0.0832569	-3.21463	0.000193914	3.71239
Ppme1	0.000213521	-4.27589	0.125371	0.901801
Oas1a	0.123696	2.12575	0.00963004	2.01637
Kdm5a	0.000449985	-4.4376	0.118017	0.928056
H2-D1	0.192028	-1.00161	0.517896	0.285757
Gltp	0.854825	-0.714631	0.0687443	1.16276
Lsm4	0.44762	2.1186	0.0673799	1.17147
Gmip	0.00459976	-4.69919	0.113874	0.943574
Dynlt1	0.237416	-0.0844892	0.87833	0.0563422
Enpp1	0.22791	0.701899	0.613329	0.212306
Kif1a	0.0171158	-1.41369	0.0586756	1.23154
B3gnt6	0.00132387	-4.24252	0.0617782	1.20917
Mapre1	0.171135	0.237014	0.346794	0.459929
Plek	0.214916	4.45466	0.0582443	1.23475
Mapk14	0.0231018	1.12353	0.12749	0.894524
Gbp5	0.546865	-0.616353	0.382824	0.417001
Krt35	0.00937261	-3.72953	0.0611003	1.21396
Tmem256	0.834438	-0.488028	0.161881	0.790804
Ddx18	0.0840589	-3.87054	0.00164093	2.78491
Phb2	0.421953	-0.920528	0.000883249	3.05392
Wasf2	0.559502	0.268845	0.401387	0.396437
Gstp1	0.765396	-1.8142	0.000254016	3.59514
Ndufs5	0.648656	-0.0830936	0.971102	0.0127351
Tomm34	0.517535	0.574325	0.296535	0.527924
Ppox	0.116194	2.23664	0.168087	0.774467
Lcn2	0.823703	6.64552	2.06116e-05	4.68589
Ier3ip1	0.431117	-0.795353	0.000495369	3.30507
Selenot	0.000536473	-3.19279	0.24016	0.619499
Ears2	0.00895491	-3.45792	0.0404177	1.39343
Il18bp	0.0961351	-1.15248	0.111562	0.952483
Snrpa	0.497659	2.63347	0.000120152	3.92027
Casq1	0.00240489	-7.25079	0.0148269	1.82895
Ppp1r12a	0.0450339	-0.20829	0.547881	0.261314
Psme2	0.0290748	0.33985	0.561218	0.250868
Efl1	0.000221721	-4.26065	0.154461	0.811181
Fhl3	0.0624064	0.0406367	0.950484	0.0220551
Palld	1.04338e-05	-4.56683	0.223014	0.651668
Nup107	0.000595545	-4.66529	0.148505	0.82826
Ago3	0.575314	-0.922699	0.563922	0.248781
Ubqln1	0.0217733	-1.95039	0.0557812	1.25351
Rab2a	0.00040613	-0.333718	0.366316	0.436144
H2-Aa	0.638389	-2.48801	0.000534199	3.2723
Optn	0.217548	-1.92729	0.00133578	2.87426
Cherp	0.0424961	-1.32498	0.146894	0.832997
Fasn	0.237954	-2.38422	0.000306315	3.51383
Gna12	0.813044	-2.09721	0.240662	0.618592
Tbc1d8b	0.0790684	-3.67743	0.0430579	1.36595
Ndufb3	0.103847	-3.35115	1.19144e-05	4.92393
Erap1	0.18285	-2.95377	5.62977e-05	4.24951
Mamdc2	0.012274	-3.5576	0.1459	0.835944
Rabl6	0.192278	-3.85468	9.0337e-07	6.04413
Hdhd3	0.194202	-7.5443	2.08268e-07	6.68138
Lyve1	0.925243	0.51402	0.245375	0.610171
Psmg1	0.90306	-0.172428	0.406004	0.39147
Hsbp1	0.0559161	-5.40055	0.00541096	2.26673
Ncln	0.00155793	-3.15267	0.112294	0.949642
Vps26a	0.852973	-2.93385	0.000288236	3.54025
U2surp	0.205021	-0.199864	0.44997	0.346817
Ahsa1	0.000953792	1.05488	0.486383	0.313022
Ctbp2	0.000328527	-1.22576	0.557138	0.254037
L1cam	0.00765078	-3.67294	0.283377	0.547635
Tap1	0.033855	-0.0141311	0.939038	0.0273168
Sdf2l1	3.57632e-05	3.25964	0.238561	0.6224
Aoc3	0.00127652	-7.94293	0.0515749	1.28756
Stat1	0.0595559	0.655641	0.0964652	1.01563
Gspt1	0.0194263	-0.101421	0.887567	0.0517986
Lpgat1	0.112326	-0.0704033	0.945442	0.0243649
Idh3g	0.43682	-2.09307	0.00209105	2.67963
Lmna	0.0522815	-2.27198	6.60727e-06	5.17998
Ncf2	0.821596	3.27209	3.55194e-05	4.44953
Uggt1	0.562818	-1.60788	0.00272892	2.56401
Dtx4	0.648354	-0.516186	0.778369	0.108814
Capns1	0.188867	-0.493906	0.27172	0.565879
Stab1	0.822083	-2.46742	1.46549e-05	4.83402
Dctn1	0.107669	-1.54562	3.36052e-05	4.47359
Washc3	0.259425	-4.23168	0.0145897	1.83595
Myh3	0.026272	-0.730341	0.578588	0.23763
Atf6	0.00646886	-4.91581	0.040773	1.38963
Tgm1	0.000118475	-3.57349	0.224022	0.649708
Zpr1	0.384145	-0.115788	0.610891	0.214036
Krt6a	0.000533486	-0.341929	0.878149	0.0564318
Cd200	0.298648	-1.94033	0.00141258	2.84999
Prmt1	0.00999131	-1.41281	0.161338	0.792264
Blmh	0.705989	-1.34368	0.0460467	1.3368
Sh3pxd2b	0.733159	-2.06132	0.000453666	3.34326
Lima1	0.014031	-1.41454	0.118165	0.92751
Gabarapl1	0.35009	1.09755	0.0261824	1.58199
Pex19	0.00715007	-7.10218	0.0196607	1.7064
Pdia3	0.109659	1.37689	0.000117397	3.93034
Atox1	0.0015232	-2.70592	0.0720364	1.14245
	0.23842	4.79872	0.00138247	2.85934
Map2	0.328066	0.0142864	0.9894	0.00462813
Galnt7	0.988203	-1.10544	0.587408	0.23106
Stau1	0.387801	-0.328497	0.852742	0.0691823
Sp110	0.000633606	2.64901	0.0776537	1.10984
Akr1c6	0.577067	-1.12055	0.475988	0.322404
Atp5f1b	0.968543	-2.72309	6.6167e-05	4.17936
Fh	0.399718	-2.33784	0.000133864	3.87334
Triobp	0.016473	-3.59058	0.102045	0.99121
Tp63	0.0109745	-4.44602	0.00976176	2.01047
Tradd	0.737319	0.568431	0.394095	0.404399
Nadk	0.167101	5.93109	0.0012254	2.91172
Plac8	0.0105255	-3.46828	0.429103	0.367438
Git1	0.0151847	-2.69001	0.159067	0.798421
Atp6v1b1	0.431769	0.586805	0.09104	1.04077
Tyms	0.00269325	-3.969	0.191391	0.718078
Acadvl	0.0795647	-2.94966	8.83978e-06	5.05356
Ndufb8	0.195175	1.01001	0.32508	0.48801
Dmac1	0.00975115	-1.73224	0.340309	0.468127
Krt1	0.326599	-4.45622	0.00124538	2.9047
Tmem119	2.07526e-05	1.28315	0.530117	0.275628
Sigmar1	0.2836	-0.503	0.00947095	2.02361
Chchd2	0.645748	-0.956629	0.0555396	1.2554
Anxa1	0.00365246	2.40749	0.0389206	1.40982
H2ax	0.0791723	0.218112	0.488425	0.311202
Rps6ka5	0.0104916	0.591845	0.701119	0.154208
Myo1e	0.00288937	-3.70402	0.218429	0.660689
Sh3pxd2a	0.0861187	-0.438705	0.20269	0.693168
	0.981287	6.37376	7.56063e-05	4.12144
Trap1	0.108819	-3.56757	0.000854796	3.06814
Nasp	0.737621	-1.12607	0.00724228	2.14012
Rcc2	0.12073	0.0587683	0.774262	0.111112
Npc2	0.000812782	-0.0435137	0.956649	0.0192475
Krt72	0.439675	-0.165947	0.760222	0.11906
Il1b	0.674723	1.41026	0.0539971	1.26763
Gfpt2	0.11581	2.15822	0.00320827	2.49373
Ca2	0.471141	-0.400553	0.0992653	1.0032
Apmap	0.156442	0.468003	0.135918	0.866723
Eif3c	0.151536	-0.960707	0.0194704	1.71062
Ephb2	7.43336e-05	-4.32976	0.151687	0.819053
Mmp9	0.0060823	5.2738	0.00173877	2.75976
Tmem167a	0.00068179	-3.73353	0.200192	0.698554
Copb1	0.0392868	-1.1711	0.110589	0.956288
Ppm1a	0.000102583	-3.29688	0.282251	0.549364
Fadd	0.0761781	-0.757755	0.35133	0.454285
Crlf3	0.792028	1.98079	0.0360399	1.44322
Wdr26	0.0041534	0.919685	0.385084	0.414445
Bag5	0.381847	-2.03879	5.42331e-05	4.26574
Nup160	0.963254	3.64636	0.0901628	1.04497
Kif1b	0.0171158	-1.41369	0.0586756	1.23154
Macroh2a1	0.760961	0.869478	0.00343703	2.46382
Ly6g6c	0.134527	-2.74833	0.240036	0.619724
Gsdma	0.000323588	-5.58151	0.173336	0.76111
Smyd5	0.496831	-1.87116	0.0188119	1.72557
Ifit3	0.883637	-1.74407	0.00454084	2.34286
H2bc14	0.73814	6.6636	0.000164194	3.78464
Tbc1d9b	0.192628	-1.7618	0.0230456	1.63741
Tssk3	0.235276	0.172356	0.44196	0.354617
Ftl2	0.248201	-0.913723	0.220693	0.656212
	0.0199028	5.31686	0.0104703	1.98004
Msmo1	0.278137	-5.03872	0.000112897	3.94732
Cstf2	0.0341356	-1.61593	0.117889	0.928526
Shc1	0.0022689	-1.61646	0.320593	0.494046
Pak2	0.00864233	0.300182	0.438002	0.358524
Fam3c	0.522035	1.30221	0.016284	1.78824
Rbms3	4.7161e-05	1.92702	0.309164	0.509811
Hnrnpc	0.419578	0.930681	0.00135448	2.86823
Rbm10	0.292738	-8.92577	7.72144e-08	7.1123
Mdh1	0.398128	-2.95681	5.12365e-05	4.29042
G3bp1	0.190616	0.279231	0.440177	0.356373
Trim32	0.0660072	-3.99923	9.19291e-05	4.03655
Nelfb	0.00252701	-1.80935	0.463539	0.333913
Tfrc	0.166194	0.256561	0.567435	0.246084
Vac14	0.0880358	-1.66004	0.000426166	3.37042
Psmc6	0.0974869	-0.797904	0.0168127	1.77436
Adam10	0.0457555	2.28959	0.147087	0.832425
Cnpy4	0.106454	-1.68928	0.0758512	1.12004
Ttc38	0.0016202	-4.05304	0.0551556	1.25841
Hnrnpl	0.266126	0.2427	0.496014	0.304506
Adh7	0.27792	-2.15475	0.0131257	1.88188
Myh4	0.27554	-3.84118	5.71962e-05	4.24263
Htt	0.578732	2.31389	0.0330877	1.48033
Acbd5	0.382933	1.36827	0.442992	0.353604
Prtn3	0.0830653	4.51169	0.00592787	2.2271
Wnk1	0.0278345	-0.344458	0.576019	0.239563
Apbb1ip	0.115011	4.29761	0.000187624	3.72671
Coro1c	0.00377352	-0.412173	0.471608	0.326419
Grk2	0.66591	2.2183	0.00248147	2.60529
Map1b	0.0894222	-1.87998	0.147037	0.832573
Sephs2	0.760418	0.32098	0.133178	0.875566
Dnajc1	0.00483481	-5.45357	0.0747471	1.12641
Cacnb3	0.00500947	-4.85324	0.0799591	1.09713
Coro7	0.522923	1.10183	0.00397518	2.40064
Sppl2a	0.0178406	-2.80397	0.191121	0.718693
Hmgcl	0.914948	-1.64058	0.0558118	1.25327
Ctnnd1	0.0306322	-2.31639	0.0713641	1.14652
Serpina3k	0.337491	2.70265	0.00730489	2.13639
Ncl	0.209352	-1.06153	0.148789	0.827429
Fabp4	0.177285	-2.89568	0.000705607	3.15144
Masp1	0.217182	6.60457	0.00525019	2.27982
Nifk	0.479681	-0.225141	0.85299	0.0690563
Cpne5	0.077756	0.891209	0.0436469	1.36005
Cbr1	0.00782241	-2.9382	0.0190132	1.72094
Ranbp9	0.0030259	-1.37783	0.206851	0.684342
Itga6	0.479939	-3.41098	0.005269	2.27827
Gcn1	0.0515487	-1.97596	0.000901249	3.04515
Irf2bpl	0.0899292	-2.01049	0.0489619	1.31014
Napg	0.0100746	-1.85156	0.0985397	1.00639
Dpysl5	0.151879	-1.75258	0.353744	0.451311
	0.791521	0.106311	0.878211	0.0564009
Pld3	0.000346625	-5.16178	0.207033	0.68396
Eif5b	0.351522	0.45083	0.273336	0.563303
Copz2	0.0523275	-4.1081	0.0151724	1.81895
Vps35l	0.00959364	-3.33241	0.255238	0.593054
Apod	0.219276	3.4953	0.00173339	2.7611
Actr2	0.051206	1.22734	0.000953078	3.02087
Mast2	0.966508	0.167536	0.516558	0.286881
Tpm2	0.0404656	-5.8185	0.00145628	2.83676
Fbl	0.744405	-0.55517	0.0278866	1.5546
Tbc1d13	0.394699	-2.74144	0.267434	0.572783
Dhx29	0.00798695	-3.38036	0.19046	0.720196
Lypla1	0.0376625	-1.01965	0.11736	0.93048
Vmp1	0.615141	-2.28587	0.000576638	3.2391
Carm1	6.01739e-05	-3.79399	0.0945948	1.02413
Samd3	0.13466	6.63943	8.16028e-06	5.08829
Septin11	0.999992	-0.87899	0.00170532	2.76819
Rpl19	0.353979	-0.557253	0.103259	0.986071
Mad1l1	0.299473	2.80246	0.2865	0.542875
Eif3e	0.150349	-0.422787	0.0997264	1.00119
Atp2c1	0.0141897	-4.16612	0.0109145	1.962
Ogdh	0.540813	-1.99681	0.000512089	3.29065
Fxyd5	0.366523	1.03056	0.097413	1.01138
Krt84	0.853823	0.252234	0.797887	0.0980585
Dld	0.646854	-2.15877	6.43978e-07	6.19113
Tax1bp1	0.27015	-0.359019	0.76299	0.117481
Aif1	0.328293	2.68618	0.0705665	1.1514
Map7d1	0.687426	0.00761329	0.990625	0.00409092
Etfdh	0.0414619	-3.37757	0.0121302	1.91613
Rap1b	0.0139364	1.52433	0.0809806	1.09162
Myoz2	0.0477839	-7.22191	0.000244384	3.61193
Bmx	0.0051413	5.85998	0.00651266	2.18624
Clca3a1	0.194309	-0.459714	0.20139	0.695962
Luzp1	0.000291696	-4.23455	0.197213	0.705064
Pgghg	0.00596822	-4.03196	0.119906	0.92116
Heatr5b	0.7692	-3.11292	0.0454044	1.3429
Rab6b	0.000727477	0.251245	0.4886	0.311046
Cdkn2c	0.0227583	-4.90082	0.162766	0.788435
Mnda	0.506934	2.08951	0.0145676	1.83661
Hnrnpll	0.192971	0.785365	0.168868	0.772453
Nt5c3b	0.552497	-1.82369	0.000100943	3.99592
Prkar1b	0.445236	0.73099	0.091349	1.0393
Rpn1	0.121528	-0.955456	0.000454754	3.34222
Hbz	0.519651	1.523	0.00243312	2.61384
Asah1	0.0849969	-1.4859	0.081497	1.08886
Tmed1	0.00662915	-3.65501	0.0820574	1.08588
Wdfy1	0.752479	-1.02099	0.0216644	1.66425
Atp1b2	0.218653	-3.63985	0.00874326	2.05833
Mup20	0.570631	1.74242	0.40049	0.397408
Camkk2	0.0129241	-3.25649	0.0410078	1.38713
Gns	0.00563661	-1.11619	0.541611	0.266312
Mastl	0.966508	0.167536	0.516558	0.286881
Ccny	0.298122	-6.23962	6.02358e-08	7.22015
Ces1c	0.20007	3.21841	0.000443991	3.35263
Fem1aa	0.00137019	-2.18537	0.111049	0.954487
[truncated: 2,944 more rows]

## Sheet: proliferation
Gene Symbol	SW-test	F-test	Fold change	p-value	(-log2)
Aldh1a7		0.00369484	-3.22861	0.11949	0.922668
Irak4		0.19936	0.4759	0.630097	0.200592
Rbfox2		0.001184	-0.359776	0.750819	0.124465
Khdrbs2		0.0718632	0.84631	0.0880199	1.05542
Parva		0.238662	-0.34951	0.0884488	1.05331
Pkn1		0.144651	1.73232	0.00119012	2.92441
Tbc1d1		0.350464	1.80721	0.280379	0.552255
Dsg1a		0.151026	-0.017179	0.958451	0.0184302
Acadm		0.0225555	-1.62032	0.0630653	1.20021
Uba1y		0.00801153	-0.506899	0.293362	0.532596
Stam		0.177347	-0.45438	0.0494019	1.30626
Rprd1b		0.972032	0.767077	0.0533912	1.27253
Etfa		0.440637	-0.474538	0.0757975	1.12035
Fxr1		0.914063	-0.577344	0.00187458	2.7271
Ints1		0.503598	0.666325	0.398504	0.399568
Ppp4r2		0.609293	0.235135	0.668817	0.174693
Slc39a7		0.647339	0.864662	0.0350089	1.45582
H2-K1		0.85884	2.34044	0.00030127	3.52105
Gsta1		0.0481104	2.91343	0.00149416	2.8256
Hyi		0.563726	-0.935417	0.00419375	2.3774
Cdk5rap3		0.0424474	0.305106	0.535405	0.271318
Rpl10a		0.0511133	-0.211164	0.459553	0.337664
Rpl7a		0.0878475	-0.578103	0.316462	0.499678
Vps4b		0.0197386	0.238748	0.565801	0.247337
Cln3		0.771605	0.0115473	0.980942	0.00835672
Mup3		0.671686	-0.969321	0.565649	0.247453
Guca2b		0.15368	2.00786	0.192291	0.716041
Iqgap2		0.399612	0.699865	0.0103794	1.98383
Ugdh		0.61715	0.384248	0.060085	1.22123
Slc25a12		0.204179	-0.834216	0.0173487	1.76073
Commd3		0.937401	-0.219624	0.216161	0.665223
Rarres2		0.864135	0.888991	0.509991	0.292438
Braf		0.0580308	0.261265	0.407456	0.389919
H2-Aa		0.798955	1.93618	6.9619e-05	4.15728
Srp68		0.162843	0.961285	0.253427	0.596147
Glrx		0.0215218	0.00979298	0.980331	0.0086273
Cert1		0.704567	-0.209384	0.624437	0.204511
Naca		0.0152392	-0.450454	0.356849	0.447516
Cdsn		0.819547	-0.120411	0.700301	0.154715
Pnkp		0.230351	0.529797	0.38939	0.409615
H2ac20		0.297504	0.0531237	0.830325	0.0807518
H1-4		0.00915969	-0.388701	0.412799	0.384262
Ubxn7		0.00277975	-0.185712	0.791657	0.101463
Acot13		0.0460132	-1.95635	0.0984041	1.00699
Plxnb2		0.602034	0.185433	0.495552	0.304911
Agt		0.185704	-0.452734	0.238971	0.621655
Paics		0.0116301	-0.327764	0.341711	0.466341
Ndufs2		0.180691	-1.08643	0.0470416	1.32752
Tmem165		0.978897	0.46611	0.157547	0.80259
Casp3		0.741731	1.19896	0.00094689	3.0237
Parvg		0.983887	1.56184	0.0332953	1.47762
Serpinb10		0.0544995	-0.821306	0.144056	0.841468
H2aw		0.80445	-0.217635	0.573531	0.241443
		0.11479	1.88469	0.168184	0.774214
Ces1		0.805274	0.31247	0.395143	0.403246
Tspan8		0.719295	-4.13234	0.00169765	2.77015
Slc25a10		0.464597	-1.34513	0.0241389	1.61728
Ssbp1		7.2394e-05	1.97677	0.110896	0.955086
Pcyt2		0.00195597	-5.17184	0.020157	1.69557
Psma2		0.895706	0.490346	0.190295	0.720573
Hspa5		0.522333	0.20076	0.187567	0.726845
Maip1		0.158074	0.161214	0.394873	0.403542
Scamp2		0.667775	0.00236342	0.992178	0.00341033
Myom3		0.0495686	-2.50626	0.105946	0.974916
Rexo2		0.962051	-0.353068	0.72235	0.141252
Rab10		0.266276	-0.201212	0.0907497	1.04215
Anp32b		0.166856	0.240175	0.319126	0.496037
Mix23		0.245377	-0.738853	0.0809751	1.09165
Fbln1		0.855938	1.15749	0.0271154	1.56678
Usp5		0.844083	-0.330402	0.157802	0.801888
Vcl		0.289725	-0.51556	0.00029656	3.52789
Camk2a		0.0720252	-3.45842	0.0496791	1.30383
Itih5		0.44195	0.20003	0.653789	0.184563
Trim28		0.0674205	-0.715537	0.035067	1.4551
Myo1b		0.117038	-0.844554	0.0344275	1.46309
Bag1		0.180715	-0.0495872	0.676779	0.169553
Gpx4		0.155525	-0.675384	0.115607	0.937014
Cobll1		0.24114	-1.74967	0.082785	1.08205
Mfhas1		0.00600207	-2.62407	0.0548227	1.26104
Nhlrc3		0.791992	1.38284	0.00122376	2.9123
Prpsap1		0.886915	0.671298	0.049565	1.30483
Epb41l3		0.083694	0.16036	0.868484	0.0612382
Kif14		0.150383	-3.54076	0.172983	0.761997
Nhlrc2		0.185547	0.874419	0.568166	0.245525
Ddx39b		0.241219	0.557195	0.029029	1.53717
Sntb2		0.807035	0.0927203	0.703047	0.153016
Pdia6		0.0565321	0.70131	0.00858894	2.06606
Stx16		0.401391	1.70426	0.294209	0.531345
Twf2		0.0914608	0.902113	0.0113005	1.9469
Degs1		0.319736	1.40916	0.117302	0.930696
Pdxk		0.454232	0.317803	0.104611	0.980425
Cab39		0.0999165	-0.188189	0.597769	0.223466
Cyba		0.186327	1.81312	9.4805e-05	4.02317
Rfk		0.854836	-0.7011	0.0260977	1.5834
P4hb		0.368596	0.476948	0.02741	1.56209
Septin5		0.573738	-1.18395	0.00023236	3.63383
Glb1l		0.479358	1.14215	0.00014728	3.83186
Map3k3		0.46982	-0.379983	0.248769	0.604203
Arpc1a		0.262129	0.0662314	0.788992	0.102927
Atp5f1e		0.275615	-0.821481	0.687076	0.162995
Tnfaip6		0.0797615	-0.266312	0.766934	0.115242
Strn4		0.00930396	-1.23201	0.216477	0.664588
Camp		0.537573	0.493489	0.583745	0.233777
Top2a		0.980501	-0.308976	0.410871	0.386295
Fpr2		6.4013e-05	1.56517	0.195455	0.708953
Mcam		0.410505	-0.389443	0.142925	0.844892
Osbpl10		0.904941	0.381607	0.190176	0.720845
Mcm5		0.0526129	0.219501	0.39399	0.404514
Vbp1		0.0270874	-1.53231	0.149221	0.826169
Cul4a		0.293421	-0.120503	0.713776	0.146438
Anxa3		0.891196	0.0903017	0.626943	0.202772
Acp7		0.20456	-0.508476	0.343106	0.464571
H2-Q10		0.624252	0.909298	0.0141974	1.84779
Rhoq		0.0312713	3.35798	0.114812	0.940015
Slc25a24		0.742971	0.551505	0.312667	0.504918
Bzw2		0.850906	-1.11178	0.00138825	2.85753
Cers2		0.792089	1.2305	0.00306375	2.51375
Cfh		0.856588	0.0567343	0.810569	0.09121
Dars1		0.0238841	-0.230677	0.255592	0.592452
Ppfia2		0.221587	1.35363	0.00749032	2.1255
Col12a1		0.207335	2.94851	1.3317e-08	7.87561
Ddx42		0.344293	0.632439	0.304578	0.516302
Ccdc12		0.517719	1.98697	0.126832	0.896771
Rfx5		1.7084e-07	-4.45721	0.297873	0.525969
H2az2		0.0372503	0.00316107	0.990663	0.00407394
Ldhc		0.0288164	-1.59967	0.0677063	1.16937
Hint1		0.0571045	-0.437867	0.201942	0.694773
Emd		0.903827	-0.584284	0.142453	0.846329
Crnkl1		0.298157	0.694831	0.0486014	1.31335
H2bc3		0.0121665	0.0946328	0.841129	0.0751374
Cd36		0.824513	-0.649237	0.0493253	1.30693
Pkm		0.074027	-0.111774	0.690156	0.161052
Cnn2		0.296411	0.389215	0.190152	0.720899
Arhgef7		0.0535498	-0.25471	0.54608	0.262744
Aig1		0.085581	1.82599	0.0977804	1.00975
Nans		0.418886	0.992857	0.0052454	2.28022
Npm1		0.524448	0.415188	0.0844648	1.07332
Bicd1		0.0764374	-0.265206	0.227076	0.643829
Naalad2		0.70041	-1.17537	0.00146872	2.83306
Actbl2		0.00526388	0.233292	0.415535	0.381392
Yars1		0.0328628	-0.371809	0.143251	0.843901
Itgal		0.298847	2.53605	5.0462e-05	4.29704
Cisd2		0.0634883	0.657991	0.111318	0.953435
Retnlg		0.55055	0.0612231	0.960626	0.0174455
Nudt3		0.919411	0.393535	0.439403	0.357137
Srsf7		0.0357719	0.419362	0.409289	0.38797
Hcls1		0.291075	1.14504	0.00286692	2.54259
Babam1		0.875012	0.727063	0.46952	0.328346
Grcc10		0.254616	-0.76235	0.134897	0.869997
Arpc2		0.268709	0.335935	0.133441	0.874711
Rps21		0.00574606	-0.92544	0.209782	0.678232
Commd7		0.363237	-0.0673098	0.793808	0.100285
Ryr2		0.0013438	-4.56636	0.0385689	1.41376
Akr1a1		0.492782	-0.030606	0.928572	0.0321845
Sirt2		0.760224	-0.364697	0.0603763	1.21913
Gnb4		0.0283221	0.00654266	0.981905	0.00793056
Dnph1		3.1427e-05	1.3004	0.326643	0.485927
Fkbp10		0.208114	0.514571	0.251671	0.599167
Rtcb		0.689766	0.137094	0.254507	0.5943
Tmed3		0.537613	1.19761	0.00069091	3.16058
Ikbkb		0.226004	3.24487	9.8748e-05	4.00547
Pafah1b3		0.697946	0.073348	0.860909	0.0650429
Ppp1r2		0.149317	1.97989	0.0310097	1.5085
Slc25a31		0.308375	-0.904666	0.0342174	1.46575
Cox6a1		0.128204	1.37816	0.112366	0.949363
Npepl1		0.47033	-0.0695119	0.785313	0.104957
Ccs		0.023263	0.144545	0.564655	0.248217
Emc7		0.515097	-0.129596	0.822541	0.0848426
Strip2		0.0242721	0.695399	0.126564	0.897691
Scgb2b20		0.0329818	-2.26757	0.205146	0.687938
Srrt		0.907548	0.850004	0.502584	0.298791
Wdr77		0.105937	0.452658	0.560969	0.251061
Tuba3a; Tuba3b		0.099831	0.41574	0.208666	0.680548
Abi2		0.0238015	-0.0589826	0.963688	0.0160636
Mettl26		0.18482	-1.48652	6.6387e-05	4.17792
Sec16a		0.120493	0.517699	0.179919	0.744924
Adamts15		0.562188	-0.435551	0.700826	0.15439
Elmo2		0.281642	-0.880798	0.413113	0.383931
Atp13a1		0.136758	0.323305	0.349286	0.456819
Aadac		0.0549516	-2.05269	0.0198693	1.70182
Ankrd22		0.00092613	0.958133	0.27934	0.553867
		0.98606	-0.131108	0.900177	0.0456722
Dnm1		0.949985	1.56007	0.00412905	2.38415
Usp10		0.156505	0.253758	0.481686	0.317236
Atp2b4		0.00852878	-0.704844	0.0602365	1.22014
Acbd6		0.70516	-1.29819	0.0115899	1.93592
Hnrnpd		0.072962	0.287581	0.317629	0.498079
Hspbp1		0.00200236	1.45115	0.214897	0.66777
Tmpo		0.00719551	0.023329	0.972619	0.0120575
Fanci		0.888123	-1.11803	0.318962	0.496262
Rab1A		0.0943382	0.250565	0.459251	0.33795
Pdcd10		0.0700133	-0.340772	0.579133	0.237222
Mtnd5		0.0217755	-1.95331	0.0438514	1.35802
Oga		0.10072	1.79351	0.103394	0.985506
Gart		0.0414588	-0.385716	0.315536	0.50095
Manf		0.00803336	-0.236889	0.578979	0.237338
Mocs1		0.924357	0.0163981	0.979818	0.00885446
Tnpo1		0.17195	-0.22734	0.567605	0.245953
Gstm4		0.966637	-0.47667	0.221095	0.65542
Parvb		0.242192	0.626615	0.331346	0.479719
Mcu		0.623573	-0.0343031	0.921254	0.0356208
Exph5		0.00012859	-2.48345	0.192291	0.716042
Eif4ebp1		0.0161959	0.753807	0.591642	0.227941
Fkbp2		0.0714073	1.33537	0.0852915	1.06909
Mpc2		0.179643	-1.04052	0.00311221	2.50693
Pdgfrb		0.0721768	0.0215399	0.964036	0.0159069
Emc8		2.0044e-05	-1.90582	0.248334	0.604964
Dsg3		0.0182988	-2.06014	0.013976	1.85462
Dtd2		0.0101909	3.61407	0.0786015	1.10457
Gsdmc2		0.296257	-0.542298	0.624289	0.204614
Iqgap1		0.101681	0.476998	0.0117581	1.92966
Mapk13		0.0176837	-2.6977	0.0678443	1.16849
Anxa6		0.749731	0.0779568	0.603124	0.219593
Timm44		0.0740235	-0.454925	0.0265354	1.57617
Fzd7		0.0371282	-0.284087	0.681332	0.166641
Arl1		0.962724	0.00671375	0.965052	0.0154495
Eif2b2		0.913132	-0.762237	0.0546985	1.26202
Map4		0.875593	0.443692	0.0085977	2.06562
Mia3		0.74322	0.506514	0.00235581	2.62786
Ybx3		0.389854	-0.396719	0.298167	0.52554
Atp6v1f		0.645161	0.242248	0.115704	0.93665
Casp8		0.293108	0.132379	0.585999	0.232103
Ggt6		0.00372496	-1.484	0.24286	0.614645
Aldh4a1		0.991774	-0.411487	0.0330118	1.48133
Fnta		0.922799	0.169727	0.449368	0.347398
Tcn2		0.141108	-0.476824	0.255445	0.592703
Ndufs7		0.859296	-0.80883	0.00080556	3.0939
Pygl		0.7807	0.976614	0.0428926	1.36762
Krt16		0.117159	0.643654	0.158895	0.798889
Reg3b		0.986505	0.536364	0.723999	0.140262
Klk1b8		0.384896	-0.0892364	0.862098	0.0644435
Nectin1		0.155231	-0.75135	0.173332	0.76112
Rcc1		0.309067	0.727992	0.177268	0.75137
Plpbp		0.0357656	-0.129376	0.799201	0.0973441
Snx7		0.716233	0.699387	0.581978	0.235094
Trappc3		0.00012054	2.3167	0.0546078	1.26275
Akr1c21		0.131872	0.732854	0.184311	0.734448
Tmc3		0.00120038	-3.34592	0.0348707	1.45754
Psmd11		0.19436	-0.247351	0.297083	0.527123
Inf2		0.0625085	0.127255	0.721937	0.141501
Wls		0.106053	1.16723	0.057935	1.23706
Trex2		0.706473	-0.547734	0.301768	0.520327
Lsm2		0.447347	0.0431929	0.9518	0.0214544
Arhgdib		0.551575	0.619296	0.0436452	1.36006
Prmt8		0.0030442	-1.51689	0.345508	0.461542
Ctsb		0.519238	1.08241	0.0125889	1.90001
Icam2		0.414549	-0.033264	0.955891	0.0195914
Pabpc1		0.0143772	-0.317664	0.446615	0.350066
Hsd17b10		0.144149	-0.809081	0.0299449	1.52368
Gla		0.442286	1.34153	0.0207717	1.68253
		0.00031425	-3.07691	0.0965383	1.0153
Mapk6		0.267505	-2.16595	0.0735607	1.13335
Mff		0.154037	-0.9104	0.120531	0.9189
Kng1		0.198981	-0.0796481	0.83386	0.0789069
Ptpn6		0.00223155	1.57252	0.0059426	2.22602
Dusp23		0.326899	-2.47517	0.0044103	2.35553
Mtor		0.519264	-0.293606	0.479132	0.319544
Rras		0.00601877	-0.920182	0.110483	0.956705
Mat1a		0.0074083	0.00961731	0.952709	0.0210397
Serhl		0.938374	-0.858531	0.485267	0.314019
Cox4i1		0.0271287	-1.38479	0.149769	0.824577
Hsp90aa1		0.120634	0.393817	0.13477	0.870407
Sod3		0.727509	-0.756446	0.0328242	1.48381
Rbm14		0.570839	-0.727693	0.0432421	1.36409
Cdv3		0.189046	1.43188	0.00419823	2.37693
S100b		0.0449227	-4.23998	0.0368988	1.43299
U2af1		0.475064	0.389207	0.808652	0.0922383
H2-Q9		0.114054	2.68254	0.0769419	1.11384
Mcpt4		0.01059	0.145518	0.847553	0.0718334
Fhod1		0.00051676	-1.53984	0.249677	0.602622
Cdh11		0.509665	0.670174	0.456094	0.340945
Celf2		0.00183727	1.39846	0.244857	0.611088
Kera		0.203631	2.01919	0.0344356	1.46299
Sarnp		0.228834	0.752784	0.00599724	2.22205
Nckipsd		0.00285267	-4.02219	0.0202799	1.69293
Hsd17b6		0.321523	-0.699635	0.0495496	1.30496
Ldah		0.0578321	-0.432001	0.364569	0.43822
Agk		0.37157	-0.10347	0.779967	0.107924
Sart1		0.0147129	-1.54247	0.231768	0.634946
Ptbp2		0.174587	0.125137	0.761546	0.118304
Lrrc47		0.0805019	-0.857014	0.0758938	1.11979
Smchd1		0.140126	1.25177	0.0393893	1.40462
Thrap3		0.647629	-0.20242	0.546088	0.262737
Suclg1		0.247729	-1.27204	0.108762	0.963524
Atp6v0c		0.00014385	3.70743	0.0615871	1.21051
Ddah2		0.133324	-0.527312	0.0437452	1.35907
		0.339612	1.19793	0.518487	0.285262
Rhoa		0.00509634	0.024809	0.939082	0.0272963
Sell		0.239969	-2.33307	0.178075	0.749398
Pcbp2		0.355787	-1.1783	0.0011638	2.93412
Flt1		0.257392	-1.05385	0.515922	0.287416
Abi1		0.0967916	0.896302	0.192844	0.714793
Hgs		0.386248	-0.622413	0.269049	0.570168
Prpf4b		0.328704	0.449577	0.35487	0.44993
Coq6		0.0564663	-2.07599	0.0141554	1.84908
Rdx		0.00035637	-0.446887	0.203904	0.690573
Nnt		0.00204438	-1.15498	0.0635821	1.19666
Acp3		0.235233	-1.40084	0.00033298	3.47759
Gba		0.250577	1.09703	0.00671416	2.17301
Ssb		0.129401	-0.118879	0.727778	0.138001
Col15a1		0.195772	-1.71295	0.0153955	1.81261
Lamb3		0.774002	-1.18686	0.087945	1.05579
Hnrnpa2b1		0.0342964	-0.281966	0.587316	0.231128
Dnajc11		0.0138792	0.520216	0.196306	0.707067
Gnas		0.0445419	0.111776	0.67083	0.173387
Drg2		0.126125	0.0171249	0.964537	0.0156811
Pcbp4		0.061418	0.630669	0.0394856	1.40356
Gstp2		0.205427	-0.710799	0.0769845	1.1136
Prelp		0.0111287	-0.758432	0.0446944	1.34975
Pgk2		0.223911	-0.26719	0.467169	0.330526
Mcm3		0.506878	0.217357	0.40181	0.395979
Osbpl8		0.338436	1.36211	0.00232757	2.6331
Golph3		0.133562	0.505764	0.566121	0.247091
Acin1		0.34248	-0.0619404	0.791766	0.101403
Septin10		0.516096	-3.96185	0.00034852	3.45777
Nup43		0.234615	-0.131252	0.122146	0.913121
Polr2b		0.205209	-0.29197	0.848345	0.0714273
Xrn2		0.13557	-0.406606	0.526852	0.278312
Casp7		0.0505123	5.16349	2.838e-05	4.54699
Fbp1		0.11332	-3.87777	0.0127936	1.89301
Slc37a2		0.80312	1.66542	0.00887357	2.0519
Krt33a		0.969831	-0.930855	0.376833	0.423852
Atg16l1		0.261189	0.113943	0.804488	0.0944806
Dhcr24		0.0500219	0.0533497	0.89093	0.0501564
Cops2		0.35484	0.0931392	0.606855	0.216915
Slc25a51		0.115556	-1.47679	0.133496	0.87453
Cryl1		0.471542	-0.795663	0.030889	1.5102
Tmem214		0.00190449	-2.26168	0.210059	0.677659
Gsdmc		0.335905	0.21745	0.282962	0.548272
Eno1		0.650959	0.0318091	0.905015	0.0433444
Agrn		0.625741	-0.0573412	0.851746	0.0696901
Timp1		0.0298377	0.478511	0.272571	0.56452
Cox7a1		0.0066366	-5.05643	0.0335023	1.47493
Kprp		0.942285	0.324919	0.361163	0.442297
Nfkb2		0.667876	0.0712079	0.811842	0.0905287
Znf622		0.679766	0.359651	0.610867	0.214053
Rfc4		0.307173	0.581671	0.380142	0.420055
Kyat3		0.242383	0.0170372	0.957945	0.0186595
Snrnp40		0.424453	0.301878	0.282867	0.548418
Plin2		0.0376042	-1.44137	0.0967765	1.01423
Loxl2		0.743394	0.290154	0.324768	0.488427
Mtch2		0.252247	-0.605649	0.401553	0.396257
Gcat		0.581814	-0.776252	0.254055	0.595073
Scd3		0.0142319	-1.91034	0.155694	0.807729
Adpgk		0.744975	0.983069	0.00320901	2.49363
Srp9		0.285862	0.485154	0.548897	0.260509
Orm3		0.487669	0.738732	0.611605	0.213529
Lilrb4		3.0711e-05	3.07325	0.055284	1.2574
Pak1		0.501507	-0.0172368	0.926663	0.033078
Def6		0.00039489	-0.0644501	0.96932	0.013533
Npc1		0.448845	0.436015	0.128202	0.892106
Rabgap1		0.589518	-0.0300756	0.961182	0.0171945
Dclk1		0.928976	1.31505	0.0360172	1.44349
Nup155		0.571692	0.0798983	0.565554	0.247526
Grpel1		0.0258168	-0.561033	0.207297	0.683408
Arf4		0.404482	0.134443	0.643656	0.191346
Rgs10		0.260989	-0.406721	0.646055	0.18973
Psip1		0.0134759	5.52512	0.00225594	2.64667
Map2k3		0.858277	0.0490329	0.971279	0.0126559
Fgg		0.00157263	0.261931	0.787135	0.103951
Ndufb9		0.0344048	-1.40207	0.11104	0.954522
Slc27a3		0.302499	-0.460707	0.243791	0.612982
Serpinf2		0.123601	0.00190701	0.996787	0.00139745
Mmrn2		0.392661	-1.99296	0.0878458	1.05628
Tmem30a		0.038216	-0.0080415	0.987255	0.00557064
Itgb7		0.138507	0.554603	0.139347	0.855902
Glud1		0.532018	0.0260364	0.820451	0.0859476
Sumo1		0.051936	0.0520781	0.884796	0.0531568
Rpl34		2.8351e-05	-3.3789	0.177387	0.751079
Zc3hav1		0.0243812	3.50089	0.0207841	1.68227
Hist1h2bp		0.0121665	0.0946328	0.841129	0.0751374
C2cd2		0.00922813	-2.18669	0.0509741	1.29265
Virma		0.696395	0.274597	0.438225	0.358303
Sod2		0.0200632	-1.48568	0.0875623	1.05768
Ppib		0.0262663	0.367278	0.308771	0.510363
Mat2a		0.00055911	-0.0936062	0.64399	0.191121
Ugt1a2		0.203121	-0.260169	0.206851	0.684342
Ttyh3		0.358668	4.76697	0.00277822	2.55623
Lig1		0.404073	-1.63328	0.256455	0.590989
Pgk1		0.527442	-0.36884	0.139113	0.856631
Pdlim2		0.170187	-0.631717	0.174051	0.759323
Tst		0.00054681	-2.88503	0.15202	0.818099
Gsk3a		0.0563075	0.380188	0.549556	0.259988
Prpf19		0.439724	0.133736	0.407771	0.389583
Crabp1		0.462962	0.978523	0.0585147	1.23274
Gp1ba		0.126337	0.0555804	0.968245	0.0140149
Ddx50		0.771547	-1.24733	0.0668628	1.17482
Jsrp1		0.00628418	-4.22782	0.0507992	1.29414
Bles03		0.014653	0.34038	0.107456	0.968771
Uap1l1		0.673092	0.313947	0.0145781	1.8363
Hebp1		0.375153	0.0915735	0.585975	0.232121
		0.336848	1.20366	0.517757	0.285874
Pecr		0.790166	-0.153896	0.75821	0.12021
H2-K1		0.577736	2.26141	3.679e-05	4.43427
Mcm8		0.0116788	-1.76612	0.187237	0.727608
Ank3		0.00030082	-3.31602	0.184394	0.734254
Naa16		0.468906	0.00147243	0.994618	0.0023439
Ckm		0.00100863	-4.61353	0.0416213	1.38068
Spon1		0.233414	3.29003	0.00071276	3.14705
Ppil3		0.950827	-0.510675	0.811636	0.0906385
Mms19		0.376992	0.742931	0.320256	0.494503
Ptk2b		0.298196	2.93778	0.0153472	1.81397
Asl		0.414243	0.52842	0.473963	0.324256
Strap		0.24392	-0.253716	0.39152	0.407246
Tmx3		0.39709	0.389229	0.124247	0.905714
Tns2		0.0610812	-3.15525	0.0116657	1.93309
Cabp7		0.483488	-0.344579	0.0484144	1.31503
Wnk4		0.445669	1.23483	0.0034077	2.46754
Srprb		0.987579	0.0261827	0.902623	0.0444935
Anks4b		0.896574	-1.3393	0.67156	0.172915
Sypl2		0.0379741	-4.11623	0.0342792	1.46497
Txnrd2		3.8201e-05	2.48795	0.12849	0.891129
Nefl		0.840325	-1.88922	0.232446	0.633678
Anxa5		0.312827	-0.170405	0.277786	0.556289
Lrrc1		0.850157	0.884394	0.597891	0.223378
Guk1		0.792751	-1.581	0.0167855	1.77507
Matn2		0.184361	3.6588	0.00054231	3.26575
Rpl7		0.00948781	0.00582022	0.989963	0.00438109
Atxn10		0.162069	-0.071796	0.889956	0.0506313
Mapk4		0.298311	-2.21345	0.0719748	1.14282
Scfd1		0.0070915	0.626495	0.0910884	1.04054
Reep5		0.993269	0.6675	0.111165	0.954032
Limd2		0.20126	3.32796	0.036208	1.4412
Arpin		0.00080718	-2.91157	0.131197	0.882075
Hephl1		0.00428381	-3.23733	0.0184733	1.73346
		0.34796	-0.794787	0.579944	0.236614
Cops3		0.99071	0.206506	0.536712	0.270259
Rps27l		0.0244854	-0.828194	0.413738	0.383274
Lama5		0.126403	-0.916162	0.191874	0.716983
Stom		0.623352	0.781852	0.00127566	2.89426
Smarcc1		0.0036673	-0.835252	0.131518	0.881015
Ighg1		0.732068	0.482845	0.0169266	1.77143
Mprip		0.0825619	-0.163586	0.762439	0.117795
Anxa8		0.91978	-0.736231	0.0153381	1.81423
Erlin2		0.00228075	0.180669	0.510923	0.291644
H2ac11		0.80445	-0.217635	0.573531	0.241443
Sec31a		0.693357	0.61944	0.0314733	1.50206
Itsn2		0.217458	-4.93181	0.0134822	1.87024
Ube2d1		0.176053	0.150075	0.508513	0.293698
Map3k21		0.439197	-0.0833734	0.893171	0.0490654
Gatd3		0.393103	0.205828	0.0850026	1.07057
Sytl1		0.0638773	-2.535	0.0191164	1.71859
Nr1d1		0.764741	0.03364	0.959052	0.0181577
Klk1b26		0.011484	-1.09417	0.482025	0.316931
Lnpep		0.735263	0.313884	0.0598323	1.22306
Serpina1a		0.505185	0.19914	0.827513	0.0822254
Ddx4		0.514247	-0.046767	0.976873	0.0101619
Tmod1		0.00687311	-4.58184	0.0349482	1.45658
Clip1		0.0833299	-0.211924	0.309923	0.508746
Arf3		0.427832	0.328269	0.15507	0.809473
Snrpa1		0.0688561	0.0864882	0.588838	0.230004
Susd2		0.00651965	-1.088	0.104597	0.98048
Pxdn		0.129959	0.351524	0.324298	0.489056
Efhd1		0.736573	0.307321	0.468487	0.329303
Hp1bp3		0.914921	0.746889	0.00128193	2.89214
Gpd2		0.0826886	-0.462863	0.296846	0.527468
Cnn1		0.00054062	-2.99848	0.0572074	1.24255
Phgdh		0.0135684	-0.891442	0.0991608	1.00366
Hdac6		0.629699	-0.665858	0.100756	0.99673
Sgpp1		0.155657	0.199218	0.418332	0.378479
Itgb3		0.205052	1.88976	0.188774	0.724059
Amacr		0.00957149	-2.01423	0.135933	0.866675
Clec2d		0.135689	1.7969	0.00796753	2.09868
Thy1		0.118551	-0.0659317	0.90605	0.0428477
Tagln		0.145996	-0.673841	0.149288	0.825974
Fkbp8		0.216019	0.965888	0.297779	0.526106
Vps29		0.0826885	0.233974	0.385274	0.41423
Sdhb		0.42681	-0.919396	0.0058621	2.23195
Umps		0.733864	-0.051136	0.776014	0.11013
Hacd2		3.9501e-05	-2.03022	0.254899	0.593632
Cyct		0.782853	-1.56996	0.0192846	1.71479
Clns1a		0.00021903	-2.75446	0.156824	0.804587
Ppp2r2c		1.4476e-05	-2.78482	0.159561	0.797073
Rpl39		0.00074049	-4.03721	0.111919	0.951097
Rpia		0.876895	-1.31402	0.49239	0.30769
Tuba8		0.877588	-1.27327	0.00105896	2.97512
Bst1		0.65641	-0.997808	0.29255	0.5338
		0.639197	-0.220011	0.393816	0.404707
Bid		0.701214	1.84901	0.0129348	1.88824
Slc9a3r2		0.972772	-0.449818	0.254628	0.594093
Fkbp3		0.00460384	-1.11673	0.373409	0.427815
Bcap31		0.033283	0.0672163	0.839996	0.0757229
Slc25a4		0.633759	-1.4434	0.00062131	3.2067
Wdr1		0.884947	0.685982	0.420728	0.375999
Dek		0.0788641	0.815308	0.0330472	1.48087
Washc5		0.36484	2.04127	0.00035381	3.45123
Pes1		0.806962	-0.324429	0.275582	0.559749
Prkcb		0.275965	0.501652	0.316288	0.499917
Tpt1		0.144294	-0.7124	0.10149	0.993575
Fem1ab		0.00548561	-1.32681	0.256846	0.590327
Lap3		0.563879	-0.252543	0.565069	0.247898
Plaur		0.404249	-0.0336666	0.951982	0.0213714
Qsox1		0.864095	-0.344258	0.191673	0.717438
Elob		0.00194181	-1.42567	0.196081	0.707564
Metap2		0.601185	-0.0490481	0.916302	0.0379612
Pnp		0.247624	1.58629	4.8115e-05	4.31772
Lamtor4		0.727525	3.07422	0.182394	0.73899
		0.180784	-1.28135	0.00957569	2.01883
Eif2ak2		0.410707	2.64406	0.0073388	2.13437
Gga2		0.170576	2.06425	0.142747	0.845433
Fn1		0.169424	1.89038	0.00098081	3.00842
Khsrp		0.0103267	-0.006863	0.975393	0.0108203
Sfpq		0.0337604	0.0211366	0.956353	0.0193818
Atp6v1d		0.00443947	-1.37398	0.258472	0.587587
Cul5		0.257463	0.041983	0.948627	0.0229047
Glo1		0.040035	-0.814047	0.0827015	1.08249
Bpifb9a		0.77771	1.3663	0.508107	0.294045
Dnajc10		0.551507	1.52375	0.0145226	1.83796
Selenbp2		0.682376	-1.30198	0.00205552	2.68708
Vma21		0.417253	-0.474493	0.0542277	1.26578
Srgap2		0.104339	0.733353	0.0574071	1.24103
Sumf2		0.0935584	0.206709	0.523734	0.280889
Stx19		0.00459788	-1.4488	0.18213	0.739618
Trim16		0.0173245	-2.3552	0.0548345	1.26095
Lcat		0.200452	-0.794107	0.268626	0.570852
Dhrs7b		0.00543147	-0.986492	0.0662006	1.17914
Ccdc93		0.0269146	-0.456083	0.796556	0.0987836
Ubqln4		0.670319	-0.685376	0.00230945	2.63649
Raly		0.00555491	0.1985	0.338628	0.470277
Nxf1		0.209632	-0.68175	0.101941	0.99165
Mbnl3		0.84858	0.584127	0.650106	0.187016
Cenpv		0.123969	-0.802451	0.256774	0.590449
Rps12		0.742096	-0.0022465	0.994745	0.00228814
Serpinb5		0.0652366	-0.998788	0.0200309	1.6983
Gstm5		0.0154639	-0.388167	0.408971	0.388307
Fcn1		0.698186	-0.000609	0.999667	0.0001448
Dazap1		0.499832	0.0471005	0.842409	0.074477
Angptl6		0.00015183	1.09809	0.287057	0.542032
Polr2i		0.621719	-0.34046	0.256168	0.591475
Serpina3g		0.876677	4.6897	8.2236e-05	4.08494
Mrps36		0.238237	1.97641	0.140564	0.852127
Gpr161		0.0215982	-1.04739	0.575165	0.240207
Mlkl		0.223817	5.33309	0.00271715	2.56589
Mast1		0.00977715	-1.20858	0.231981	0.634547
Dhrs1		0.026773	1.0445	0.175632	0.755395
Arpc3		0.0914189	0.799281	0.00830061	2.08089
Czib		0.0198446	-0.387614	0.591198	0.228267
Pycr3		0.10539	0.29449	0.807855	0.0926664
Dync1h1		0.605639	0.00192576	0.984381	0.00683675
Flad1		0.190039	-0.462182	0.371073	0.43054
Cdc42bpg		0.135311	-1.53438	0.00963176	2.01629
Hprt1		0.26081	0.250746	0.149426	0.825575
Uqcr10		0.759775	-0.319807	0.538374	0.268916
Prpf31		0.061447	-0.253517	0.268614	0.570872
Dnm2		0.684018	0.231841	0.264233	0.578013
Gaa		0.490326	0.0688521	0.825396	0.0833378
Snrpb		0.015574	0.232453	0.677677	0.168978
Sae1		0.128472	0.357927	0.308739	0.510409
Eef2		0.148892	-0.0525844	0.812101	0.0903899
Psmb9		0.506656	1.93073	0.00431307	2.36521
Prkdc		0.563685	0.162184	0.492985	0.307166
Gatd1		0.0377718	-0.383334	0.539083	0.268345
Ppt1		0.457855	0.295845	0.698535	0.155812
RTRAF		0.462559	-0.142809	0.586765	0.231536
Rbm12		0.714963	-0.0152621	0.980352	0.00861803
Pkp3		0.0316635	-0.840752	0.0401862	1.39592
Mbnl2		0.630382	0.316624	0.210494	0.67676
Gps1		0.830262	0.497526	0.324863	0.4883
Prpf6		0.421117	-0.188391	0.649108	0.187683
Rbm25		0.609441	0.208194	0.615378	0.210858
Ilvbl		0.41597	0.843896	0.0967874	1.01418
Adrm1		0.795217	0.735134	0.654378	0.184171
Lck		3.1619e-05	2.26383	0.150217	0.82328
Carhsp1		0.0583287	1.01591	0.113164	0.946293
Dcun1d1		0.012284	5.30485	9.4545e-05	4.02436
Ctsf		0.716843	-0.211704	0.818342	0.0870654
Ppp1r14c		0.86614	-0.18293	0.86657	0.0621964
Hsd17b8		0.0828169	-2.19157	0.0807652	1.09278
Pcyt1a		0.251876	0.867429	0.151006	0.821004
Ppp1r14a		0.845659	-0.982135	0.613166	0.212422
Uba3		0.814071	0.236387	0.773671	0.111444
Rpsa		0.363727	-0.514082	0.299653	0.523382
Ap3m1		0.283732	0.478681	0.11025	0.95762
Arhgap45		0.078135	0.245347	0.643988	0.191122
Txndc17		0.417797	-0.36933	0.04941	1.30619
Mpdu1		0.298144	0.822394	0.182602	0.738496
Tubb2a		0.0579541	0.664789	0.132686	0.877175
Sephs1		0.754793	0.479194	0.193422	0.713494
Pgm5		0.0763006	-0.227149	0.788542	0.103175
Gga1		0.0448932	1.41527	0.11419	0.942372
Psma8		0.00233181	-0.312049	0.698815	0.155638
Col11a1		0.573553	0.818881	0.463176	0.334254
Bnip1		0.0289187	-1.07011	0.450213	0.346582
Snx27		0.210183	0.475659	0.160773	0.793788
Slc30a7		0.683265	0.876049	0.00620826	2.20703
Slc3a2		0.760817	-0.326689	0.165836	0.780322
Avil		0.129073	-0.99619	0.151087	0.820772
Soat1		0.174553	1.0774	0.0116517	1.93361
Atp6v1h		0.811696	0.840031	0.0384478	1.41513
Pla2g7		0.556825	-0.0986804	0.857442	0.0667953
Krt2		0.614021	-1.68342	0.0160379	1.79485
Prdx1		0.597647	-0.25538	0.256156	0.591496
H2-Ab1		0.708673	1.80255	0.00382283	2.41762
Irf2bp2		0.816487	-0.149281	0.872934	0.0590185
Dstn		0.251454	-0.408098	0.38179	0.418175
Serpinb12		0.238794	0.93317	0.231537	0.63538
Ppp2cb		0.177203	-0.350182	0.462446	0.334939
Plin3		0.188887	-0.0051531	0.986566	0.00587374
Themis2		0.514589	4.7836	0.00276611	2.55813
		0.180784	-1.28135	0.00957569	2.01883
P3h1		0.0318255	-1.26064	0.133901	0.873217
Stat2		0.321509	4.12221	0.00090195	3.04482
Cyc1		0.887795	-1.08658	0.00404613	2.39296
Dpp3		0.592287	-0.715293	0.00479231	2.31946
Bri3bp		0.861946	1.29478	0.0148128	1.82936
Cmtr1		0.423925	1.28217	0.0587602	1.23092
Epb42		0.0322207	0.196622	0.53595	0.270876
Hagh		0.872472	-0.995494	0.0272428	1.56475
Tns3		0.855532	2.1074	0.00239737	2.62026
Rnase4		0.451727	2.33113	0.0709244	1.1492
Hddc2		0.0614226	-2.08131	0.0995249	1.00207
Ndufb2		0.017589	-3.16429	0.133979	0.872963
L3hypdh		0.067485	-0.417902	0.552973	0.257296
Psmd8		0.00380604	-0.180457	0.400771	0.397103
Praf2		0.398432	1.13343	0.170529	0.768201
Snap91		0.305895	1.71121	0.230459	0.637407
Xpo1		0.0176601	-0.342495	0.569172	0.244756
Hmgcll1		0.892426	-1.89715	0.434871	0.361639
Nsdhl		0.203524	-1.17158	0.00962401	2.01664
Snx9		0.24298	0.0562653	0.951473	0.0216035
Rpl10l		0.692602	-0.685018	0.521258	0.282947
Vcp		0.214866	-0.110622	0.702119	0.153589
Ap1b1		0.710576	-0.964131	6.8631e-05	4.16348
Mia2		0.732337	-0.481785	0.221429	0.654765
Eif3a		0.00066517	-0.0203776	0.911405	0.0402885
		0.373345	-0.755109	0.591759	0.227855
Nudt9		0.00530133	-1.79007	0.18473	0.733462
Atp5pb		0.00042114	-1.14265	0.0926246	1.03327
Cog4		0.098392	-2.21852	0.0201361	1.69602
F10		0.00073121	-0.272872	0.859662	0.0656722
Snrnp200		0.358886	0.546058	0.00650447	2.18679
Whrn		0.600928	0.45283	0.275277	0.56023
Cand2		0.0006039	-4.32413	0.0631822	1.19941
Wasl		0.0282692	-4.31672	0.0306533	1.51352
Lrpap1		0.00120756	1.50299	0.0276065	1.55899
Was		0.782414	4.37678	0.0045755	2.33956
Spr		0.0925413	-0.717825	0.0114493	1.94122
Rad21		0.169482	0.675305	0.0207576	1.68282
		0.00367079	-2.98401	0.160512	0.794492
Brd4		0.561639	0.337763	0.330139	0.481303
Apoc1		0.201281	0.46771	0.356033	0.44851
Anxa7		0.433713	-0.371305	0.0912633	1.0397
Msn		0.247456	1.04087	0.0765757	1.11591
Tlk2		0.00977715	-1.20858	0.231981	0.634547
		0.450283	-0.0624507	0.832765	0.0794775
Rabif		0.842103	0.783525	0.619618	0.207876
Scyl2		0.181177	-1.07689	0.407194	0.390198
Apoc2		0.0926571	2.58267	0.0544883	1.2637
Upp1		0.075859	0.9565	0.00212363	2.67292
Ywhah		0.0892587	-0.782338	0.493082	0.307081
Dpysl2		0.517007	0.270841	0.0463306	1.33413
Chi3l1		0.164517	-1.06812	0.0578664	1.23757
		0.998821	4.61905	0.0004087	3.3886
Ogn		0.270513	-0.185726	0.384058	0.415604
Zc3h15		0.481522	0.371268	0.772431	0.11214
Sgta		0.0962695	1.92199	6.677e-05	4.17542
Rab32		0.889647	0.540805	0.172356	0.763574
Ppp1r8		0.821686	0.773031	0.122067	0.913401
Snx17		0.00822975	-0.956014	0.513335	0.289599
Fermt3		0.992839	1.4015	0.00141086	2.85052
Dnajc9		0.0114968	1.67705	0.103368	0.985614
Serpina3b		0.0118092	-2.68711	0.0577997	1.23807
Sub1		0.431608	0.0550212	0.867235	0.0618632
H2-Aa		0.798955	1.93618	6.9619e-05	4.15728
Cyp51a1		0.594671	-0.659119	0.10239	0.98974
Dynlt3		0.703313	0.311882	0.87281	0.0590803
Esyt1		0.422681	0.390921	0.0223368	1.65098
Glrx3		0.16746	-0.52245	0.145593	0.836859
Nudcd3		0.00254568	-2.1595	0.241316	0.617415
Homer3		0.475947	-4.86403	0.00183944	2.73531
Myo7a		0.134709	2.36366	0.0094006	2.02684
Upf1		0.159175	-0.996785	0.00284952	2.54523
Cpped1		0.353739	-0.574783	0.016229	1.78971
Btf3l4		0.761428	0.328626	0.349263	0.456847
Fmod		0.59454	3.07401	0.0432892	1.36362
Fam114a2		0.0579006	-0.351108	0.158778	0.79921
Ca13		0.728056	-0.179475	0.583245	0.234149
Septin6		0.612633	0.658323	0.107555	0.968371
Acyp2		5.7249e-05	-3.48531	0.0880104	1.05547
Syap1		0.0822863	0.631623	0.106878	0.97111
Fnip2		0.147744	2.85893	0.15574	0.807601
		0.632903	-0.214059	0.436298	0.360217
Gstt2		0.829613	0.103601	0.678866	0.168216
Prkcsh		0.865869	0.18625	0.0461059	1.33624
Cdk2		0.928078	1.50105	0.226486	0.644959
Ttc28		0.947491	-0.539516	0.0268972	1.57029
Usp11		0.757488	0.604971	0.157081	0.803878
Ahcyl1		8.674e-05	-2.29694	0.325086	0.488002
Chmp4b		0.490551	2.85884	0.0822299	1.08497
Eif3g		0.870776	-0.16895	0.558325	0.253113
Pdpr		0.52008	-1.05122	0.0355299	1.44941
Fth1		0.265601	-0.29594	0.553626	0.256784
Acbd3		0.0981845	0.374541	0.220049	0.65748
H2az1		0.0372503	0.00316107	0.990663	0.00407394
Mpp1		0.904378	2.26327	0.0305955	1.51434
Tmem87a		0.854292	0.800721	0.0005445	3.26401
Fundc2		0.609813	-1.02575	0.0798335	1.09781
Psmd4		0.338103	-0.206941	0.281809	0.550044
Cavin1		0.123526	-1.66214	0.0212394	1.67286
Irgm1		0.871488	1.97716	8.0085e-05	4.09645
Lyn		0.475193	0.824237	0.0437736	1.35879
Ano10		0.0281546	-0.425269	0.132742	0.876991
Snrpd3		0.00936064	1.09247	0.257683	0.588914
Magohb		0.0292397	0.137161	0.581385	0.235536
Mup17		0.329623	-1.09341	0.644569	0.190731
Tas2r113		2.1218e-05	-2.3736	0.138291	0.859205
Gpx3		0.916739	0.151567	0.276243	0.558708
Csk		0.570152	0.730966	0.035943	1.44439
Hist1h2af		0.80445	-0.217635	0.573531	0.241443
Cd34		0.00120621	-1.74791	0.150454	0.822596
C1rl		0.983888	0.498033	0.523147	0.281377
Elovl4		0.00537228	-2.82944	0.122747	0.910988
S100a4		0.865171	-0.617303	0.0469125	1.32871
Colec11		0.309247	1.50687	0.0492458	1.30763
Ppp1cc		0.00844263	0.0597731	0.757631	0.120542
Nras		0.00060869	-2.94367	0.175794	0.754995
Kctd12		0.177889	0.646093	0.0657899	1.18184
Ssc5d		0.92116	0.283229	0.542976	0.265219
Strn3		9.7196e-05	-1.70557	0.08683	1.06133
Tnni1		0.240275	-1.91165	0.0260831	1.58364
Ndufb6		0.0299374	-1.41992	0.171755	0.76509
Mob4		0.641174	-1.71157	0.23125	0.635918
Abat		0.189224	-1.93928	0.052365	1.28096
Irf6		0.236014	0.413238	0.440756	0.355802
Mtco2		0.991648	-0.78548	0.0665804	1.17665
Rpa2		0.588007	0.277404	0.76186	0.118125
Kpna2		0.980761	-0.0237989	0.970337	0.0130773
Dcps		0.123995	0.43387	0.0753137	1.12313
Gys1		0.0025389	-1.4475	0.262069	0.581584
Hmgcs1		0.420017	-1.52476	0.00548327	2.26096
Ciapin1		0.0514092	-0.167255	0.555949	0.254965
Hsph1		0.943149	-1.07265	0.00964458	2.01572
Atp1a1		0.533875	-0.781704	0.00152766	2.81597
Dtnb		0.00528012	-1.06911	0.183881	0.735463
Kif5b		0.259543	-0.563768	0.00063853	3.19482
Eml4		0.124912	2.08213	0.0141226	1.85009
Dok2		0.872574	-0.278591	0.76713	0.115131
Krt71		0.697553	-3.17064	0.0350829	1.4549
Calr		0.0523678	0.485123	0.129824	0.886645
Psmf1		0.288984	1.90641	0.044306	1.35354
Cd177		0.250251	0.873138	0.505523	0.296259
Ak3		0.13129	-0.249728	0.61914	0.208211
Ecm2		0.3136	0.350558	0.50063	0.300483
Stt3a		0.6014	0.993787	0.00022226	3.65314
Fyb1		0.988472	3.13678	0.00058369	3.23381
Bop1		0.9494	-0.442046	0.73763	0.132162
Atp5pd		0.32587	-1.37138	0.0029222	2.53429
Psma7		0.0192306	-0.261123	0.527035	0.278161
Snapin		0.368446	0.44087	0.481209	0.317667
Ppm1g		0.714305	0.299663	0.115811	0.936251
Eci2		0.142718	-0.757577	0.00203941	2.6905
Anxa11		0.809325	-0.295774	0.121283	0.9162
Pik3r4		0.588313	0.48804	0.0570811	1.24351
Cnot9		0.00295364	0.028608	0.952886	0.0209593
Pdha1		0.809546	-0.93153	0.0029806	2.5257
Rasl2-9		0.0729224	0.667224	0.0407081	1.39032
Ctsc		0.971252	0.649949	0.151657	0.819139
Slc29a1		0.76731	-0.990894	0.064245	1.19216
Rsu1		0.0241645	0.163901	0.735061	0.133677
Ralb		0.0111611	-0.650456	0.439301	0.357237
Cdk13		4.763e-05	-2.99116	0.249551	0.60284
Kif3a		0.644051	0.24929	0.752552	0.123464
Nptn		0.00055911	0.945949	0.163579	0.786273
Cct6b		0.00104833	-1.46542	0.12665	0.897394
Mup6		0.334103	-1.08209	0.646775	0.189247
Gnat3		0.20293	0.00685746	0.978571	0.00940787
Ywhaq		0.977873	0.277491	0.378918	0.421455
Acot8		0.0788948	-0.0550204	0.92322	0.0346947
Eif2b1		0.079309	-2.60787	0.0009004	3.04557
Sod1		0.0166636	-1.224	0.154697	0.810517
Qki		0.00066289	-1.8917	0.177384	0.751087
Luc7l		0.158258	-0.667319	0.58723	0.231192
Gpnmb		0.11697	2.5508	0.00022034	3.6569
Rras2		0.61381	-1.58847	0.30528	0.515302
Fgfr2		4.5514e-05	-3.03187	0.248763	0.604214
Gstk1		0.262643	-1.06633	0.306643	0.513367
Mccc2		0.188758	-1.78614	0.0116214	1.93474
Eef1g		0.263814	-0.083977	0.559189	0.252442
Mup4		0.818862	0.231041	0.769625	0.113721
Pbxip1		0.00745319	-1.89567	0.0680206	1.16736
Ccdc25		0.012077	0.0696896	0.951409	0.0216327
Exosc8		0.446964	-1.68673	0.117331	0.930586
Csnk2a1		0.433501	0.671576	0.431033	0.36549
Cacnb4		0.0190322	-2.33149	0.0637053	1.19582
Lasp1		0.0152256	1.33728	0.125259	0.90219
Pdlim1		0.425713	-0.0683255	0.724458	0.139987
Clasp1		0.00074367	0.054613	0.833793	0.0789418
H2-Eb1		0.910395	3.14584	0.00085274	3.06918
Mrps30		0.132786	-0.901269	0.0688706	1.16197
Stx8		0.122104	-0.0730115	0.695887	0.157461
Aspa		0.0101494	-2.15867	0.186678	0.728906
Ist1		0.195913	0.0465007	0.805257	0.0940654
Ptk7		0.109772	0.765923	0.00493585	2.30664
Bola2		0.00549356	-0.541182	0.526566	0.278547
Ebp		0.0389769	-0.307548	0.517594	0.286011
Arhgap10		0.199078	2.83464	0.0691377	1.16029
Ncf1		0.103946	0.494988	0.585124	0.232752
Chdh		0.0119443	0.0349327	0.920543	0.0359559
Ica		0.931514	-0.857093	0.0473284	1.32488
Ssrp1		0.287499	0.38023	0.30577	0.514605
Snrpb2		0.870565	0.565024	0.738102	0.131884
Vps25		0.565513	-0.125504	0.679899	0.167556
Tgoln2		0.954777	0.011192	0.993968	0.00262752
Clu		0.129243	0.133723	0.784544	0.105382
Cadm3		0.817863	0.231071	0.824375	0.0838751
Clta		0.51562	-0.79683	0.00020358	3.69127
Entpd1		0.602179	-0.641777	0.011838	1.92672
Sf3a1		0.0345051	-0.221929	0.34056	0.467807
Kif3b		0.755147	0.551896	0.0467212	1.33049
Pank1		0.0219713	-2.04576	0.299291	0.523906
Aoc2		0.0153126	-2.41644	0.169838	0.769966
Snap29		0.0644223	0.516838	0.283462	0.547505
Ttll12		0.980547	0.304233	0.157696	0.802179
Arhgef1		0.0720448	1.40987	0.00192508	2.71555
Sgpl1		0.0544144	0.169549	0.602413	0.220106
Fbxl7		0.185772	-0.274286	0.0285196	1.54486
Nlrx1		0.127602	-0.405114	0.214048	0.66949
Aldh6a1		0.0431891	-1.69533	0.028787	1.5408
Pa2g4		0.0816434	-0.263352	0.247467	0.606483
Lss		0.33133	-0.92323	0.237447	0.624434
Atl3		0.199254	0.0746824	0.754663	0.122247
Lzic		0.0888394	0.58483	0.171004	0.766994
Sprr1a		0.167224	-0.779095	0.274407	0.561605
Stk4		0.0114661	1.32016	0.0616929	1.20976
Scel		0.424095	-1.18925	0.0132848	1.87664
Cep57		0.173716	0.514849	0.268838	0.570509
Tmed5		0.123448	-0.196331	0.489037	0.310659
Hspa1a		0.966132	-0.308313	0.0245876	1.60928
Snd1		0.0086451	0.128301	0.653945	0.184458
Polr2g		0.664696	-0.276884	0.769601	0.113734
Tpi1		0.0573634	-1.31643	0.0133015	1.8761
Blk		7.9961e-05	-2.26729	0.306538	0.513515
Acot4		5.169e-05	-4.43182	0.105042	0.978638
Pxmp4		0.629834	-2.16184	0.0915801	1.0382
Dbi		0.0890559	-2.18568	0.00086225	3.06437
Bcr		0.86702	1.87055	0.140555	0.852153
Hsd17b4		0.00842758	-1.12028	0.0480483	1.31832
Sec61a1		0.210627	0.675657	0.00312419	2.50526
C1ra		0.0560014	1.61077	0.0727115	1.1384
Fabp3		0.00028417	-4.35262	0.0458665	1.3385
Hist2h2bb		0.871505	0.347821	0.646375	0.189516
Icam1		0.482811	0.241181	0.130968	0.882836
Itgam		0.00807282	-1.80151	0.064698	1.18911
Paox		0.281544	0.543365	0.469183	0.328658
Taldo1		0.00536845	-0.621089	0.196109	0.707502
Tapbp		0.663515	2.77257	4.5065e-07	6.34616
Rpl4		0.00201787	-0.236593	0.686099	0.163613
Epha5		4.8512e-05	-3.42327	0.162553	0.789005
Fam50a		0.0110483	-0.0624281	0.944052	0.0250041
Vcpip1		0.536077	0.444267	0.79831	0.0978283
Bdh1		0.635139	0.0181443	0.958751	0.0182943
Mak		4.6167e-05	-3.01792	0.249151	0.603538
Comt		0.775882	-0.545453	0.204324	0.68968
Dnajc8		0.244498	-0.159951	0.724182	0.140152
Lyz1		0.00019139	1.06922	0.292139	0.534411
Rpa1		0.972707	0.502638	0.427267	0.369301
Chil4		0.156176	-1.93015	0.272317	0.564925
Fgd4		0.0150886	1.28487	0.203849	0.690691
Casd1		0.242155	-0.810728	0.00490606	2.30927
Psmd12		0.691508	-0.0151811	0.949142	0.0226688
C1qa		0.0885044	2.04488	0.00238146	2.62316
Ano6		0.25655	-0.0504023	0.857342	0.0668461
Obp1a		0.613007	-0.686092	0.57464	0.240604
Tppp		0.93057	0.3841	0.689034	0.161759
Fus		0.0103935	-0.228743	0.771668	0.11257
Nfu1		0.877896	0.69004	0.188819	0.723954
H2bc21		0.013452	0.0965808	0.837437	0.0770479
Krt73		0.0610831	-1.60977	0.0597283	1.22382
Birc6		0.0878418	0.78443	0.449434	0.347334
Gstm1		0.126791	-0.836514	0.0471352	1.32665
Stat3		0.0766387	0.527509	0.00626854	2.20283
Rab3a		0.843634	-0.915525	0.523176	0.281352
Rpl37a		0.471453	1.11774	0.432	0.364516
Mpc1		0.0341212	-2.13149	0.178188	0.749122
Mapk3		0.33604	0.0266368	0.935204	0.0290935
Nrdc		0.414946	0.371957	0.0613548	1.21215
Afm		0.963783	0.265926	0.566018	0.247169
Kifap3		0.254199	0.717845	0.46707	0.330618
Man2b2		0.0542357	-0.861091	0.0624181	1.20469
Shc3		0.891597	-0.142553	0.691495	0.160211
Cltc		0.95435	-0.129929	0.159535	0.797144
Arpc1b		0.321474	1.19674	0.00421762	2.37493
Hypk		0.16584	0.181519	0.722468	0.141181
Timm13		0.00908598	-0.616044	0.0279497	1.55362
Nmt2		0.0443828	-0.768451	0.527438	0.277828
H2bc12		0.0121665	0.0946328	0.841129	0.0751374
Cul3		0.00189297	-0.0204354	0.951119	0.021765
Commd8		0.00233238	-3.07955	0.0648541	1.18806
Cygb		0.340569	0.11128	0.753299	0.123033
Inpp1		0.931234	0.782193	0.0157843	1.80177
Afg3l2		0.322199	-0.482071	0.0100368	1.9984
Trappc6b		0.352847	0.374227	0.180795	0.742815
Thbs2		0.413793	4.66024	0.00024575	3.6095
Ggh		0.41053	-0.366527	0.465763	0.331835
		0.365788	-0.766635	0.588255	0.230434
S100a8		0.923715	0.893982	0.120634	0.918529
Lamtor3		0.0206908	0.300782	0.61186	0.213348
Lama3		0.998087	-0.0193593	0.981997	0.00788963
Nup93		0.386525	-0.102419	0.428315	0.368237
Sphk2		0.537696	-0.611718	0.556832	0.254276
Islr		0.78096	1.84103	0.0070611	2.15113
Gda		0.894794	0.0487165	0.870552	0.0602051
Col14a1		0.877155	1.10926	0.00593384	2.22666
Atp6v0d2		0.105804	-1.77792	0.0514891	1.28828
Gopc		0.299052	0.336519	0.484578	0.314637
Hspa4		0.0393917	-0.445298	0.294811	0.530457
Prpf8		0.00156251	0.134505	0.577373	0.238544
Ube2d3		0.151379	0.192423	0.433493	0.363018
Zzef1		0.660771	0.992811	0.262433	0.580982
Ube2m		0.089505	-0.570212	0.23835	0.622785
Jph1		0.00013041	-0.340792	0.791843	0.101361
H2-Aa		0.875492	1.96393	5.3471e-05	4.27188
Rab11b		0.0124595	-0.418095	0.262726	0.580497
Ppid		0.0506429	-0.336358	0.271468	0.566282
Hsd17b11		0.0303965	0.827517	0.158165	0.800889
Fam98b		0.00780721	-0.541294	0.221211	0.655192
Capza1		0.0632661	0.481662	0.228426	0.641255
Actl6a		0.0209917	0.086234	0.716616	0.144714
Gfus		0.00440577	-0.437741	0.465135	0.332421
Ncf4		0.289652	2.04653	0.0063814	2.19508
Pigr		0.346056	-0.0517914	0.848257	0.0714725
Bpnt1		0.0168372	-2.49532	0.129082	0.889135
Tia1		0.0105445	-2.15414	0.274644	0.561231
Fabp9		0.00116358	-2.92895	0.0490717	1.30917
B4galt5		0.697905	1.05234	0.00748415	2.12586
Endog		0.780533	-0.552941	0.145254	0.837871
Rpl5		0.0152081	-1.20091	0.127441	0.894691
Sra1		0.699488	0.280019	0.412417	0.384663
Wnk2		0.445669	1.23483	0.0034077	2.46754
Exoc4		0.132632	0.866896	0.00633559	2.19821
Asrgl1		0.351975	-0.778945	0.00814595	2.08906
Serpini2		0.0894097	0.130443	0.801964	0.095845
Pmpcb		0.00013258	-3.04745	0.171267	0.766326
Ubl4a		0.032945	-0.873668	0.0442066	1.35451
Nme2		0.205277	0.130781	0.692176	0.159783
Tbl1xr1		0.679787	-0.336369	0.742921	0.129058
Zw10		0.015733	-1.60605	0.152107	0.817851
Mogs		0.661011	0.770989	0.00062243	3.20591
Bak1		0.169987	0.889057	0.304046	0.517061
Syne3		0.308486	1.10843	0.00325872	2.48695
Apeh		0.0466186	-0.62068	0.156663	0.805034
Psme1		0.0529028	1.20505	4.5655e-06	5.34051
Pcyox1		0.310106	-0.232597	0.728542	0.137546
Mbl1		0.678117	1.21124	0.0105251	1.97777
Eif4e		0.0822957	-0.335193	0.460345	0.336917
Rtn4		0.00090957	1.66134	0.214494	0.668585
Chchd3		0.066548	-0.895099	0.0146782	1.83333
Myl6b		0.00174616	-3.35627	0.118281	0.927087
Ezr		0.117375	0.0582328	0.408052	0.389285
Ndel1		0.140112	0.0441155	0.883934	0.0535801
Anp32c		0.0854379	0.23965	0.147815	0.830281
Ca1		0.264231	-0.807479	0.149362	0.82576
Spp2		0.00697605	2.67665	0.0849251	1.07096
Abraxas2		0.0223024	0.222203	0.133511	0.874484
Eif3b		0.660941	-0.131887	0.362708	0.440443
Tnpo3		0.763188	-0.0913323	0.745013	0.127836
Csf1r		0.0511519	-0.146213	0.777901	0.109076
Tjp1		0.393607	-0.05601	0.74323	0.128877
Gsdmc3		0.296257	-0.542298	0.624289	0.204614
Flot2		0.11123	-2.40133	0.0127481	1.89455
Mast3		0.00977715	-1.20858	0.231981	0.634547
Hspa12b		0.807489	-0.976354	0.045824	1.33891
Jchain		0.0247894	-1.44654	0.00984479	2.00679
Epha6		2.8266e-05	-3.33639	0.176117	0.754199
Tagln2		0.708806	0.309975	0.164481	0.783884
Psma4		0.00174782	-0.790531	0.201562	0.695591
Gsto1		0.0262729	-1.07545	0.171786	0.765013
Ago1		0.957916	0.64	0.486295	0.313101
Rbbp9		0.00201691	-1.43385	0.25928	0.586231
Snap23		0.370947	0.901336	0.00176647	2.75289
Prdx4		0.370066	1.05907	0.00321122	2.49333
Sec13		0.159259	-0.316885	0.504091	0.297491
Kpna1		0.984144	-0.222845	0.502641	0.298742
Eng		0.560125	1.70386	0.110002	0.958598
Ddx46		0.312429	0.358374	0.246987	0.607326
Dab2		0.0419114	-2.06425	0.333684	0.476665
Trmt112		0.288969	-0.941892	0.0678952	1.16816
Galm		0.594091	0.169349	0.54577	0.26299
Sec31b		0.0959715	-0.67504	0.0121663	1.91484
Thbs4		0.248372	2.40749	0.0134882	1.87005
Rab5c		0.588921	0.348847	0.0637441	1.19556
Crat		0.0212542	-2.25455	0.00774518	2.11097
Pglyrp2		0.648789	1.6325	0.0942012	1.02594
Obscn		0.427819	0.276253	0.713638	0.146522
Cryab		0.327941	-4.12052	0.00321036	2.49345
Slc25a11		0.0489534	-1.65319	0.0234144	1.63052
Mpo		0.9746	0.557316	0.243611	0.613304
Abcf1		0.582135	0.175161	0.476749	0.321711
Pycr2		0.0192816	-0.436153	0.532103	0.274004
Egfr		0.204355	0.61894	0.273244	0.56345
Nckap1		0.00276292	-0.929422	0.157101	0.803822
Ruvbl1		0.355366	-0.0336682	0.86597	0.062497
Dnajb6		0.409962	1.40818	0.292761	0.533487
Adi1		0.0198227	-1.87623	0.227121	0.643742
Picalm		0.941721	-0.142783	0.729817	0.136786
Scara5		0.0952576	-0.547326	0.346013	0.460907
Cavin3		0.822164	-1.03281	6.6455e-05	4.17747
Cyfip1		0.302968	0.49232	0.0347499	1.45905
Exosc9		0.309622	2.62614	0.0302408	1.51941
Eif3f		0.456651	0.109312	0.602752	0.219862
Prpsap2		0.524314	-0.149164	0.583738	0.233782
Xdh		0.215435	0.421163	0.0352543	1.45279
Klkb1		0.488685	-0.359342	0.409446	0.387804
Prph		0.555694	-1.13824	0.427223	0.369345
Ahcyl2		0.00455637	-5.93807	0.122138	0.91315
Map2k1		0.0106459	0.263206	0.230561	0.637214
Arpc4		0.170653	0.655183	0.00515191	2.28803
Ap1m1		0.937943	0.511386	0.0239024	1.62156
Mapk12		0.345808	-0.486719	0.016534	1.78162
Gfpt1		0.124094	1.54447	3.4652e-05	4.46027
Ube2k		0.0200462	-0.220344	0.674081	0.171288
Hck		0.518281	1.10869	0.140055	0.853701
Tgtp2		0.454096	5.6295	3.8287e-05	4.41695
Eif3i		0.00579133	-0.77855	0.241468	0.61714
Cdk17		4.3996e-05	-3.0634	0.248082	0.605405
Ap3b1		0.377726	0.222014	0.377093	0.423551
Rad50		0.423241	0.579461	0.405607	0.391894
Sh3d21		0.253166	-1.17711	0.512855	0.290005
Prdx5		0.358198	-0.0190156	0.960026	0.0177168
Ltbp4		0.926013	1.28071	0.104931	0.979095
Mbp		0.670554	-2.14789	0.17902	0.7471
Rufy3		0.0382522	-0.821222	0.530167	0.275587
Med15		0.176593	2.22167	0.00442933	2.35366
Atp6v1b2		0.696655	0.419944	0.115475	0.937512
Dsc1		0.775448	-0.262228	0.60445	0.218639
Dop1b		0.0709186	0.782061	0.283024	0.548177
Cd109		0.856679	-0.0761921	0.832734	0.0794938
Acaca		0.0197948	-1.25888	0.0595549	1.22508
Aldh3a1		0.829411	-0.469023	0.151045	0.820895
Col4a2		0.0197541	-2.52018	0.307193	0.512589
Mepce		0.346632	0.620031	0.339262	0.469465
Rrp15		0.108925	0.509425	0.123651	0.907803
Mapre3		0.0146367	0.831792	0.38095	0.419132
Stambp		0.480404	0.474389	0.0791764	1.1014
Jup		0.0381959	-0.581698	0.236487	0.626192
Mrpl53		0.00127715	1.93563	0.0320922	1.4936
Tusc3		0.0187689	-0.36425	0.700101	0.154839
Gsdmd		0.00054666	1.01042	0.0100568	1.99754
Sacm1l		0.817887	-0.0185633	0.874358	0.0583108
Cfdp1		0.392031	-0.112189	0.716349	0.144875
Rbfox3		0.00133611	-0.326028	0.766406	0.115541
RtcA		0.676836	0.249095	0.700806	0.154402
Itga3		0.00743214	-1.56137	0.0204388	1.68955
		0.00158688	-2.4236	0.0642976	1.19181
Gtf2e2		0.791037	2.23171	0.138754	0.857754
Tgm2		0.0948744	-0.618919	0.241216	0.617594
Rps20		0.00179609	0.653079	0.183335	0.736754
Fyco1		0.131011	0.310407	0.491858	0.30816
Pc		0.0180532	-1.7678	0.0557305	1.25391
Eif4g2		0.0715685	-0.208638	0.34107	0.467156
Mylpf		5.2621e-05	-6.52597	0.0424136	1.37249
Surf4		0.961302	0.921399	0.00172781	2.7625
Pfdn5		0.0582434	-0.164417	0.602452	0.220077
Cask		0.542271	0.383549	0.371733	0.429769
Hdgf		0.0166028	0.449555	0.131983	0.879483
Chmp1b1		0.0462759	2.73344	0.144336	0.840627
Rbm39		0.0210302	-0.570274	0.437577	0.358945
Yap1		0.334116	-1.08978	0.0244005	1.6126
Agpat3		0.231814	-1.00536	0.0449848	1.34693
Hmgb1		0.0472344	0.338688	0.53045	0.275356
Safb		0.231594	1.25588	0.0379742	1.42051
Alyref2		0.0298194	-1.31216	0.121614	0.915016
Arhgap30		0.447895	3.04552	0.0461883	1.33547
Esd		0.0714287	0.393748	0.318267	0.497208
Rps29		0.600474	1.39841	0.0346519	1.46027
Emc2		0.00216223	-0.333961	0.697202	0.156641
Ube2g1		0.604635	-0.567178	0.0571225	1.24319
Akr1c18		0.013264	1.28073	0.124534	0.904711
Shc2		0.414387	-0.0806541	0.724991	0.139667
Prg2		0.0445727	-1.66314	0.0225045	1.64773
Drg1		0.15286	0.627727	0.271178	0.566745
Lxn		0.983064	0.297333	0.234664	0.629554
Adam17		0.00360885	-1.39923	0.357947	0.446181
Psmg3		0.100943	1.90069	0.00171365	2.76608
Pcyox1l		0.0794901	0.215646	0.160554	0.794379
Lnpk		0.0582146	1.56514	0.21888	0.659794
Pik3c3		0.701463	0.232069	0.900354	0.0455866
Ndufaf4		0.0780133	-1.12059	0.202633	0.693291
Cyrib		0.12557	0.790743	0.0314903	1.50182
Suox		0.492232	-0.579375	0.22619	0.645526
Tll2		0.819769	2.17092	0.147738	0.830507
Mmp8		0.775537	-0.594028	0.169825	0.769998
Rps5		0.281434	0.0251693	0.788048	0.103447
Fbn1		0.152566	0.888745	0.119038	0.924313
Skap2		0.681125	4.85935	0.00016659	3.77835
Plod3		0.967584	1.04593	0.00329738	2.48183
Akap9		0.00164462	-0.941548	0.605479	0.217901
Cavin2		0.0677803	-0.676675	0.0151561	1.81941
Epx		0.641847	-0.565026	0.284851	0.545382
Stk17b		3.3009e-05	1.22438	0.325541	0.487395
Aldh2		0.275677	-0.705377	0.00285127	2.54496
Pdcl3		0.0729104	0.718356	0.0626796	1.20287
Atp6ap1		0.534073	-0.447652	0.7117	0.147703
Clec3b		0.696552	0.979773	0.00922788	2.0349
Tpp2		0.00316688	-0.651961	0.260583	0.584054
Rab11a		0.0164528	-0.44093	0.269335	0.569707
Krt9		0.00254317	-3.86122	0.0400488	1.39741
Dhrs7		0.223112	-0.706005	0.0115149	1.93874
Pam16		0.00639903	-4.09853	0.102048	0.991197
Tprkb		0.00052897	-0.167224	0.849064	0.0710598
Mrps27		0.00250788	2.23121	0.302605	0.519123
Hspb6		0.100497	-4.77101	0.00594177	2.22608
Renbp		0.0506016	-0.201712	0.619355	0.20806
Add1		0.333573	-0.424581	0.0665615	1.17678
Gorasp2		0.556293	0.0938781	0.605636	0.217788
Stbd1		0.177577	-3.54529	0.0058944	2.22956
Rab39a		0.783744	0.0794101	0.528174	0.277223
Exosc7		5.4178e-05	3.92677	0.00222432	2.6528
Rab44		0.219252	-2.47372	0.00165196	2.782
Bbox1		0.561756	-1.04995	0.121773	0.91445
Abcg2		0.0604869	0.459053	0.223429	0.650861
Poglut2		0.93577	0.573642	0.121018	0.917149
Cdh1		0.132495	-1.28506	0.0629323	1.20113
Srms		0.0684114	-0.998129	0.130327	0.884965
Srl		0.00085808	-3.67637	0.0549563	1.25998
Cyp4f3		0.0829583	1.24376	0.0981712	1.00802
Denr		0.0750232	0.852728	0.0167249	1.77664
Tnnc2		4.6598e-05	-5.5779	0.0417983	1.37884
Gatad2a		0.511313	0.738168	0.567986	0.245663
Col4a3		0.00501798	-1.18339	0.402831	0.394877
Vps35		0.011304	-0.0720011	0.437209	0.359311
Akr1b7		0.553129	1.19037	0.0120945	1.91741
Tnfaip8		0.98718	1.56791	0.376928	0.423741
Scrn2		0.746276	-0.543068	0.110144	0.958039
Nucb2		0.345541	0.0796084	0.772416	0.112149
Atp6v1a		0.882831	0.229825	0.0507202	1.29482
Rin3		0.0793738	0.579482	0.0859614	1.0657
Eif1		0.0496829	0.691483	0.688982	0.161792
Znf207		0.113331	-0.803981	0.0152686	1.8162
Bax		0.0179985	2.02019	0.0251234	1.59992
Lsm5		0.613869	0.452954	0.224123	0.649514
Cpd		0.452184	-1.29488	0.00766139	2.11569
Get4		0.548201	0.0443997	0.808826	0.0921451
Cryz		0.0526699	0.0636647	0.869321	0.06082
Gak		0.194195	0.446244	0.288969	0.539149
Tnnt3		0.00061004	-2.82234	0.0238202	1.62305
Cdk15		4.6114e-05	-3.01941	0.249072	0.603675
Dag1		0.00463622	-2.41258	0.222233	0.653192
Crkl		0.688494	0.936647	0.129042	0.889268
Tram1		0.0714451	-0.476713	0.529772	0.275911
Dna2		0.812822	0.160062	0.59229	0.227465
Nucb1		0.942069	0.334189	0.0139863	1.8543
Ckap5		0.416659	0.0663386	0.910371	0.0407814
Rps10		0.131588	0.424753	0.50765	0.294435
Akt3		0.00011243	-2.85049	0.190102	0.721012
Mbd2		0.0320461	2.12026	0.140381	0.852691
Rps6ka2		0.0139514	-0.42583	0.22428	0.64921
Bsg		0.158081	-1.37219	0.00679526	2.16779
		0.112111	0.381855	0.0101917	1.99175
Wdr5		0.318006	1.67543	0.0442844	1.35375
Eif2b5		0.868768	0.182688	0.550535	0.259215
Snrpd1		0.496088	0.20588	0.718145	0.143788
Nyap1		0.00036128	-3.4	0.214394	0.668788
Mtpn		0.141162	0.414059	0.0407769	1.38959
Nefm		0.537338	-1.29965	0.372426	0.42896
Sntb1		0.0372916	-3.49892	0.0197902	1.70355
Plxna1		0.0466636	3.93102	0.00792039	2.10125
Slit3		0.487091	0.464122	0.367954	0.434207
Gss		0.217035	-1.05307	0.00663903	2.1779
Slc2a3		0.0221844	-0.851976	0.52334	0.281216
Ankrd13a		0.886696	0.461602	0.382784	0.417046
Evpl		0.0084817	-0.580301	0.0752233	1.12365
Paxbp1		0.948934	2.33733	0.220775	0.65605
Armc6		0.0058657	-0.124868	0.881417	0.0548183
Rai14		0.590147	0.56628	0.0520038	1.28397
Pla2g4e		0.363264	0.177743	0.205034	0.688175
Rab13		0.0383417	-0.120699	0.604653	0.218494
Mrc2		0.792721	0.906627	0.0221637	1.65436
Ccar2		0.264985	-0.85614	0.0994233	1.00251
Srm		0.222367	0.0991625	0.756715	0.121068
Snrnp70		0.00054542	-1.16798	0.42277	0.373896
Farp1		0.553679	1.38718	0.0599412	1.22227
Mfge8		0.0107174	0.269693	0.774241	0.111124
Ap1g2		0.0631771	-0.842351	0.125146	0.902585
Nt5c3a		0.0779692	-0.0651217	0.787177	0.103928
Snrpd2		0.0362447	0.299057	0.545273	0.263386
Fah		0.213735	-0.050257	0.960001	0.0177282
Ddx49		0.00065822	-3.38216	0.178469	0.748438
H2-Eb1		0.713159	1.53904	0.00329905	2.48161
Rps13		0.0529043	0.0333945	0.954225	0.0203492
Cd248		0.350849	0.410953	0.296373	0.528161
Vapb		0.223471	0.14482	0.531817	0.274238
Hrnr		0.173177	-0.836749	0.407245	0.390144
Smurf1		0.11671	-0.108162	0.703039	0.15302
Mtr		0.0195953	2.00917	0.201041	0.696715
Tpr		0.152634	-0.155184	0.29983	0.523125
Fhl1		0.0753267	-5.07038	9.9025e-05	4.00425
Vdac1		0.395472	-0.947891	0.0261139	1.58313
Epb41l2		0.343164	0.155729	0.550127	0.259537
Ankrd28		0.372113	-0.611984	0.0007303	3.1365
Blvrb		0.380218	-0.501852	0.00815264	2.0887
Apoo		0.00327432	-1.58079	0.193585	0.713128
Sts		0.0183451	-0.248594	0.690481	0.160848
Ndufb11		0.420306	-1.08402	0.00424703	2.37191
Flg		0.518358	-0.248474	0.655127	0.183675
Fbll1		0.499612	0.238066	0.210179	0.677411
Csnk2b		0.0511117	0.0920818	0.916266	0.0379786
Met		0.0684114	-0.998129	0.130327	0.884965
Hspa14		0.605482	-0.56163	0.0855514	1.06777
Krt26		0.54845	-3.76377	0.0528345	1.27708
Phb		0.0946225	-0.477642	0.00398487	2.39959
Nelfcd		0.392523	1.70859	0.0956498	1.01932
Dnaja1		0.938647	-0.736304	0.025571	1.59225
Ak4		0.00776797	-1.37567	0.122283	0.912633
Uba52		0.0802066	-0.568543	0.21885	0.659854
Cybc1		8.6486e-06	1.35056	0.174519	0.758157
Rcsd1		0.525583	2.65569	0.0298905	1.52447
Slc25a13		0.593939	0.0556987	0.913242	0.0394143
Slc2a1		0.31224	0.54108	0.107914	0.966921
Itpa		0.0163346	-0.205622	0.619	0.208309
Rela		0.0481722	0.225825	0.740186	0.130659
Glg1		0.154344	0.90626	0.0265404	1.57609
Commd5		0.916184	-0.263703	0.422665	0.374004
Amdhd2		0.127559	0.168008	0.670937	0.173318
Hip1r		0.154207	-0.447523	0.243609	0.613306
Ap1m2		0.00017658	-5.6875	0.00609382	2.21511
Tars1		0.0618225	1.42509	0.00074512	3.12777
Tma7		0.287566	2.06248	0.225725	0.646421
Rab14		0.501168	0.149119	0.139521	0.855361
Hacl1		0.0977737	-4.58098	1.5117e-05	4.82054
Gstz1		0.00119849	-3.46245	0.0687633	1.16264
Gabarapl2		0.847987	0.306488	0.348518	0.457775
Leo1		0.952406	-0.621664	0.683748	0.165104
Rpl8		0.0925046	-0.158388	0.502704	0.298688
Tmem65		0.17833	0.7363	0.121406	0.915761
Atg5		0.260089	2.07667	0.00047505	3.32326
Hnrnpa1		0.214457	-0.212538	0.515597	0.28769
Yes1		0.956386	-0.407636	0.052644	1.27865
Lonp1		0.115094	-0.704254	0.147153	0.832231
Lpcat1		0.130886	0.0476304	0.732765	0.135035
Rps8		0.0136731	-0.386537	0.208115	0.681696
Fam234a		0.0625068	0.655182	0.542983	0.265214
Cops4		0.00906505	-0.617182	0.240454	0.618968
Tbc1d15		0.0999324	0.722799	0.225363	0.647118
Tsg101		0.0481273	0.391586	0.564375	0.248432
Zcchc8		0.825385	0.795496	0.0988355	1.00509
Ykt6		0.312376	0.342025	0.48127	0.317611
Usp15		0.568018	-0.909802	0.0043766	2.35886
Acot1		0.0100818	-2.1624	0.0592781	1.22711
Podn		0.676216	-1.41091	0.0126062	1.89941
Rab11fip2		0.386272	3.86252	0.0040817	2.38916
Rbm8a		0.177152	0.52903	0.409198	0.388066
Bag3		0.323726	-0.538796	0.098913	1.00475
Stip1		0.0488405	-0.0765793	0.697844	0.156242
Sh3glb1		0.168616	0.15866	0.759072	0.119717
Hm13		0.824381	0.523894	0.0453548	1.34338
Crabp2		0.0412734	-1.49994	0.0253824	1.59547
Dhx15		0.418481	0.269366	0.152399	0.817017
Ppp1r3a		0.00108272	-2.91314	0.128575	0.890843
Palmd		0.0485644	-0.438285	0.166791	0.777827
Gsdma2		0.623502	-1.12103	0.00906312	2.04272
Plp2		0.011847	-0.108189	0.747119	0.12661
Pip		0.942935	0.725218	0.518727	0.285061
Srrm2		0.247344	0.395448	0.426326	0.370258
Apex2		9.1354e-05	-3.28782	0.156389	0.805794
Ttc39b		0.520415	1.05802	0.00368969	2.43301
Ik		0.185367	0.251039	0.333432	0.476993
Ap2m1		0.342705	-0.76323	0.0101636	1.99295
Krt74		0.748083	1.49336	0.0238405	1.62269
Nup62		0.813454	0.335264	0.387255	0.412003
Apcs		0.844677	-0.607564	0.600848	0.221236
Poglut3		0.501203	1.16423	0.00550517	2.25923
Plaa		0.0814097	-0.131634	0.339313	0.469399
Hnrnpul2		0.272181	0.0389346	0.781815	0.106896
Ckmt1		0.729976	-0.891978	0.0120453	1.91918
Idh1		0.617463	-0.263597	0.198973	0.701206
F3		0.830718	0.237079	0.832971	0.0793702
Kras		0.00060278	-2.95051	0.175845	0.754871
Fgd5		0.0750763	-0.207394	0.603159	0.219568
Pafah1b1		0.0107019	-0.0958384	0.82596	0.0830409
Plcd4		0.0528853	-3.01943	0.138001	0.860118
Rabgef1		0.802849	-0.508968	0.224389	0.648999
		0.00500984	-4.25024	0.0500873	1.30027
Eef1a1		0.276784	0.0565941	0.79596	0.0991086
Cdc42bpb		0.00676087	-0.955384	0.219864	0.657846
Ear3		0.00947926	-0.652344	0.468763	0.329046
Gadl1		3.0889e-05	-4.15967	0.0793596	1.1004
Hmga1		0.328964	1.12189	0.410253	0.386948
Acot3		0.00015475	-4.72221	0.0920127	1.03615
Rps6ka4		0.488548	0.711984	0.648479	0.188104
P4ha2		0.542805	0.448181	0.147388	0.831538
Ago4		0.561127	0.924072	0.412157	0.384937
Sh3bgr		6.9971e-05	-4.74049	0.0470491	1.32745
Ccdc22		9.2231e-05	-1.09061	0.429368	0.367171
Cd207		0.116321	-4.76648	3.7205e-06	5.42939
Ugt1a1		0.862698	-1.75167	0.228502	0.64111
Aldob		0.101281	0.226392	0.13583	0.867005
Aldh16a1		0.383478	-0.100632	0.493053	0.307107
Mylk		0.64263	-0.426828	0.13264	0.877325
Ptges		0.00872008	-0.655982	0.62121	0.206762
Ddrgk1		0.452325	0.855452	0.254737	0.593908
Gng2		0.47804	0.0910629	0.726698	0.138646
Ahsa2		0.00023958	-2.3472	0.222799	0.652087
		0.202398	0.452117	0.275178	0.560386
S100a11		0.00835559	0.318629	0.394293	0.404181
Nrsn2		0.664694	-0.753339	0.707128	0.150502
Krt36		0.355943	0.278775	0.0346573	1.46021
Ankrd13d		0.362376	0.280463	0.531629	0.274391
Iscu		0.253915	-0.920718	0.156412	0.805731
Gstt1		0.0654082	0.0653926	0.855713	0.0676717
Loricrin		0.52511	0.375855	0.223505	0.650712
Gnpda1		0.523747	-0.439547	0.39384	0.40468
Fignl1		0.0610897	0.149481	0.732832	0.134995
Plcb3		0.698666	-0.472293	0.166592	0.778347
Snrpe		0.011163	0.176344	0.586868	0.23146
Aarsd1		0.15262	-1.19152	0.00808547	2.09229
Adss2		0.221906	-0.664031	0.22749	0.643038
Serpinb1b		0.430517	0.24101	0.415204	0.381738
Klc3		0.00315152	-1.5104	0.0189507	1.72237
Itsn1		0.493718	0.523691	0.154928	0.80987
Cd276		0.521521	1.48352	0.0725564	1.13932
Taok1		0.40282	0.941691	0.4634	0.334044
Gabpa		0.539593	0.641987	0.0164238	1.78453
Tacc1		0.0169848	1.53923	0.196152	0.707408
Crot		0.513213	-0.46224	0.138236	0.859379
Ergic1		0.712604	1.08805	0.0419429	1.37734
Dr1		0.0819988	1.22151	0.00030477	3.51603
Smtnl2		0.0562809	-0.713611	0.0241682	1.61675
Cul1		0.823852	-0.148427	0.696651	0.156985
Atp2a3		0.0403874	1.22688	0.0687913	1.16247
Add3		0.573821	-0.0325391	0.861602	0.0646933
Ca5b		0.00336275	-2.23508	0.172232	0.763887
Cbfb		0.189995	-0.151249	0.706026	0.151179
Pdlim4		0.497949	0.734288	0.0373427	1.42779
Lsm6		0.00025897	1.63046	0.131502	0.881066
Ppa2		0.839684	-0.367065	0.301134	0.52124
Atp1a4		0.132707	-1.9854	0.00886632	2.05226
Mcm4		0.191538	-0.835194	0.321076	0.493393
Pgd		0.0432056	-0.239696	0.29374	0.532037
Mpi		0.209357	-0.684273	0.0232606	1.63338
Gcc1		0.0278895	-1.52521	0.0471002	1.32698
Nif3l1		0.0519622	-0.128488	0.385839	0.413594
Mfap4		0.0933716	-0.485957	0.502563	0.29881
Cfb		0.826559	0.541781	0.14709	0.832416
Fuca1		0.0362649	0.521273	0.649343	0.187526
B4galt1		0.688543	0.910314	0.154247	0.811782
C1qc		0.0354896	0.282464	0.883465	0.0538106
Nit1		0.759711	-0.548682	0.461649	0.335688
Hmbs		0.583822	-0.57781	0.00612648	2.21279
Ap1s3		0.0361407	0.7467	0.344314	0.463045
Kifc3		0.0184585	-1.00106	0.255868	0.591984
Lonp2		0.741841	-0.207965	0.246529	0.608132
Eif4b		0.111416	-0.282908	0.15975	0.796558
Itgax		0.880351	0.707087	0.250771	0.600724
Pon1		0.404364	-0.195105	0.71716	0.144384
Sdf4		0.950822	1.82087	0.258043	0.588308
Myom1		0.00012898	-4.12376	0.0377264	1.42335
Ace		0.0491538	-0.845333	0.133108	0.875794
Ewsr1		0.510536	0.146973	0.818607	0.0869247
Atp5pf		0.499284	-1.23913	0.00013475	3.87047
Lrrc40		0.119134	-1.37713	0.285581	0.54427
Stoml2		0.950999	0.594645	0.0103925	1.98328
Smarca1		0.591057	0.289891	0.257914	0.588524
Hpca		0.784561	0.142803	0.903432	0.0441046
Igfbp7		0.00121237	-0.535409	0.496353	0.30421
Hmox1		0.375522	-0.3963	0.201555	0.695606
Sf3b5		0.411851	-0.657417	0.703127	0.152966
Stk26		0.547594	0.293033	0.837715	0.0769038
Pfas		0.0828658	0.678647	0.150754	0.821731
Rps24		0.0420609	-0.290397	0.503939	0.297622
Acsf2		0.095776	-0.855629	0.0106158	1.97405
Rpap3		0.414123	0.830737	0.0583211	1.23417
Atl2		0.107075	-0.301853	0.441307	0.355259
Cog3		0.716202	-0.402668	0.863884	0.0635447
Eea1		0.00824038	0.283059	0.266173	0.574836
Golga2		0.231971	0.0764926	0.833011	0.0793493
		0.335343	1.20679	0.517359	0.286208
Ring1		0.971926	0.976609	0.626046	0.203394
Unc45b		0.632691	-0.677788	0.176876	0.752331
Itpr2		0.2415	0.0340357	0.952182	0.0212799
Nmi		0.73396	2.06119	1.3651e-05	4.86482
Ddx10		0.00525452	-1.13334	0.0313658	1.50354
Cilk1		4.6664e-05	-3.00623	0.249595	0.602764
Fam98a		0.55612	-1.21139	0.337185	0.472132
Sco1		0.0989419	1.77341	0.118737	0.925415
C5ar1		0.894009	0.191374	0.691206	0.160392
Hdlbp		0.500912	0.482994	0.00832744	2.07949
Csnk2a2		0.405255	-0.078723	0.879233	0.0558962
Sec61g		0.116505	2.24952	0.136792	0.863938
Shtn1		0.00628014	-0.436854	0.182503	0.738729
		0.386128	-0.212388	0.596938	0.224071
Nap1l1		0.0517018	-0.0763951	0.861831	0.0645778
Sec24a		0.269461	0.100606	0.690197	0.161027
Arf1		0.42826	0.329613	0.154459	0.811187
Ltf		0.142762	0.207232	0.700978	0.154296
Slc16a3		0.620115	-0.284118	0.362838	0.440288
Rtn2		0.00311934	-5.60635	0.0314654	1.50217
Ikbke		0.706762	1.25323	0.441559	0.355011
Tomm40		0.475343	-0.0440951	0.925944	0.0334151
Nedd4		0.108677	-0.346809	0.0798519	1.09771
Ndufa6		0.52746	-1.54881	9.559e-05	4.01959
Qtrt1		0.00120038	-3.34592	0.0348707	1.45754
Enah		0.303446	-0.979974	0.142442	0.846363
Nrap		0.622634	-1.34493	0.18507	0.732664
Chmp3		0.588846	1.03516	0.100262	0.998862
Map4k4		0.840827	0.0738716	0.869511	0.0607247
Proz		0.0637494	0.632813	0.768117	0.114573
Rps18		0.88282	-0.317505	0.107418	0.968923
Arhgdia		0.982825	0.379447	0.182921	0.737737
Itprid2		0.00992453	-2.12874	0.0713001	1.14691
Prxl2b		0.694752	-0.457166	0.145794	0.836261
Alox15		0.0558498	-0.170579	0.892014	0.0496284
Thbs1		0.508499	-0.296998	0.0407039	1.39036
Commd6		0.0800669	-1.18526	0.283666	0.547192
Ifi203		0.588494	1.0929	0.0223181	1.65134
Hk3		0.233926	2.83838	3.2948e-06	5.48217
		0.410775	2.25505	0.25987	0.585245
Atp1b3		0.0512114	-0.854083	0.197679	0.70404
Galk2		0.0482737	-0.0291224	0.934189	0.0295654
Xirp1		0.94949	-2.93189	0.0218261	1.66102
Immt		0.0338286	-0.82068	0.0658922	1.18117
Actn3		0.040866	-4.0734	0.0810553	1.09122
Flg2		0.457587	-0.232917	0.708095	0.149909
Amy2		0.378655	1.75605	0.130852	0.883219
Mob1b		0.792592	0.757002	0.00830097	2.08087
Elp3		0.197614	0.958227	0.363749	0.439199
Mup11		0.332972	-1.08493	0.646219	0.18962
Acsl5		0.0101542	-1.01509	0.0749745	1.12509
Osbp		0.0815115	0.254707	0.315915	0.50043
Mif		0.0805491	0.0199404	0.973111	0.0118376
Gbe1		0.00420793	-0.574462	0.316582	0.499514
Akr7a2		0.513056	-0.287542	0.739137	0.131275
Aqr		0.673078	0.123451	0.561863	0.25037
H2aj		0.80445	-0.217635	0.573531	0.241443
Mlf2		0.0001079	1.4517	0.312947	0.50453
Cdk1		4.4131e-05	-3.06071	0.248123	0.605333
Tprg1		0.945933	0.507303	0.500597	0.300512
Akap8		0.0286279	3.11529	0.0360626	1.44294
Prkd2		7.8936e-05	2.77294	0.066766	1.17544
Ncbp1		0.0193299	-1.66563	0.147944	0.829902
Top1		0.0277494	0.0168898	0.98552	0.00633473
U2af2		0.811063	0.400817	0.385214	0.414297
Sec62		0.992414	-0.224628	0.916124	0.0380458
Rae1		0.0380353	-0.540288	0.420367	0.376371
Ddah1		0.0353884	-0.750341	0.174285	0.75874
		0.110719	-0.65544	0.00188018	2.7258
Pfkfb4		0.62002	1.94519	0.136211	0.865789
Got1		0.00614349	-2.66897	0.120031	0.920707
Pmp2		0.00116358	-2.92895	0.0490717	1.30917
Hp		0.458972	-0.415793	0.117663	0.929359
Actr3b		0.6531	0.952415	2.3956e-05	4.62059
Rock1		0.448794	-0.0326143	0.944169	0.0249501
Rpl29		0.21541	-0.803028	0.518299	0.28542
Nagk		0.940632	0.24255	0.0767831	1.11473
Ndufb10		0.579155	-0.870236	0.0247849	1.60581
Cd74		0.696468	1.44206	0.00064314	3.19169
Alox12b		0.161294	-0.270561	0.650173	0.186971
Tuft1		0.834043	-0.764763	0.29777	0.526119
Gfm1		0.0415224	-0.0956334	0.925754	0.0335046
Plscr3		0.342776	0.308533	0.436935	0.359583
Sh3bgrl		0.0596735	0.356832	0.561782	0.250432
Col28a1		0.0482201	-1.41489	0.0903118	1.04426
Ptx3		0.438064	6.16647	0.00034752	3.45902
Septin8		0.462253	0.520491	0.00811639	2.09064
Rab37		0.810197	0.0847752	0.481994	0.316958
Arhgef10l		0.524116	-1.07353	0.189157	0.723179
Naxd		0.0496719	-0.230898	0.423513	0.373134
Elp1		0.013831	-1.19223	0.250701	0.600844
Hk2		0.413818	-1.48292	0.00044846	3.34828
Eps15l1		0.0665415	0.227747	0.299172	0.524079
Erlec1		0.0468371	-1.55725	0.257102	0.589895
Akt1		0.00010615	-2.89619	0.189636	0.722078
Dmkn		0.151805	-0.447678	0.129962	0.886183
Grb2		0.0659617	0.51276	0.0298104	1.52563
Acp6		0.048762	-1.27871	0.052171	1.28257
Scrn3		0.0186089	-2.2149	0.0102771	1.98813
Nmral1		0.147005	0.465683	0.740307	0.130588
Psmd9		0.0599892	0.369562	0.0258607	1.58736
Nfyc		0.00140187	-2.02705	0.16477	0.783123
Fcgr3		0.724306	-0.0719391	0.80127	0.0962214
Fkbp1a		0.0178545	-2.6818	0.043022	1.36631
Derl1		0.207979	0.817408	0.0768904	1.11413
Ccdc186		0.495404	1.51195	0.208775	0.680322
Rpl22		0.0460664	-0.336129	0.461972	0.335384
Rpl17		0.0453305	-0.0041735	0.993782	0.00270907
Numa1		0.00695412	-0.201216	0.316043	0.500254
Rpl12		0.00267978	0.22215	0.485974	0.313387
Exoc7		0.00571661	0.398528	0.409063	0.38821
Pck1		0.0273306	-3.92569	0.0601742	1.22059
Itgb4		0.480365	0.741212	0.00334601	2.47547
Zmpste24		0.81381	0.55199	0.458772	0.338403
		0.798955	1.93618	6.9619e-05	4.15728
Ppp3cc		0.897395	-0.530995	0.722961	0.140885
Gng5		0.261842	-0.568525	0.206247	0.685612
Cpsf7		0.070458	-0.374478	0.372793	0.428532
Lactb		0.340349	-0.236522	0.603534	0.219298
Sun1		0.912716	-0.452589	0.153601	0.813606
Serpina1b		0.72334	0.469112	0.05481	1.26114
Haus3		0.903195	-1.12987	0.524371	0.280361
Lamtor1		0.634478	-0.111759	0.618108	0.208936
Parp14		0.0104676	6.57595	0.00096438	3.01575
Rab1b		0.00411919	0.00101633	0.996551	0.00150037
Babam2		0.00010136	2.63537	0.0534959	1.27168
Tax1bp3		0.851413	-0.193437	0.341304	0.466858
Ube2v2		0.0446601	-2.37957	0.0893828	1.04875
Ifit1		0.890824	4.12216	3.9653e-07	6.40173
Krt31		0.393044	-1.39764	0.0696585	1.15703
Sdr16c5		0.00758463	-0.370567	0.158772	0.799227
Arsa		0.0657079	2.13667	0.250858	0.600571
Col4a1		0.00658183	-1.46377	0.426125	0.370463
Cpe		0.97534	-1.05992	0.00203361	2.69173
Eloc		0.00438887	-1.30363	0.257764	0.588778
Nrp1		0.297529	2.6551	0.0506342	1.29556
Ighm		0.11017	-0.365923	0.315306	0.501267
Tmx4		0.0260223	0.24377	0.686555	0.163325
Ddx1		0.19507	-0.0277165	0.895455	0.0479561
Ccdc88b		0.019517	2.4371	0.0368846	1.43316
Ythdf2		0.598053	0.526223	0.138621	0.858172
Stfa3		0.0779534	-1.48129	0.0753506	1.12291
Apoh		0.641297	0.774807	0.10891	0.962934
Chordc1		0.589397	-0.184163	0.34464	0.462634
Mtmr6		0.0700893	-0.101171	0.70054	0.154567
Aldh5a1		0.00213343	-2.23478	0.089937	1.04606
Cope		0.309671	0.473192	0.319243	0.495879
Dpy30		0.0591209	-0.849163	0.149948	0.82406
Ppp6c		0.35837	0.178424	0.568554	0.245228
Atrx		0.503422	0.644784	0.095926	1.01806
Tmed9		0.00269535	-1.15438	0.286573	0.542765
Hadha		0.726342	-0.926436	0.00056343	3.24916
Ikbip		0.223483	-1.02362	0.0189675	1.72199
Fer		0.0324814	0.551757	0.365117	0.437567
Rbm3		0.0773731	0.670338	0.451268	0.345565
Tmpo		0.0102137	-1.0656	0.192638	0.715258
Spcs3		0.0231009	-0.140653	0.678176	0.168658
Itm2b		0.0592713	-0.127537	0.736961	0.132556
Pcna		0.0133328	-0.185492	0.672318	0.172425
Ube2o		0.584672	0.380593	0.702425	0.1534
Spcs2		0.00053661	-1.09512	0.449117	0.347641
Ermp1		0.422228	-0.68712	0.0929559	1.03172
Smarca4		0.0282627	1.03935	0.163603	0.786208
Wdr11		0.00767381	1.35144	0.0690417	1.16089
Ubtf		0.206288	-0.0621329	0.973173	0.0118099
		0.820933	-0.28636	0.835611	0.0779959
Smarce1		0.0540769	-0.0808212	0.935254	0.0290705
Uap1		0.24729	0.387173	0.314874	0.501863
Sun2		0.00444214	-3.88685	0.0440145	1.3564
Gtf2f1		0.0695717	0.666384	0.353703	0.451361
Aspscr1		0.587632	0.139014	0.831662	0.0800532
Tnc		0.0192412	2.54151	0.0140137	1.85345
Hexim1		0.0210733	-0.474652	0.13905	0.856831
Rpl36		0.00474029	-2.18031	0.234547	0.62977
Sympk		0.230319	0.822947	0.00382033	2.4179
Pi16		0.277068	0.619694	0.16472	0.783254
Pebp1		0.519218	-0.513638	0.325459	0.487503
G6pd2		0.0255312	0.0449922	0.897695	0.0468711
Ero1a		0.181032	0.390589	0.240096	0.619616
Bclaf1		0.159877	0.0556251	0.928782	0.0320862
Bmp1		0.598497	2.50857	0.129048	0.889249
		0.343967	1.22257	0.513557	0.289411
Hectd1		0.68056	-1.29971	0.138074	0.859889
Hadhb		0.0214407	-1.27191	0.0538667	1.26868
Lims1		0.117583	0.498714	0.372209	0.429213
Twf1		0.821345	0.170177	0.385587	0.413878
		0.798137	2.66985	0.00024906	3.60369
Sec23ip		0.882961	0.334355	0.0456512	1.34055
Anp32e		0.59573	0.201637	0.600488	0.221496
Magoh		0.0264896	0.138492	0.60351	0.219315
Col2a1		0.00677763	-2.66117	0.358127	0.445962
Osbpl11		0.904941	0.381607	0.190176	0.720845
H2-K1		0.509538	2.4064	8.5206e-05	4.06953
Tgfbi		0.514607	2.51619	2.6716e-06	5.57322
Ndufs8		0.541644	-0.948454	0.0862779	1.0641
Fabp5		0.371153	-0.519306	0.249258	0.603351
Kyat1		0.767379	-1.21348	0.0179925	1.74491
Fkbp5		0.00783426	-0.67147	0.125509	0.901327
Rps6		0.337706	-0.283661	0.351713	0.453811
C8a		0.835398	0.238805	0.491233	0.308712
Kcna10		0.0616809	0.511455	0.127444	0.894679
B4galnt1		0.00252274	-1.61585	0.182898	0.737791
Cdk2ap1		0.959043	-1.62029	0.137098	0.862969
Rbms2		0.0215736	-0.171833	0.774682	0.110877
Cds2		0.836684	1.21214	9.7522e-05	4.0109
Tollip		0.0921372	-0.540772	0.0263154	1.57979
Ppp1r13l		0.309393	0.0552159	0.814962	0.0888626
Snrpg		0.575885	0.705461	0.264382	0.577769
Ptbp1		0.131073	0.0389042	0.914177	0.0389698
Igkc		0.344623	0.169533	0.754187	0.122521
Rdh12		0.0141779	-0.941221	0.20634	0.685416
Ncapd2		0.330028	1.06682	0.239201	0.621237
Sh3bp1		0.231612	-0.106045	0.638163	0.195069
Clptm1		0.186194	0.147021	0.610063	0.214625
Gpi		0.0943406	-0.870692	0.0409416	1.38783
Atp5mk		0.00835947	-0.88833	0.174496	0.758215
Acot10		0.398714	0.421571	0.177908	0.749804
Mcm2		8.4946e-05	-5.25207	0.0571751	1.24279
Sptbn1		0.00067312	-0.031118	0.902976	0.0443239
Cpsf3		0.00630192	-1.72233	0.0270623	1.56764
Ints4		0.370405	-0.476014	0.284493	0.545929
Cad		0.373378	0.115699	0.304197	0.516845
Nudc		0.995657	0.611538	0.00092179	3.03537
Trmt5		0.66828	-0.350109	0.780123	0.107837
Gmds		0.875785	0.680869	0.015451	1.81104
Ipo7		0.168976	1.34806	0.00210092	2.67759
Krt42		0.100727	-0.374487	0.678353	0.168544
Pgam5		0.00547155	0.0380746	0.965997	0.015024
Ehbp1l1		0.932514	0.384744	0.591926	0.227733
Fnip1		0.00285016	-5.38726	0.233954	0.630869
Anxa9		0.597588	-1.87533	0.00116407	2.93402
Rnh1		0.038624	-0.101682	0.755952	0.121506
		0.00068792	-2.01543	0.174838	0.757363
Eif5a2		0.0113471	-0.662676	0.418849	0.377942
Tbl2		0.025688	0.0306656	0.966484	0.0148055
Uqcrq		0.764961	-0.760203	0.419983	0.376768
Scamp3		0.426102	0.351692	0.273634	0.562831
Tmem30b		0.00010128	-2.44364	0.227565	0.642894
Khdrbs3		0.0718632	0.84631	0.0880199	1.05542
		0.329007	1.22016	0.515686	0.287614
Smtn		0.00144253	-2.91881	0.0984265	1.00689
Lad1		0.00109083	-1.01778	0.114565	0.940947
G3bp2		0.565125	0.773825	8.4797e-05	4.07162
Amy1		0.164194	2.52317	0.0675503	1.17037
Arfgef2		0.21369	0.305561	0.448833	0.347915
Htra1		0.739469	5.59435	9.9438e-05	4.00245
Plcl1		2.5454e-06	-8.12543	0.0589215	1.22973
Hspb2		0.0109076	-4.48111	0.0425521	1.37108
Mob1a		0.792592	0.757002	0.00830097	2.08087
Vamp8		0.209332	0.120559	0.620446	0.207296
Rpl10		0.626256	-0.718715	0.477471	0.321053
		0.0210208	-0.888979	0.260171	0.584741
Pros1		0.112207	2.22234	0.106404	0.973043
Rpl27a		0.0302836	-0.481204	0.223516	0.650692
Serpina3a		0.81002	0.0498393	0.918309	0.0370111
Ndufs1		0.0761014	-1.3682	0.0116961	1.93196
Tln2		0.107045	-0.339275	0.466842	0.33083
Rps6ka6		0.146707	-0.266331	0.454521	0.342446
Mmp10		0.500645	0.424192	0.666547	0.176169
Ncstn		0.760683	0.391249	0.0524104	1.28058
Vnn3		0.726058	-0.984892	0.137198	0.862651
Ppic		0.267647	1.45661	0.055345	1.25692
Entpd5		0.0954379	-1.48542	6.5461e-05	4.18402
Gas6		0.906813	0.331792	0.544098	0.264323
		0.367423	-0.894612	0.528697	0.276793
Actr1a		0.987221	-0.0594252	0.834178	0.0787414
Vcan		0.175272	1.7704	0.00153698	2.81333
Vps36		0.0183997	-0.582218	0.211323	0.675053
Git2		0.00934935	1.70077	0.0793299	1.10056
Arhgef2		0.707306	0.876271	0.0459069	1.33812
		0.333141	0.0512626	0.712868	0.146991
Myh1		0.0995526	-5.40652	0.011949	1.92267
Tbc1d4		0.931398	-0.781816	0.546266	0.262596
Tgfbr3		0.725034	1.19634	0.449185	0.347575
Tgfb1i1		0.0538436	-0.608486	0.098029	1.00865
Abcc3		0.800763	-0.218892	0.065765	1.18201
Mbl2		0.856137	-0.734816	0.151595	0.819314
Psma5		0.717666	0.218568	0.357065	0.447253
Relch		0.0384994	-0.176469	0.583856	0.233694
Ctsg		0.0197547	0.0815769	0.895153	0.0481026
Rab3il1		0.418804	0.475739	0.284687	0.545633
Ptpn23		0.0548561	-0.103645	0.722217	0.141332
Pcsk9		0.151524	-1.18507	0.00735272	2.13355
Prkce		0.035261	-1.28407	0.384832	0.414728
Ccdc51		0.878198	-2.19201	0.233803	0.63115
Arcn1		0.354031	-1.04404	0.0041412	2.38287
Ptges2		0.412153	-0.775572	0.155664	0.807812
Tbcb		0.891919	-0.0539372	0.681606	0.166467
Kif2a		0.112118	0.728171	0.0935764	1.02883
		0.909527	1.79798	0.00147151	2.83224
Cyp2e1		0.017615	-4.85034	0.00597886	2.22338
Dysf		0.0411598	-2.06705	0.0329644	1.48195
Nudt16		0.104396	0.0681236	0.780616	0.107562
Csrp3		0.190782	-4.97124	0.00527918	2.27743
Dhrs4		0.0363955	-1.62591	0.0779903	1.10796
Myo5a		0.95394	0.420294	0.0287302	1.54166
Nck2		0.0269626	-2.29496	0.0259762	1.58542
Eloa		0.0103199	-1.34135	0.427548	0.369016
Eif3d		0.338093	-0.221841	0.598515	0.222925
Klhl41		0.00031692	-6.17801	0.0580982	1.23584
Ada		0.947097	0.981602	0.0151507	1.81957
Cnpy3		0.912502	2.81199	0.00240077	2.61965
Abcf3		0.850262	0.114809	0.869012	0.0609744
Trim29		0.108968	-1.19057	0.00123226	2.9093
Rnf214		0.00048698	-7.19261	0.0588595	1.23018
Pum3		0.0769092	-0.916708	0.169702	0.770312
Rab26		0.810197	0.0847752	0.481994	0.316958
Dapk2		0.217753	0.939621	0.0684303	1.16475
Atp5po		0.223015	-0.904616	0.0644037	1.19109
Krt87		0.542048	-2.12004	0.0940236	1.02676
Ppp3r2		0.101395	-0.960635	0.507772	0.294332
Rps15		0.00857306	-1.36384	0.484798	0.314439
Mcee		0.00901494	-3.37143	0.0983917	1.00704
Syne2		0.00096555	-1.51731	0.217508	0.662524
Kif15		0.00053105	-3.43846	0.167949	0.774822
Pon3		0.410078	0.36573	0.424036	0.372597
Ly6d		0.187199	-0.463865	0.310318	0.508193
Abtb1		0.00340209	-3.30329	0.0940672	1.02656
Nipsnap3b		0.00022295	3.12072	0.036221	1.44104
Chit1		0.431928	-0.927502	0.0492636	1.30747
Plcg2		0.558318	0.786917	0.0138929	1.85721
H1-1		0.0528513	0.273971	0.650987	0.186428
C1sa		0.559106	1.69739	2.9375e-06	5.53203
Csrp1		0.772088	0.427084	0.488617	0.311031
Plod2		4.6161e-05	4.4828	0.0336821	1.4726
Klk7		0.00588427	-1.45182	0.191487	0.717861
Myl12b		0.0251896	-0.182819	0.740535	0.130455
Sparc		0.0251718	3.2573	0.112501	0.948846
Oasl1		0.33786	4.42035	0.00192725	2.71506
Msh2		0.585806	-0.943878	0.348992	0.457185
Gtf2ird2		0.0083656	-2.2975	0.0705873	1.15127
Cpne3		0.0238564	0.0771254	0.836579	0.0774931
Ass1		0.253978	0.831672	0.0223294	1.65112
Asf1a		0.00231255	-0.572189	0.532808	0.273429
Flnb		0.543691	-0.537228	0.048603	1.31334
Nol3		0.323856	1.42966	0.00042159	3.37511
Cbln1		0.832493	2.48565	0.00975833	2.01062
Atp4a		0.0186008	-1.19309	0.046558	1.33201
Clint1		0.435716	0.641902	0.0236691	1.62582
Rpl23		0.183739	1.11639	0.176705	0.752751
Sfn		0.700016	-1.01128	0.0366597	1.43581
Dhrs9		0.343004	2.43714	0.0823953	1.0841
Itgb1bp2		0.466155	-1.45627	0.338712	0.47017
Stk24		0.12103	0.51357	0.0858576	1.06622
Tsnax		6.1451e-06	-3.15711	0.287992	0.54062
Cdc42bpa		0.00249531	-0.989627	0.369599	0.43227
Serpina1e		0.0282773	0.626922	0.200834	0.697163
Cnpy2		0.923877	0.00075311	0.995414	0.00199617
Aars1		0.0334408	-0.1075	0.387371	0.411873
Reg3g		0.242723	0.257064	0.0439068	1.35747
Comtd1		0.788964	0.699018	0.0787085	1.10398
Mylk3		0.345808	-0.486719	0.016534	1.78162
As3mt		0.00049001	-0.788766	0.57258	0.242164
		0.935108	1.57766	0.322361	0.491658
Synj1		0.0217375	-4.26182	0.00182301	2.73921
Ppm1b		0.078832	0.0437699	0.864611	0.0631791
Pgap1		0.783209	-2.09883	0.122455	0.912022
Dlg1		0.0694699	-1.71866	0.272418	0.564764
Capzb		0.891088	0.294276	0.0540544	1.26717
Gpaa1		0.977984	-0.813042	0.525807	0.279174
Cc2d1a		0.050602	-0.182289	0.855796	0.06763
Cd82		0.10128	1.1912	0.12539	0.901737
Dera		0.732157	0.035533	0.935119	0.0291332
Selenop		0.449019	0.781656	0.35455	0.450322
Mapkapk2		0.60675	-0.0805319	0.756962	0.120926
Krtap7-1		0.049912	-1.60351	0.179818	0.745166
Coch		0.00706462	-3.72251	0.0181143	1.74198
Acads		0.521802	-0.124251	0.642939	0.19183
Mtfr1l		0.890533	-0.507679	0.137382	0.862071
Rer1		0.00020009	-1.77886	0.241662	0.616792
Rpn2		0.349288	0.664156	0.00661675	2.17936
Ythdf1		0.598053	0.526223	0.138621	0.858172
Lcp1		0.19567	0.649597	0.0448417	1.34832
Ctif		0.616864	0.924037	0.336664	0.472803
		0.0122795	-2.1791	0.152083	0.81792
Iws1		0.00365338	1.82372	0.0453248	1.34366
Mapk8		0.345808	-0.486719	0.016534	1.78162
Cdc73		0.515055	-0.419222	0.186491	0.729342
Prkar2b		0.010492	-1.06131	0.352833	0.452431
Arf6		0.0194948	-0.507975	0.295321	0.529705
Tmed10		0.230981	0.427269	0.28779	0.540924
Stap1		0.889761	-0.159028	0.928435	0.0322487
Map1lc3a		0.356071	-0.827943	0.189289	0.722876
C3		0.281365	-0.143296	0.648486	0.188099
Stard10		0.0063802	1.39916	0.532832	0.27341
Gls		0.62814	0.790568	0.00417083	2.37978
Smarca2		0.357611	-0.126452	0.931805	0.0306749
Rragc		0.221461	-0.688575	0.0473375	1.32479
Ppme1		0.470221	0.694051	0.00350016	2.45591
Oas1a		0.251025	4.73433	1.2497e-05	4.90319
Kdm5a		0.123761	-0.136271	0.627406	0.202451
H2-D1		0.677477	2.40333	0.0461552	1.33578
Gltp		0.651757	0.375674	0.27022	0.568282
Lsm4		0.556965	-0.223283	0.852959	0.0690721
Gmip		0.0547101	-0.578918	0.40769	0.38967
Dynlt1		0.911783	0.670463	0.0864753	1.06311
Enpp1		0.974428	0.17928	0.896941	0.0472363
Kif1a		0.0188738	-0.333892	0.340972	0.467281
B3gnt6		0.00095204	-1.10941	0.351694	0.453836
Mapre1		0.11551	-0.24179	0.337985	0.471102
Plek		0.188314	3.18891	0.0866987	1.06199
Mapk14		0.0199525	0.323895	0.454038	0.342908
Gbp5		0.122165	2.89026	0.00016983	3.76998
Krt35		0.751337	-0.432806	0.831095	0.0803492
Tmem256		0.78394	1.29451	0.0030546	2.51505
Ddx18		0.105442	1.24751	0.0790938	1.10186
Phb2		0.340876	-0.0679504	0.645579	0.190051
Wasf2		0.0851916	0.568964	0.0409012	1.38826
Gstp1		0.146831	-0.789243	0.0424679	1.37194
Ndufs5		0.40872	-0.651079	0.726699	0.138646
Tomm34		0.348577	1.16812	0.0553694	1.25673
Ppox		0.749395	-0.438563	0.792273	0.101125
Lcn2		0.454841	-0.651453	0.342378	0.465494
Ier3ip1		0.0177906	0.677634	0.0766769	1.11534
Selenot		0.486772	-0.0864837	0.730459	0.136404
Ears2		0.983474	-0.391755	0.813542	0.0896199
Il18bp		0.629109	2.12522	0.0233871	1.63102
Snrpa		0.676761	0.239924	0.493279	0.306907
Casq1		6.6921e-05	-5.49434	0.0438755	1.35778
Ppp1r12a		0.117284	0.0281674	0.869684	0.0606385
Psme2		0.0657587	1.55386	0.00169088	2.77189
Efl1		0.0297892	-0.569892	0.262623	0.580666
Fhl3		0.159122	0.131819	0.906121	0.0428137
Palld		0.00546291	-0.0004968	0.99911	0.00038687
Nup107		0.619857	-0.786279	0.00418697	2.3781
Ago3		0.561158	0.924047	0.41216	0.384934
Ubqln1		0.216429	-0.564019	0.0235666	1.6277
Rab2a		0.0169317	0.351477	0.0315036	1.50164
H2-Aa		0.684397	1.8692	0.00020255	3.69347
Optn		0.806431	-0.476108	0.0715901	1.14515
Cherp		0.00014748	-1.36915	0.534826	0.271788
Fasn		0.0453025	-1.89169	0.0213641	1.67031
Gna12		0.00237178	-2.18315	0.0901687	1.04494
Tbc1d8b		0.767989	-0.693448	0.305205	0.515409
Ndufb3		0.00266909	-1.80101	0.0739592	1.13101
Erap1		0.368376	0.146707	0.717224	0.144345
Mamdc2		0.276825	-0.0772087	0.88091	0.0550683
Rabl6		0.992942	0.019599	0.927684	0.0326
Hdhd3		0.404287	-0.820994	0.0133154	1.87564
Lyve1		0.545943	-0.675147	0.159335	0.79769
Psmg1		0.0688715	0.0253758	0.947204	0.0235564
Hsbp1		0.0232799	0.4164	0.334102	0.476121
Ncln		0.0655913	0.322815	0.340576	0.467785
Vps26a		0.746023	-0.951139	0.0232154	1.63422
U2surp		0.0495387	-0.0833948	0.898279	0.0465886
Ahsa1		0.0560335	-0.305722	0.364334	0.438501
Ctbp2		0.00094185	-1.77287	0.210703	0.676329
L1cam		0.640374	-1.46579	0.0364763	1.43799
Tap1		0.0344241	2.81569	8.828e-05	4.05414
Sdf2l1		3.9222e-05	2.25913	0.190721	0.719602
Aoc3		0.0102568	-2.65839	0.0539609	1.26792
Stat1		0.507322	2.98232	9.9783e-07	6.00095
Gspt1		0.888796	-0.0485171	0.766747	0.115348
Lpgat1		0.149593	0.916874	0.0657508	1.1821
Idh3g		0.504554	-1.26185	0.00878597	2.05621
Lmna		0.126473	-0.228818	0.0991114	1.00388
Ncf2		0.0814894	0.751425	0.173408	0.76093
Uggt1		0.910914	-0.121032	0.710312	0.148551
Dtx4		0.00887439	-1.27052	0.253543	0.595949
Capns1		0.604409	-0.0954214	0.740975	0.130197
Stab1		0.301008	-1.4421	0.00036668	3.43571
Dctn1		0.2393	-0.195413	0.0799271	1.09731
Washc3		0.121926	0.511297	0.448138	0.348588
Myh3		0.408406	-1.32277	0.0141262	1.84997
Atf6		0.00072314	-2.33015	0.209965	0.677852
Tgm1		0.181841	-0.154063	0.515241	0.287989
Zpr1		0.121336	1.47326	0.00103203	2.98631
Krt6a		0.0480102	0.137489	0.779843	0.107993
Cd200		0.352246	0.186474	0.56089	0.251122
Prmt1		0.0560539	-0.337834	0.295629	0.529253
Blmh		0.492999	-0.655017	0.256686	0.590597
Sh3pxd2b		0.99887	0.382577	0.213404	0.670798
Lima1		0.960453	0.68573	0.00089036	3.05043
Gabarapl1		0.744295	1.06291	0.00686187	2.16356
Pex19		0.043347	-0.612064	0.316181	0.500064
Pdia3		0.0690454	0.591982	0.024944	1.60303
Atox1		0.0113384	0.176407	0.657493	0.182109
		0.383372	-0.551122	0.455574	0.341441
Map2		0.389388	0.570616	0.532393	0.273767
Galnt7		0.932814	2.54886	0.187945	0.72597
Stau1		0.74927	0.0525182	0.968587	0.0138615
Sp110		0.0389553	4.9629	4.4961e-05	4.34716
Akr1c6		0.70824	1.63096	0.155231	0.809021
Atp5f1b		0.804865	-0.964266	0.00770813	2.11305
Fh		0.0176359	-0.596181	0.00872311	2.05933
Triobp		0.341509	0.29136	0.508167	0.293993
Tp63		0.991827	-1.48918	0.325718	0.487158
Tradd		0.58156	1.81042	0.0171501	1.76573
Nadk		0.665721	1.84042	0.166434	0.778757
Plac8		0.563385	1.26323	0.103246	0.986126
Git1		0.0386253	0.139084	0.871217	0.0598738
Atp6v1b1		0.944348	0.545598	0.0951316	1.02168
Tyms		0.249153	-0.995085	0.00587156	2.23125
Acadvl		0.0571707	-1.3066	0.0004224	3.37428
Ndufb8		0.739144	-2.20862	0.0752847	1.12329
Dmac1		0.00440809	-1.5572	0.330451	0.480893
Krt1		0.581642	0.0676061	0.917282	0.0374973
Tmem119		0.0113173	6.18347	0.00012047	3.91913
Sigmar1		0.0001675	3.29808	0.0347893	1.45855
Chchd2		0.00628342	-1.87684	0.254867	0.593686
Anxa1		0.0496652	0.360619	0.05285	1.27696
H2ax		0.0339495	0.184237	0.661949	0.179176
Rps6ka5		0.543392	1.25041	0.00810364	2.09132
Myo1e		0.629975	0.380978	0.340126	0.468361
Sh3pxd2a		0.222339	0.914918	0.00536331	2.27057
		0.860488	0.153757	0.790152	0.102289
Trap1		0.339246	-1.18983	0.0195447	1.70897
Nasp		0.680121	0.415481	0.19522	0.709476
Rcc2		0.0103741	0.42845	0.330775	0.480467
Npc2		0.00092067	0.454922	0.467705	0.330028
Krt72		0.746256	-1.10464	0.0265982	1.57515
Il1b		0.309242	-3.16442	0.00466803	2.33087
Gfpt2		0.754444	1.24225	0.0259284	1.58622
Ca2		0.223185	-0.886061	0.0208808	1.68025
Apmap		0.00111753	-0.608983	0.58492	0.232904
Eif3c		0.972537	-0.11829	0.486711	0.312728
Ephb2		2.8887e-05	-3.32282	0.175688	0.755257
Mmp9		0.00642044	-0.0979326	0.624242	0.204647
Tmem167a		0.0415063	0.439162	0.471552	0.32647
Copb1		0.254412	0.567596	0.0348834	1.45738
Ppm1a		0.0801907	0.122482	0.674945	0.170732
Fadd		0.92813	-0.140373	0.703182	0.152932
Crlf3		0.287571	1.62941	0.0148525	1.8282
Wdr26		0.0136726	1.017	0.117356	0.930495
Bag5		0.623711	-0.559592	0.00956747	2.0192
Nup160		0.00349659	3.0223	0.0505525	1.29626
Kif1b		0.0188738	-0.333892	0.340972	0.467281
Macroh2a1		0.272224	0.464948	0.0688528	1.16208
Ly6g6c		0.523369	-0.868211	0.540642	0.26709
Gsdma		0.725865	-1.00616	0.00579976	2.23659
Smyd5		0.889693	0.392145	0.506723	0.295229
Ifit3		0.221492	3.49135	0.00039257	3.40608
H2bc14		0.871505	0.347821	0.646375	0.189516
Tbc1d9b		0.51882	0.15773	0.717007	0.144476
Tssk3		0.096733	0.101457	0.6981	0.156082
Ftl2		0.309087	0.0964406	0.874055	0.0584611
		0.00072274	-1.99995	0.173323	0.761144
Msmo1		0.00958618	-0.999047	0.526412	0.278675
Cstf2		0.514934	-0.356564	0.155143	0.809267
Shc1		0.414387	-0.0806541	0.724991	0.139667
Pak2		0.113917	0.617161	0.00067429	3.17116
Fam3c		0.809397	0.270735	0.418657	0.378142
Rbms3		1.4181e-05	2.05451	0.150395	0.822765
Hnrnpc		0.0145583	0.497241	0.271406	0.566381
Rbm10		0.570685	-1.28832	0.00747125	2.12661
Mdh1		0.128274	-1.22107	0.0112422	1.94915
G3bp1		0.250174	0.38518	0.226741	0.644469
Trim32		0.410689	-0.213914	0.721767	0.141603
Nelfb		0.302298	0.473621	0.283362	0.547659
Tfrc		0.438167	-0.566023	0.340507	0.467874
Vac14		0.0840019	-0.61407	0.0262267	1.58126
Psmc6		0.584365	-0.257118	0.116331	0.934306
Adam10		0.787304	-0.183657	0.925394	0.0336733
Cnpy4		0.995311	1.21238	0.0193782	1.71269
Ttc38		0.328012	-0.525293	0.0236252	1.62663
Hnrnpl		0.0533682	0.0201769	0.967231	0.01447
Adh7		0.704718	-1.42078	0.0434006	1.3625
Myh4		0.00145589	-4.21257	0.0505649	1.29615
Htt		0.39685	0.968665	0.203593	0.691236
Acbd5		0.208804	2.63997	0.030622	1.51397
Prtn3		0.710963	-1.24663	0.347347	0.459236
Wnk1		0.114278	0.643594	0.0433451	1.36306
Apbb1ip		0.11912	3.09948	0.00019293	3.71459
Coro1c		0.0703328	-0.300098	0.0969658	1.01338
Grk2		0.436831	1.14191	0.0418368	1.37844
Map1b		0.160164	-0.496591	0.297297	0.526809
Sephs2		0.0245027	-0.173281	0.717495	0.144181
Dnajc1		0.0516682	0.198351	0.76398	0.116918
Cacnb3		0.0190322	-2.33149	0.0637053	1.19582
Coro7		0.821304	0.587341	0.0115034	1.93917
Sppl2a		0.0071748	-0.568572	0.729544	0.136949
Hmgcl		0.591663	-0.613988	0.408637	0.388662
Ctnnd1		0.311549	-0.286631	0.317411	0.498378
Serpina3k		0.272134	0.136099	0.742835	0.129108
Ncl		0.785837	-1.67381	0.0503837	1.29771
Fabp4		0.00868837	-2.8977	0.0519181	1.28468
Masp1		0.801063	-0.19116	0.901027	0.0452621
Nifk		0.0229717	-0.65224	0.300139	0.522678
Cpne5		0.545418	0.143018	0.48921	0.310504
Cbr1		0.533546	-0.607025	8.2526e-05	4.08341
Ranbp9		0.00422673	-0.629048	0.496181	0.304359
Itga6		0.860871	-0.977475	0.153165	0.81484
Gcn1		0.130563	1.51074	0.00028312	3.54803
Irf2bpl		0.930054	0.430704	0.318395	0.497034
Napg		0.710345	0.0665424	0.610491	0.21432
Dpysl5		0.203501	-1.10528	0.479959	0.318796
		0.345118	0.449174	0.606922	0.216867
Pld3		0.175428	0.630161	0.0159104	1.79832
Eif5b		0.0462808	0.261391	0.706525	0.150872
Copz2		0.355031	-0.148509	0.83371	0.078985
Vps35l		0.488179	0.645292	0.269549	0.569362
Apod		0.945006	-0.176521	0.672808	0.172109
Actr2		0.0163483	1.05586	0.0197004	1.70552
Mast2		0.00977715	-1.20858	0.231981	0.634547
Tpm2		0.00017159	-3.46915	0.0362182	1.44107
Fbl		0.955935	0.166442	0.3203	0.494444
Tbc1d13		0.074305	1.51126	0.265253	0.57634
Dhx29		0.624362	0.725199	0.117958	0.928271
Lypla1		0.586487	-0.431545	0.0161289	1.79239
Vmp1		0.954293	0.100693	0.713957	0.146328
Carm1		0.0400438	-0.0639068	0.77088	0.113013
Samd3		0.0172404	0.74771	0.43162	0.364898
Septin11		0.978822	0.402789	0.0245395	1.61013
Rpl19		0.0860044	-0.257733	0.527052	0.278146
Mad1l1		0.685504	-3.98663	0.12082	0.91786
Eif3e		0.474451	0.0437877	0.773502	0.111539
Atp2c1		0.0332149	1.11352	0.279624	0.553426
Ogdh		0.450576	-0.960625	0.0317967	1.49762
Fxyd5		0.0398849	0.0182704	0.990135	0.0043056
Krt84		0.0618763	-0.680321	0.347731	0.458756
Dld		0.0272141	-1.23464	0.0139878	1.85425
Tax1bp1		0.427718	0.594733	0.54654	0.262378
Aif1		0.564274	5.0001	0.00284399	2.54607
Map7d1		0.354401	-0.395681	0.455868	0.34116
Etfdh		0.101321	-0.867236	0.00971689	2.01247
Rap1b		0.00482776	0.314837	0.556247	0.254732
Myoz2		0.0246485	-6.1236	0.00035943	3.44439
Clca3a1		0.562578	-0.929093	0.0458858	1.33832
Luzp1		0.294278	-0.291612	0.315042	0.501632
Pgghg		0.00378213	-1.80651	0.286656	0.542638
Heatr5b		0.928344	-0.278955	0.801794	0.0959371
Rab6b		0.0002822	-0.150491	0.647895	0.188496
Cdkn2c		0.0663596	-3.5152	0.0280966	1.55135
Mnda		0.832583	1.46322	0.0362878	1.44024
Hnrnpll		0.231345	0.361607	0.437699	0.358825
Nt5c3b		0.00053328	-3.04784	0.0880456	1.05529
Prkar1b		0.100035	-1.15651	0.0491978	1.30805
Rpn1		0.145069	0.283375	0.0570053	1.24408
Hbz		0.704335	-0.69748	0.0777174	1.10948
Asah1		0.554557	0.813393	0.0844413	1.07345
Tmed1		0.183767	0.972457	0.0244588	1.61157
Wdfy1		0.492898	0.231033	0.566835	0.246543
[truncated: 2,942 more rows]

## Sheet: remodeling
Gene Symbol	F-test	Fold change	p-value	(-log(p value)
Aldh1a7	0.263058	0.989069	0.0940309	1.02673
Irak4	0.779869	0.596314	0.291163	0.535863
Rbfox2	0.200377	0.248203	0.205797	0.68656
Khdrbs2	0.471819	-0.388756	0.102282	0.9902
Parva	0.723016	0.0202535	0.908783	0.04154
Pkn1	0.710607	-1.30755	0.0236257	1.62661
Tbc1d1	0.979283	-2.37087	0.398665	0.399392
Dsg1a	0.0891177	-0.0113974	0.952721	0.0210343
Acadm	0.138529	0.761589	0.0131586	1.88079
Uba1y	0.121648	0.111994	0.414256	0.382731
Stam	0.665932	0.181842	0.322182	0.491899
Rprd1b	0.845016	-0.60624	0.270182	0.568344
Etfa	0.980845	0.129055	0.630679	0.200191
Fxr1	0.40411	0.0467514	0.691145	0.160431
Ints1	0.112493	-1.60905	0.276784	0.557859
Ppp4r2	0.791868	-0.733329	0.42589	0.370703
Slc39a7	0.56391	-0.0123269	0.972781	0.0119848
H2-K1	0.97181	-1.24457	0.150158	0.823452
Gsta1	0.0426344	-0.683666	0.675139	0.170607
Hyi	0.227534	-0.397932	0.270661	0.567575
Cdk5rap3	0.323181	-0.154425	0.543764	0.264589
Rpl10a	0.0694183	-0.101465	0.128406	0.891415
Rpl7a	0.0521819	-0.124391	0.661124	0.179717
Vps4b	0.749912	-0.129718	0.529227	0.276358
Cln3	0.053831	0.242456	0.636523	0.196186
Mup3	0.0391025	2.15864	0.171554	0.765599
Guca2b	0.0697684	-3.02055	0.0389405	1.4096
Iqgap2	0.766798	-0.559416	0.020051	1.69786
Ugdh	0.930957	0.00832432	0.961793	0.0169184
Slc25a12	0.465176	1.10938	0.00112328	2.94951
Commd3	0.094558	-0.106597	0.522276	0.2821
Rarres2	0.347094	-0.826458	0.575275	0.240125
Braf	0.874818	-0.157267	0.222136	0.653381
H2-Aa	0.9905	-0.683677	0.0692498	1.15958
Srp68	0.684694	1.26309	0.0370889	1.43076
Glrx	0.63646	-0.161631	0.373778	0.427387
Cert1	0.218516	-0.516012	0.42284	0.373824
Naca	0.305176	0.320862	0.192963	0.714526
Cdsn	0.110545	0.109527	0.767916	0.114687
Pnkp	0.298295	-0.589226	0.370428	0.431296
H2ac20	0.728781	0.126155	0.668272	0.175047
H1-4	0.996655	-0.027945	0.890833	0.0502036
Ubxn7	0.338196	-0.0868205	0.464359	0.333146
Acot13	0.651298	0.181321	0.747942	0.126132
Plxnb2	0.318507	-0.116851	0.702672	0.153248
Agt	0.0256301	0.0252748	0.895081	0.0481378
Paics	0.974959	0.104422	0.28809	0.540471
Ndufs2	0.0594339	0.897283	0.0738321	1.13175
Tmem165	0.591219	-0.693662	0.216795	0.66395
Casp3	0.794425	-0.489062	0.0573689	1.24132
Parvg	0.534285	0.371154	0.527605	0.277691
Serpinb10	0.836409	-0.218951	0.60003	0.221827
H2aw	0.938138	0.0551492	0.877056	0.0569725
	0.446823	-1.56144	0.378344	0.422113
Ces1	0.211126	0.189087	0.741791	0.129719
Tspan8	0.0152085	2.26825	0.0845614	1.07283
Slc25a10	0.412285	-0.710172	0.20738	0.683233
Ssbp1	0.98322	-0.578642	0.00321287	2.49311
Pcyt2	0.0941467	5.74835	0.00195287	2.70933
Psma2	0.629875	-0.214289	0.577382	0.238537
Hspa5	0.0083918	0.239549	0.236552	0.626073
Maip1	0.973202	-0.304006	0.139327	0.855964
Scamp2	0.760125	0.230585	0.462963	0.334453
Myom3	0.18023	0.656763	0.295179	0.529915
Rexo2	0.271131	-1.7697	0.251351	0.59972
Rab10	0.20493	0.189394	0.175055	0.756825
Anp32b	0.76469	-0.548404	0.0668673	1.17479
Mix23	0.434807	0.250734	0.55916	0.252464
Fbln1	0.107622	-0.291686	0.545297	0.263367
Usp5	0.723167	-0.00765287	0.972328	0.012187
Vcl	0.277929	0.247025	0.015172	1.81896
Camk2a	0.0456125	5.90174	0.0107577	1.96828
Itih5	0.503609	0.42895	0.183798	0.735658
Trim28	0.787032	0.269462	0.152701	0.816159
Myo1b	0.830849	-0.0245575	0.934483	0.0294287
Bag1	0.366165	0.148187	0.51641	0.287006
Gpx4	0.109941	0.607919	0.059481	1.22562
Cobll1	0.327254	0.188885	0.762288	0.117881
Mfhas1	0.34908	1.93873	0.00531343	2.27463
Nhlrc3	0.620649	-0.716901	0.186678	0.728907
Prpsap1	0.655464	-0.58859	0.0107512	1.96854
Epb41l3	0.569629	1.39088	0.236941	0.62536
Kif14	0.1381	-0.804364	0.688309	0.162217
Nhlrc2	0.120099	-3.53155	0.169143	0.771745
Ddx39b	0.569344	-0.274906	0.179519	0.74589
Sntb2	0.687084	0.0609915	0.787303	0.103858
Pdia6	0.0673972	-0.362716	0.0551679	1.25831
Stx16	0.000586474	-3.30456	0.456399	0.340656
Twf2	0.595645	-0.361371	0.0839398	1.07603
Degs1	0.264936	-1.36334	0.295411	0.529573
Pdxk	0.0206719	0.55368	0.0748915	1.12557
Cab39	0.871631	-0.573383	0.0515221	1.28801
Cyba	0.307707	-0.769286	0.128332	0.891667
Rfk	0.315973	0.264716	0.517358	0.286209
P4hb	0.59629	-0.0753466	0.813911	0.0894231
Septin5	0.730394	0.228022	0.011638	1.93412
Glb1l	0.301752	-0.988388	0.00784051	2.10566
Map3k3	0.884571	0.149887	0.650228	0.186934
Arpc1a	0.144756	-0.176298	0.00620158	2.2075
Atp5f1e	0.0478875	-0.641602	0.837167	0.0771881
Tnfaip6	0.331764	-0.684165	0.18437	0.734309
Strn4	0.942376	-0.61829	0.762408	0.117812
Camp	0.266313	0.988641	0.207541	0.682895
Top2a	0.597918	-0.155462	0.723413	0.140614
Fpr2	0.305447	-1.07599	0.00404324	2.39327
Mcam	0.783945	0.140351	0.305589	0.514862
Osbpl10	0.986073	-0.642197	0.226979	0.644013
Mcm5	0.765844	-0.231786	0.294057	0.531568
Vbp1	0.696032	0.356906	0.148408	0.828544
Cul4a	0.774315	-0.0387745	0.862164	0.0644102
Anxa3	0.407219	0.645608	0.166423	0.778787
Acp7	0.514076	-0.190018	0.288363	0.540061
H2-Q10	0.982188	-0.268543	0.581912	0.235143
Rhoq	0.0453221	-2.12588	0.464486	0.333027
Slc25a24	0.257884	0.296179	0.713448	0.146638
Bzw2	0.708753	0.170774	0.389793	0.409166
Cers2	0.531689	-0.032105	0.914437	0.038846
Cfh	0.050244	0.773017	0.0448266	1.34846
Dars1	0.245213	0.189484	0.246687	0.607854
Ppfia2	0.0641174	0.117237	0.939288	0.0272011
Col12a1	0.00440097	-0.649491	0.463402	0.334042
Ddx42	0.938576	-0.132697	0.84496	0.0731637
Ccdc12	0.259155	-2.64645	0.0956191	1.01946
Rfx5	0.0818192	-0.200201	0.579837	0.236694
H2az2	0.920579	-0.206508	0.289069	0.538998
Ldhc	0.766189	1.39791	0.00358681	2.44529
Hint1	0.243162	0.0778509	0.677165	0.169305
Emd	0.843116	0.562548	0.243241	0.613963
Crnkl1	0.170504	-0.0791394	0.686072	0.163631
H2bc3	0.598159	0.0332853	0.725513	0.139355
Cd36	0.18323	0.162027	0.726821	0.138572
Pkm	0.780311	0.636064	0.0171488	1.76577
Cnn2	0.834423	-0.142392	0.302705	0.518981
Arhgef7	0.261177	0.0719942	0.670605	0.173533
Aig1	0.101813	-1.34606	0.475594	0.322764
Nans	0.571539	-0.471924	0.270842	0.567284
Npm1	0.30382	-0.143792	0.469617	0.328256
Bicd1	0.461614	0.313688	0.241741	0.61665
Naalad2	0.450385	1.319	0.0126862	1.89667
Actbl2	0.346289	0.412367	0.0947536	1.0234
Yars1	0.631042	-0.0900265	0.497753	0.302986
Itgal	0.351021	-1.12351	0.0644575	1.19073
Cisd2	0.410474	-0.494113	0.282467	0.549032
Retnlg	0.0130229	0.263035	0.809201	0.0919434
Nudt3	0.990106	-0.605651	0.437701	0.358823
Srsf7	0.533531	-0.0105198	0.965262	0.0153549
Hcls1	0.119763	-0.277275	0.19417	0.711817
Babam1	0.900286	-2.05254	0.120826	0.917841
Grcc10	0.600897	-0.605955	0.00293976	2.53169
Arpc2	0.193495	0.0472138	0.753138	0.123125
Rps21	0.885605	-0.335169	0.156313	0.806005
Commd7	0.559789	-0.173299	0.69252	0.159567
Ryr2	0.283851	2.70793	0.0129034	1.8893
Akr1a1	0.15459	-0.0668876	0.825459	0.0833043
Sirt2	0.662029	0.266897	0.287164	0.54187
Gnb4	0.72356	-0.378909	0.0718289	1.1437
Dnph1	0.734214	-0.566225	0.000556778	3.25432
Fkbp10	0.689642	-0.639827	0.374253	0.426835
Rtcb	0.329199	-0.0612802	0.609226	0.215221
Tmed3	0.0144148	2.14227	0.598881	0.22266
Ikbkb	0.289748	-3.05211	0.0125937	1.89985
Pafah1b3	0.569901	-0.552988	0.349911	0.456042
Ppp1r2	0.736314	-0.780514	0.285665	0.544143
Slc25a31	0.888997	0.458512	0.380692	0.419426
Cox6a1	0.726951	-0.774035	0.232248	0.634048
Npepl1	0.744717	-0.146362	0.526583	0.278533
Ccs	0.813621	0.0668591	0.610129	0.214578
Emc7	0.0890167	1.17226	0.00408646	2.38865
Strip2	0.125306	-0.20157	0.329914	0.481599
Scgb2b20	0.80586	-0.507006	0.595521	0.225103
Srrt	0.202379	-1.43594	0.280738	0.551699
Wdr77	0.862573	-0.329502	0.432161	0.364355
Tuba3a; Tuba3b	0.108835	0.138963	0.525123	0.279739
Abi2	0.510156	-1.19574	0.0997447	1.00111
Mettl26	0.311172	0.241529	0.381979	0.41796
Sec16a	0.558333	0.146392	0.455961	0.341072
Adamts15	0.101907	1.01028	0.414098	0.382896
Elmo2	0.301494	0.261572	0.87391	0.0585332
Atp13a1	0.0330008	-0.375255	0.171698	0.765235
Aadac	0.361974	-0.434078	0.369086	0.432873
Ankrd22	0.972616	-0.562975	0.00304395	2.51656
	0.107015	0.233929	0.807004	0.0931246
Dnm1	0.0730415	0.280113	0.800452	0.0966647
Usp10	0.710933	-1.24985	0.0541474	1.26642
Atp2b4	0.142237	0.370469	0.221158	0.655297
Acbd6	0.493802	-0.0345146	0.954419	0.020261
Hnrnpd	0.16412	-0.221959	0.110202	0.957809
Hspbp1	0.101209	-1.50537	0.502318	0.299021
Tmpo	0.220114	-0.310897	0.116587	0.93335
Fanci	0.936517	-1.92156	0.205707	0.686751
Rab1A	0.201785	-0.0416753	0.820016	0.0861775
Pdcd10	0.460103	-0.583284	0.40985	0.387375
Mtnd5	0.567896	0.742424	0.111963	0.950924
Oga	0.692461	-2.03524	0.356307	0.448176
Gart	0.00575965	0.0183396	0.793479	0.100465
Manf	0.83162	-0.105343	0.407888	0.389459
Mocs1	0.247673	-0.852817	0.0314368	1.50256
Tnpo1	0.403018	0.171565	0.666492	0.176205
Gstm4	0.491221	0.233174	0.550447	0.259284
Parvb	0.175947	0.197586	0.773269	0.111669
Mcu	0.637447	-0.0240446	0.939726	0.0269989
Exph5	0.196982	0.116149	0.8082	0.0924812
Eif4ebp1	0.126822	-0.460401	0.859464	0.0657724
Fkbp2	0.976959	-0.860206	0.187677	0.726589
Mpc2	0.0563809	0.781996	0.0380344	1.41982
Pdgfrb	0.871979	-0.433806	0.250692	0.60086
Emc8	0.153498	-0.348806	0.082764	1.08216
Dsg3	0.308751	0.946412	0.0167006	1.77727
Dtd2	0.158975	-3.81982	0.24352	0.613466
Gsdmc2	0.0919775	-0.184585	0.865668	0.0626487
Iqgap1	0.792137	-0.0463595	0.591628	0.227951
Mapk13	0.483429	-0.370106	0.460121	0.337128
Anxa6	0.878409	0.0446514	0.802582	0.0955106
Timm44	0.355432	-0.338835	0.0156028	1.8068
Fzd7	0.22123	0.137805	0.805367	0.0940061
Arl1	0.495065	-0.200017	0.386201	0.413187
Eif2b2	0.0395388	-0.249344	0.522903	0.281579
Map4	0.997428	-0.285004	0.0207071	1.68388
Mia3	0.935999	-0.391621	0.0695769	1.15753
Ybx3	0.394082	-0.823177	0.0755941	1.12151
Atp6v1f	0.86419	0.00201364	0.981123	0.00827656
Casp8	0.509885	-0.157218	0.580561	0.236152
Ggt6	0.67934	0.141014	0.957264	0.0189684
Aldh4a1	0.141337	0.408692	0.0760826	1.11871
Fnta	0.269353	-0.392937	0.101146	0.995051
Tcn2	0.91845	0.126797	0.541898	0.266083
Ndufs7	0.836232	0.560964	0.0675159	1.17059
Pygl	0.550152	-0.131278	0.699039	0.155499
Krt16	0.216553	0.0708952	0.746624	0.126898
Reg3b	0.920709	-0.849491	0.719238	0.143128
Klk1b8	0.841999	-0.849997	0.121246	0.916332
Nectin1	0.229379	0.623432	0.0779384	1.10825
Rcc1	0.380822	0.16157	0.661966	0.179164
Plpbp	0.628995	0.444571	0.038931	1.4097
Snx7	0.756035	-2.82809	0.171081	0.766799
Trappc3	0.905486	-0.335253	0.0155319	1.80878
Akr1c21	0.442511	0.240224	0.574042	0.241057
Tmc3	0.395884	2.08321	0.00254435	2.59442
Psmd11	0.755508	-0.0761184	0.725836	0.139161
Inf2	0.309122	0.340138	0.230154	0.637981
Wls	0.274188	-0.91836	0.0843559	1.07388
Trex2	0.777099	-0.431357	0.564553	0.248295
Lsm2	0.660946	-0.0472301	0.972636	0.0120495
Arhgdib	0.277777	-0.157984	0.548733	0.260639
Prmt8	0.910366	-0.300374	0.566971	0.246439
Ctsb	0.315599	-0.300044	0.336158	0.473456
Icam2	0.610674	1.0337	0.145661	0.836655
Pabpc1	0.0940499	-0.219169	0.105942	0.974931
Hsd17b10	0.192811	0.166481	0.406191	0.391269
Gla	0.162343	-0.971944	0.192216	0.71621
	0.0465321	1.8253	0.0862427	1.06428
Mapk6	0.206241	0.223164	0.468334	0.329444
Mff	0.152443	1.10238	0.22157	0.654488
Kng1	0.293067	0.451415	0.189151	0.723191
Ptpn6	0.366257	-0.833326	0.00402792	2.39492
Dusp23	0.453915	1.59067	0.144901	0.838929
Mtor	0.0439292	-0.530509	0.299596	0.523464
Rras	0.380796	0.106705	0.53566	0.271111
Mat1a	0.942909	-0.0703289	0.101083	0.995321
Serhl	0.107442	-1.62778	0.404936	0.392614
Cox4i1	0.22217	0.64263	0.085685	1.06709
Hsp90aa1	0.762867	-0.338505	0.108253	0.965561
Sod3	0.89552	0.98379	0.0717336	1.14428
Rbm14	0.591254	-0.344696	0.37459	0.426444
Cdv3	0.480815	-0.481001	0.20853	0.680832
S100b	0.776186	0.472189	0.582814	0.23447
U2af1	0.689347	-1.88158	0.343437	0.464153
H2-Q9	0.811254	-0.932782	0.647391	0.188833
Mcpt4	0.322125	0.193419	0.548935	0.260479
Fhod1	0.815403	0.815753	2.86265e-05	4.54323
Cdh11	0.645828	0.0330818	0.918957	0.0367046
Celf2	0.802727	-0.981273	0.0197953	1.70344
Kera	0.469346	0.255798	0.744987	0.127851
Sarnp	0.63774	-0.503052	0.0666245	1.17637
Nckipsd	0.0319983	-0.523318	0.793744	0.100319
Hsd17b6	0.835	-0.219938	0.532778	0.273454
Ldah	0.465163	-0.134757	0.601154	0.221014
Agk	0.737316	0.0153477	0.974585	0.0111802
Sart1	0.0489402	-0.401597	0.289223	0.538767
Ptbp2	0.888159	-0.282827	0.543895	0.264485
Lrrc47	0.252042	-0.249591	0.592579	0.227254
Smchd1	0.0519533	-0.751282	0.454753	0.342224
Thrap3	0.441872	-0.31623	0.375364	0.425548
Suclg1	0.139954	0.617776	0.0367827	1.43436
Ddah2	0.381105	0.34556	0.1182	0.927384
	0.127861	-0.993401	0.51525	0.287982
Rhoa	0.371442	-0.154546	0.115554	0.937217
Sell	0.00109136	2.68627	0.252752	0.597306
Pcbp2	0.53949	1.53629	0.0120594	1.91867
Flt1	0.503435	-1.2881	0.469826	0.328063
Abi1	0.586277	-0.907132	0.16654	0.778483
Hgs	0.432837	-0.642444	0.373655	0.42753
Prpf4b	0.162207	-0.722545	0.208216	0.681485
Coq6	0.251244	0.829795	0.00496628	2.30397
Rdx	0.209699	0.120474	0.278767	0.554758
Nnt	0.0757013	1.14686	0.00119693	2.92193
Acp3	0.0995604	-0.469696	0.260564	0.584086
Gba	0.636915	-0.180158	0.725905	0.13912
Ssb	0.00665635	-0.599366	0.248132	0.605317
Col15a1	0.947868	0.759962	0.10728	0.96948
Lamb3	0.929208	0.67644	0.379362	0.420946
Hnrnpa2b1	0.249351	-0.0516374	0.829974	0.0809356
Dnajc11	0.667344	0.12083	0.326775	0.485751
Gnas	0.566052	0.015476	0.944519	0.0247895
Drg2	0.642323	-0.322587	0.363247	0.439798
Pcbp4	0.224028	-0.320824	0.0336497	1.47302
Gstp2	0.924241	0.608485	0.0629733	1.20084
Prelp	0.207667	0.54703	0.0113049	1.94673
Pgk2	0.646675	0.767759	0.0906537	1.04261
Mcm3	0.529054	-0.35306	0.330365	0.481005
Osbpl8	0.34721	-0.589699	0.32264	0.491282
Golph3	0.753566	0.574404	0.453096	0.34381
Acin1	0.786225	0.0275106	0.907433	0.0421854
Septin10	0.65864	3.62664	0.00414405	2.38258
Nup43	0.17222	-0.545302	0.061618	1.21029
Polr2b	0.544977	-1.30078	0.354499	0.450385
Xrn2	0.846786	-0.453271	0.207664	0.68264
Casp7	0.747706	-4.1436	0.0282645	1.54876
Fbp1	0.110172	0.628925	0.127949	0.892963
Slc37a2	0.139167	-1.25017	0.121229	0.916393
Krt33a	0.457564	0.104448	0.907577	0.0421167
Atg16l1	0.332045	-0.326894	0.290095	0.537459
Dhcr24	0.037387	0.154077	0.766643	0.115407
Cops2	0.985356	0.122052	0.575241	0.24015
Slc25a51	0.861303	0.257952	0.735157	0.13362
Cryl1	0.665604	0.285469	0.560746	0.251234
Tmem214	0.341081	1.57617	0.00760095	2.11913
Gsdmc	0.342469	0.0531697	0.0791893	1.10133
Eno1	0.0626657	0.308437	0.0610365	1.21441
Agrn	0.516155	-0.121377	0.629741	0.200838
Timp1	0.25186	0.120416	0.758114	0.120266
Cox7a1	0.120887	2.93185	0.00413735	2.38328
Kprp	0.392616	0.663618	0.214958	0.667646
Nfkb2	0.782757	0.0818329	0.854045	0.0685191
Znf622	0.323288	-1.88746	0.0710261	1.14858
Rfc4	0.513955	-1.02841	0.275069	0.560558
Kyat3	0.769195	-0.0353785	0.873121	0.0589255
Snrnp40	0.355359	-0.447456	0.041737	1.37948
Plin2	0.482783	-0.491261	0.151246	0.820316
Loxl2	0.484118	0.210604	0.442195	0.354386
Mtch2	0.586174	1.18719	0.034839	1.45793
Gcat	0.197588	0.431447	0.488241	0.311366
Scd3	0.45939	-0.428254	0.418243	0.378571
Adpgk	0.456268	0.0575722	0.884153	0.0534725
Srp9	0.0153263	-1.29232	0.174247	0.758834
Orm3	0.448309	-0.447553	0.842654	0.0743509
Pak1	0.933054	-0.417739	0.0317945	1.49765
Def6	0.454635	2.5813	0.00218224	2.6611
Npc1	0.0720004	-0.456187	0.0413065	1.38398
Rabgap1	0.0470224	-0.514303	0.341611	0.466469
Dclk1	0.233378	-1.10957	0.0215305	1.66695
Nup155	0.631171	-0.615497	0.0429258	1.36728
Grpel1	0.575733	0.143308	0.423937	0.372699
Arf4	0.950904	-0.236088	0.369366	0.432543
Rgs10	0.876482	-0.563494	0.109983	0.958675
Psip1	0.393967	-2.60041	0.0332192	1.47861
Map2k3	0.0386097	-4.3892	0.0995188	1.00209
Fgg	0.395571	0.669285	0.0317025	1.49891
Ndufb9	0.882576	-0.165914	0.62408	0.20476
Slc27a3	0.425345	-0.331194	0.620562	0.207215
Serpinf2	0.245625	0.462109	0.138716	0.857872
Mmrn2	0.0131983	1.63962	0.286292	0.543191
Tmem30a	0.963329	0.0965382	0.424151	0.372479
Itgb7	0.572564	0.595215	0.185254	0.732232
Glud1	0.379988	0.345402	0.173143	0.761594
Sumo1	0.0799746	-0.2695	0.283246	0.547837
Rpl34	0.323281	-0.236538	0.0194459	1.71117
Zc3hav1	0.0934603	0.93551	0.671933	0.172674
Hist1h2bp	0.598159	0.0332853	0.725513	0.139355
C2cd2	0.20898	-0.00604513	0.973801	0.0115299
Virma	0.396935	-0.572027	0.45214	0.344727
Sod2	0.22996	0.547516	0.24169	0.616742
Ppib	0.237494	-0.418895	0.064917	1.18764
Mat2a	0.0074786	-0.278078	0.290409	0.53699
Ugt1a2	0.679644	-0.0574149	0.698066	0.156103
Ttyh3	0.351735	-2.19514	0.310542	0.507879
Lig1	0.000865792	-2.69635	0.417137	0.379721
Pgk1	0.988876	0.818871	0.0453216	1.3437
Pdlim2	0.63179	0.0420536	0.925742	0.0335102
Tst	0.301276	0.207289	0.430009	0.366522
Gsk3a	0.835823	-0.29443	0.501571	0.299668
Prpf19	0.204812	-0.0381781	0.830165	0.0808355
Crabp1	0.379863	0.137191	0.734564	0.133971
Gp1ba	0.858023	-1.58675	0.11974	0.921762
Ddx50	0.333951	2.58597	0.178276	0.748907
Jsrp1	0.874184	1.8159	0.0533659	1.27274
Bles03	0.800103	0.202752	0.629357	0.201103
Uap1l1	0.334718	0.102145	0.287951	0.540682
Hebp1	0.248008	-0.312366	0.147212	0.832056
	0.127861	-0.993401	0.51525	0.287982
Pecr	0.710627	0.208929	0.579869	0.23667
H2-K1	0.67033	-1.54561	0.0666108	1.17646
Mcm8	0.863227	-0.399233	0.479047	0.319622
Ank3	0.745269	0.0533412	0.863619	0.0636777
Naa16	0.531165	-0.675742	0.15082	0.82154
Ckm	0.689574	2.73716	0.00579042	2.23729
Spon1	0.865125	-0.991009	0.310453	0.508004
Ppil3	0.0245355	-3.59557	0.199527	0.699999
Mms19	0.996791	-0.775559	0.378909	0.421465
Ptk2b	0.275222	-1.61825	0.0212908	1.67181
Asl	0.332096	-0.0522856	0.86847	0.061245
Strap	0.873702	0.250508	0.463351	0.33409
Tmx3	0.871603	-0.46945	0.0912027	1.03999
Tns2	0.839452	2.95024	0.00238963	2.62167
Cabp7	0.801135	0.0332085	0.854552	0.0682613
Wnk4	0.450927	-0.63038	0.141897	0.848027
Srprb	0.108802	0.0906854	0.413429	0.383599
Anks4b	0.198659	-5.08803	0.285433	0.544495
Sypl2	0.00146251	3.61749	0.286277	0.543214
Txnrd2	0.300551	-0.687761	0.00323724	2.48982
Nefl	0.797296	1.02546	0.69368	0.158841
Anxa5	0.68973	0.223407	0.178818	0.747589
Lrrc1	0.00250122	-2.77082	0.435208	0.361303
Guk1	0.0800914	-0.339095	0.670868	0.173363
Matn2	0.0845978	-1.87354	0.346868	0.459835
Rpl7	0.0234905	-0.0293524	0.776969	0.109596
Atxn10	0.115826	-0.353861	0.45154	0.345304
Mapk4	0.206241	0.223164	0.468334	0.329444
Scfd1	0.52153	-0.620062	0.000683417	3.16531
Reep5	0.905418	-0.583533	0.139675	0.854881
Limd2	0.283837	-3.39069	0.138362	0.858982
Arpin	0.81425	-0.266271	0.447151	0.349546
Hephl1	0.180083	-0.265239	0.546931	0.262067
	0.213144	-1.31621	0.299514	0.523583
Cops3	0.557656	-0.692624	0.0774859	1.11078
Rps27l	0.186265	0.0976909	0.826843	0.0825768
Lama5	0.826299	0.479679	0.393861	0.404657
Stom	0.00145178	-0.133533	0.484862	0.314382
Smarcc1	0.0046352	0.10098	0.707141	0.150494
Ighg1	0.582056	-0.0219513	0.909801	0.0410537
Mprip	0.154627	0.0737883	0.923332	0.0346421
Anxa8	0.431646	0.0771909	0.803716	0.0948976
Erlin2	0.429556	0.187194	0.144327	0.840651
H2ac11	0.938138	0.0551492	0.877056	0.0569725
Sec31a	0.608666	-0.644169	0.108607	0.964142
Itsn2	0.22315	1.27866	0.354199	0.450753
Ube2d1	0.41832	0.636829	0.395493	0.402861
Map3k21	0.990509	-0.606191	0.5868	0.23151
Gatd3	0.554023	0.214368	0.209785	0.678225
Sytl1	0.9248	-0.110352	0.852568	0.0692712
Nr1d1	0.107732	0.421567	0.823936	0.0841063
Klk1b26	0.841999	-0.849997	0.121246	0.916332
Lnpep	0.284359	-0.134677	0.637264	0.195681
Serpina1a	0.90988	-1.03935	0.53569	0.271086
Ddx4	0.211458	-1.26344	0.521445	0.282792
Tmod1	0.578975	1.43634	0.0451486	1.34536
Clip1	0.71755	0.417085	0.126221	0.898867
Arf3	0.0553727	0.240995	0.392881	0.405739
Snrpa1	0.883929	-0.217262	0.204481	0.689346
Susd2	0.806594	0.691652	0.0294217	1.53133
Pxdn	0.489489	-0.118453	0.743263	0.128857
Efhd1	0.411035	-0.374285	0.526495	0.278606
Hp1bp3	0.61395	-0.046172	0.886942	0.0521048
Gpd2	0.588063	0.0901299	0.766781	0.115329
Cnn1	0.383275	-1.30754	0.00390343	2.40855
Phgdh	0.93064	0.13402	0.237275	0.624748
Hdac6	0.12329	-0.684145	0.093135	1.03089
Sgpp1	0.443146	-0.0601989	0.831542	0.0801157
Itgb3	0.626475	-1.61414	0.534789	0.271818
Amacr	0.91344	-0.141402	0.774313	0.111083
Clec2d	0.0578705	-1.13249	0.161546	0.791705
Thy1	0.688705	-0.150819	0.744376	0.128208
Tagln	0.423513	-0.433925	0.208574	0.68074
Fkbp8	0.58276	-0.316607	0.0846088	1.07258
Vps29	0.985724	-0.338967	0.108028	0.966462
Sdhb	0.883135	0.591274	0.0171101	1.76675
Umps	0.522599	0.0214404	0.929815	0.0316034
Hacd2	0.623745	0.0385352	0.822727	0.0847441
Cyct	0.880267	0.479312	0.105375	0.977262
Clns1a	0.433542	-0.0868302	0.63783	0.195295
Ppp2r2c	0.645741	-0.14481	0.317034	0.498894
Rpl39	0.406151	-0.125817	0.708275	0.149798
Rpia	0.00469524	2.60854	0.481171	0.3177
Tuba8	0.436872	0.446762	0.292798	0.533432
Bst1	0.143987	1.1846	0.0746982	1.12669
	0.97064	-0.292774	0.465745	0.331852
Bid	0.66293	-1.07891	0.35318	0.452004
Slc9a3r2	0.458507	-0.43711	0.349102	0.457048
Fkbp3	0.744716	0.167336	0.327723	0.484493
Bcap31	0.265235	0.244708	0.0729699	1.13686
Slc25a4	0.89455	1.2801	0.00973456	2.01168
Wdr1	0.102993	-1.05488	0.310444	0.508016
Dek	0.48202	-0.171426	0.612157	0.213137
Washc5	0.652909	-0.639778	0.0304358	1.51662
Pes1	0.4188	-0.493207	0.23358	0.631565
Prkcb	0.507938	-0.580528	0.137092	0.862988
Tpt1	0.727052	-0.153901	0.662773	0.178635
Fem1ab	0.0878225	0.64097	0.70313	0.152965
Lap3	0.477592	0.0476425	0.899162	0.046162
Plaur	0.10268	0.249821	0.579609	0.236865
Qsox1	0.781042	0.126536	0.694571	0.158284
Elob	0.0103629	-0.397508	0.0209589	1.67863
Metap2	0.287921	-0.0732008	0.831991	0.0798813
Pnp	0.210757	-0.687981	0.105445	0.976973
Lamtor4	0.612917	-1.84533	0.646641	0.189336
	0.768093	0.244831	0.748958	0.125543
Eif2ak2	0.383436	-2.38385	0.14462	0.839771
Gga2	0.101858	-1.52694	0.477151	0.321344
Fn1	0.651817	0.145699	0.689338	0.161568
Khsrp	0.117983	-0.177387	0.13708	0.863025
Sfpq	0.589639	-0.302153	0.114585	0.940872
Atp6v1d	0.455461	-0.122118	0.509393	0.292947
Cul5	0.619264	0.0393698	0.586033	0.232078
Glo1	0.0974828	0.0551861	0.459979	0.337262
Bpifb9a	0.380403	-2.01975	0.446086	0.350581
Dnajc10	0.473746	-0.505197	0.275585	0.559745
Selenbp2	0.969566	0.587102	0.155232	0.809018
Vma21	0.984103	-0.234966	0.330879	0.480331
Srgap2	0.368788	-0.519662	0.0434704	1.36181
Sumf2	0.589541	-0.739453	0.235957	0.627167
Stx19	0.413517	0.608122	0.0196277	1.70713
Trim16	0.582384	0.633822	0.0949741	1.02239
Lcat	0.712771	-0.440974	0.423731	0.37291
Dhrs7b	0.704622	0.328787	0.0409803	1.38742
Ccdc93	0.392096	0.062405	0.937585	0.0279891
Ubqln4	0.306155	-0.643273	0.0347183	1.45944
Raly	0.0545931	0.531143	0.080152	1.09609
Nxf1	0.300625	0.142988	0.605433	0.217934
Mbnl3	0.194394	-0.468035	0.775193	0.11059
Cenpv	0.880638	0.189033	0.737269	0.132374
Rps12	0.0687012	-0.270178	0.594694	0.225707
Serpinb5	0.870814	0.191191	0.308176	0.511201
Gstm5	0.656163	-0.0529397	0.699605	0.155147
Fcn1	0.288735	-2.43836	0.203961	0.690453
Dazap1	0.052262	-0.385705	0.180306	0.74399
Angptl6	0.00313368	-2.54717	0.413351	0.383681
Polr2i	0.904871	0.537554	0.39086	0.407979
Serpina3g	0.574038	-2.72634	0.0607541	1.21642
Mrps36	0.131092	-2.08935	0.26539	0.576115
Gpr161	0.84458	0.152613	0.736576	0.132782
Mlkl	0.0226536	-5.77394	0.0277897	1.55612
Mast1	0.755086	-0.0392379	0.918342	0.0369957
Dhrs1	0.0976932	-0.29797	0.403122	0.394564
Arpc3	0.761567	-0.0678789	0.616065	0.210373
Czib	0.211301	-0.556227	0.237609	0.624137
Pycr3	0.969772	-0.403103	0.516338	0.287066
Dync1h1	0.660006	0.203915	0.0567635	1.24593
Flad1	0.584427	-0.614373	0.329498	0.482147
Cdc42bpg	0.549001	0.504164	0.417767	0.379066
Hprt1	0.397875	-0.161076	0.545387	0.263295
Uqcr10	0.21014	0.619503	0.0665746	1.17669
Prpf31	0.508194	0.223107	0.107839	0.967224
Dnm2	0.905322	-0.234934	0.478547	0.320076
Gaa	0.328451	0.183042	0.476099	0.322303
Snrpb	0.638433	-0.550022	0.114571	0.940926
Sae1	0.0952639	-0.178267	0.490606	0.309267
Eef2	0.445157	0.0393182	0.800291	0.0967523
Psmb9	0.927058	-1.59489	0.126625	0.897479
Prkdc	0.267895	0.0277771	0.900666	0.045436
Gatd1	0.250161	-0.415505	0.268996	0.570255
Ppt1	0.998616	-0.433818	0.499767	0.301232
RTRAF	0.774275	0.012355	0.958876	0.0182374
Rbm12	0.603717	-0.0422294	0.804498	0.0944753
Pkp3	0.94406	-0.100461	0.563727	0.248932
Mbnl2	0.899183	0.117362	0.800322	0.0967352
Gps1	0.153224	-0.309269	0.677295	0.169222
Prpf6	0.865247	-0.161456	0.740699	0.130358
Rbm25	0.251715	-0.272605	0.604432	0.218653
Ilvbl	0.633126	-0.609458	0.30567	0.514747
Adrm1	0.0636888	-3.35104	0.173558	0.760556
Lck	0.0106977	-1.80248	0.372492	0.428883
Carhsp1	0.382282	-0.389761	0.37426	0.426826
Dcun1d1	0.435251	-0.360495	0.00205504	2.68718
Ctsf	0.323118	-1.15624	0.405632	0.391868
Ppp1r14c	0.145653	-0.672959	0.664223	0.177686
Hsd17b8	0.120374	-0.197595	0.76909	0.114023
Pcyt1a	0.326088	-0.42243	0.397924	0.4002
Ppp1r14a	0.992099	1.69183	0.649174	0.187639
Uba3	0.235235	-1.22755	0.0947768	1.0233
Rpsa	0.440692	-0.16663	0.60357	0.219273
Ap3m1	0.731419	-0.187906	0.574553	0.24067
Arhgap45	0.356469	-0.136834	0.74382	0.128532
Txndc17	0.228161	0.0348893	0.849978	0.0705923
Mpdu1	0.923374	-0.22149	0.459708	0.337518
Tubb2a	0.702513	-0.407174	0.262309	0.581187
Sephs1	0.363536	-0.308065	0.330531	0.480788
Pgm5	0.476568	-0.737137	0.334137	0.476075
Gga1	0.0690782	-0.66279	0.171833	0.764893
Psma8	0.932045	-0.305321	0.180271	0.744073
Col11a1	0.103297	0.461612	0.712039	0.147496
Bnip1	0.454574	0.403341	0.469212	0.328631
Snx27	0.8255	-0.184426	0.624245	0.204645
Slc30a7	0.9824	-0.792804	0.0746752	1.12682
Slc3a2	0.674955	0.323738	0.00384098	2.41556
Avil	0.25476	1.55255	0.235184	0.628593
Soat1	0.234082	-1.48395	0.0059813	2.2232
Atp6v1h	0.336151	-0.710087	0.18164	0.740787
Pla2g7	0.182303	-0.125958	0.647081	0.189041
Krt2	0.54168	1.4265	0.224064	0.649629
Prdx1	0.882909	0.338276	0.0267277	1.57304
H2-Ab1	0.915051	-0.814043	0.35214	0.453284
Irf2bp2	0.122761	-1.5039	0.315258	0.501334
Dstn	0.0986063	0.0200028	0.943935	0.0250581
Serpinb12	0.346136	-0.0462405	0.944431	0.0248296
Ppp2cb	0.0328236	-0.0130675	0.96555	0.0152253
Plin3	0.720085	-0.0958296	0.773721	0.111416
Themis2	0.00354912	-1.68069	0.361788	0.441546
	0.768093	0.244831	0.748958	0.125543
P3h1	0.387587	1.40567	0.193417	0.713506
Stat2	0.0478508	-3.42271	0.0510652	1.29188
Cyc1	0.798088	0.865154	0.0504846	1.29684
Dpp3	0.803946	0.152573	0.517828	0.285814
Bri3bp	0.317243	-0.37361	0.208212	0.681494
Cmtr1	0.311698	-0.434549	0.41775	0.379084
Epb42	0.0267463	0.43211	0.252185	0.59828
Hagh	0.0277117	0.377931	0.454944	0.342042
Tns3	0.760414	-1.40302	0.125236	0.902272
Rnase4	0.0491292	-1.34993	0.331205	0.479903
Hddc2	0.976975	-0.0481764	0.898181	0.0466359
Ndufb2	0.243021	0.994271	0.197282	0.704912
L3hypdh	0.758269	-0.346813	0.494526	0.305811
Psmd8	0.482885	-0.0819104	0.283337	0.547697
Praf2	0.439217	0.773461	0.574436	0.240759
Snap91	0.129104	-2.38412	0.376323	0.42444
Xpo1	0.0752703	-0.0640143	0.207484	0.683016
Hmgcll1	0.246794	-4.34908	0.225224	0.647385
Nsdhl	0.456599	-0.114485	0.680794	0.166984
Snx9	0.475393	-0.153417	0.863807	0.0635833
Rpl10l	0.0775147	-1.44906	0.278082	0.555826
Vcp	0.737897	0.0862595	0.688196	0.162288
Ap1b1	0.617386	0.196337	0.266537	0.574243
Mia2	0.247776	0.200169	0.734546	0.133981
Eif3a	0.364905	-0.139842	0.0962784	1.01647
	0.213144	-1.31621	0.299514	0.523583
Nudt9	0.532702	-0.465988	0.111725	0.95185
Atp5pb	0.56077	0.637727	0.00253724	2.59564
Cog4	0.493124	1.8916	0.109718	0.959722
F10	0.94866	0.492521	0.139712	0.854766
Snrnp200	0.00292238	-0.177763	0.178805	0.74762
Whrn	0.609246	-0.384079	0.435119	0.361392
Cand2	0.861883	1.76222	0.0150188	1.82337
Wasl	0.762199	1.45111	0.0675131	1.17061
Lrpap1	0.718677	-1.80831	0.000129406	3.88805
Was	0.122994	-5.56095	0.0176341	1.75365
Spr	0.724795	0.0303857	0.850383	0.0703853
Rad21	0.718102	-0.330441	0.0311503	1.50654
	0.0430097	1.79312	0.0381209	1.41884
Brd4	0.323813	-1.01428	0.0948724	1.02286
Apoc1	0.157564	-0.05878	0.882767	0.054154
Anxa7	0.551243	0.0509795	0.812822	0.0900047
Msn	0.397921	0.750032	0.0734148	1.13422
Tlk2	0.755086	-0.0392379	0.918342	0.0369957
	0.225509	0.123455	0.823064	0.0845665
Rabif	0.245429	-2.20887	0.28775	0.540985
Scyl2	0.0464561	-1.18061	0.283521	0.547415
Apoc2	0.331104	-0.597486	0.746903	0.126736
Upp1	0.7287	0.428002	0.0911686	1.04015
Ywhah	0.817662	0.605073	0.233121	0.632419
Dpysl2	0.215551	0.0613229	0.666573	0.176152
Chi3l1	0.18011	0.438141	0.377627	0.422937
	0.578026	-2.29988	0.103633	0.984501
Ogn	0.366222	0.605716	0.0543706	1.26464
Zc3h15	0.98193	-2.38796	0.00814617	2.08905
Sgta	0.377027	-0.156536	0.564269	0.248514
Rab32	0.194001	0.110715	0.796934	0.0985774
Ppp1r8	0.92253	-0.241512	0.750172	0.124839
Snx17	0.262438	-0.784979	0.0126476	1.89799
Fermt3	0.817008	-0.474031	0.282754	0.548591
Dnajc9	0.0878029	-1.37988	0.243756	0.613045
Serpina3b	0.891569	0.203181	0.562125	0.250167
Sub1	0.976207	-0.226016	0.408667	0.38863
H2-Aa	0.9905	-0.683677	0.0692498	1.15958
Cyp51a1	0.484487	-0.179321	0.548573	0.260765
Dynlt3	0.0914316	-1.35877	0.611589	0.213541
Esyt1	0.326257	-0.0912413	0.711452	0.147855
Glrx3	0.771185	0.262948	0.467311	0.330394
Nudcd3	0.966137	-0.292372	0.48241	0.316583
Homer3	0.212909	1.06585	0.263474	0.579262
Myo7a	0.0669685	0.28558	0.796338	0.0989023
Upf1	0.378994	0.955704	0.0361566	1.44181
Cpped1	0.929166	0.0969974	0.668855	0.174668
Btf3l4	0.918462	-0.337047	0.334954	0.475015
Fmod	0.840539	-1.68529	0.499884	0.30113
Fam114a2	0.793259	-0.138012	0.537596	0.269544
Ca13	0.466325	0.0712242	0.787123	0.103957
Septin6	0.273865	-0.471702	0.463851	0.333622
Acyp2	0.100913	1.40726	0.00239229	2.62119
Syap1	0.141089	-0.550916	0.467308	0.330397
Fnip2	0.325507	-3.61479	0.0961609	1.017
	0.225509	0.123455	0.823064	0.0845665
Gstt2	0.907253	-1.24003	0.0352572	1.45275
Prkcsh	0.0245228	-0.19024	0.0958374	1.01847
Cdk2	0.581534	-1.65819	0.384326	0.4153
Ttc28	0.22745	0.443203	0.124421	0.905108
Usp11	0.560307	-0.926879	0.194048	0.712092
Ahcyl1	0.664914	-0.203502	0.41301	0.384039
Chmp4b	0.80454	-1.13605	0.0680809	1.16697
Eif3g	0.630871	-0.678029	0.204895	0.688468
Pdpr	0.70762	-0.271577	0.700941	0.154319
Fth1	0.941002	0.0204353	0.967886	0.0141758
Acbd3	0.286777	-0.353939	0.258302	0.587871
H2az1	0.920579	-0.206508	0.289069	0.538998
Mpp1	0.587041	-0.81831	0.339091	0.469684
Tmem87a	0.272984	-0.575814	0.112716	0.948014
Fundc2	0.370235	0.421527	0.482018	0.316937
Psmd4	0.360207	-0.0766232	0.77685	0.109663
Cavin1	0.382581	1.29584	0.0186379	1.7296
Irgm1	0.194948	-0.491082	0.456311	0.340739
Lyn	0.754984	-0.862361	0.030495	1.51577
Ano10	0.438785	0.698153	0.0258732	1.58715
Snrpd3	0.0994478	-0.625724	0.00771549	2.11264
Magohb	0.419739	-0.305871	0.0273855	1.56248
Mup17	0.77446	0.0669478	0.978254	0.00954845
Tas2r113	0.0409472	0.0141746	0.906465	0.0426489
Gpx3	0.859409	0.70682	0.0284767	1.54551
Csk	0.916482	-0.287577	0.475787	0.322588
Hist1h2af	0.938138	0.0551492	0.877056	0.0569725
Cd34	0.660804	0.403404	0.190955	0.719069
C1rl	0.0899832	1.37689	0.00269076	2.57013
Elovl4	0.812455	-0.334721	0.461301	0.336016
S100a4	0.912893	0.154651	0.388762	0.410316
Colec11	0.310359	-1.29509	0.107844	0.967203
Ppp1cc	0.626948	-0.589589	0.00264385	2.57776
Nras	0.395559	-0.0917614	0.765452	0.116082
Kctd12	0.80691	-0.565082	0.117536	0.92983
Ssc5d	0.985919	-0.145211	0.483262	0.315817
Strn3	0.111569	-0.097888	0.624528	0.204448
Tnni1	0.145011	0.117407	0.952832	0.0209836
Ndufb6	0.43445	0.875101	0.135795	0.867115
Mob4	0.1254	1.31879	0.455691	0.341329
Abat	0.765062	0.0539551	0.89985	0.0458298
Irf6	0.447224	-1.69882	0.0478358	1.32025
Mtco2	0.718701	0.654901	0.228625	0.640876
Rpa2	0.861105	-0.02211	0.989102	0.00475907
Kpna2	0.130366	-0.911161	0.228773	0.640595
Dcps	0.870852	0.171194	0.44401	0.352608
Gys1	0.994976	2.28772	0.00171061	2.76685
Hmgcs1	0.0860017	-0.40386	0.440656	0.3559
Ciapin1	0.766615	-0.0804536	0.543703	0.264638
Hsph1	0.553835	0.247822	0.479412	0.319291
Atp1a1	0.526069	0.480538	0.0133115	1.87577
Dtnb	0.648547	0.732397	0.0314625	1.50221
Kif5b	0.694584	0.0826363	0.34583	0.461138
Eml4	0.730205	-0.827718	0.196655	0.706294
Dok2	0.226844	-1.0667	0.0786556	1.10427
Krt71	0.398525	2.0376	0.140596	0.852029
Calr	0.872419	-0.0446684	0.809452	0.0918091
Psmf1	0.427174	0.232446	0.852049	0.0695355
Cd177	0.177734	0.0935739	0.954808	0.0200838
Ak3	0.111376	-1.17421	0.0220647	1.6563
Ecm2	0.653195	-0.531291	0.498264	0.30254
Stt3a	0.770539	-0.384012	0.253588	0.595872
Fyb1	0.929152	-2.44326	0.0570369	1.24384
Bop1	0.0310918	-1.36967	0.452514	0.344368
Atp5pd	0.249635	0.293279	0.170493	0.768294
Psma7	0.603921	-0.0629617	0.685128	0.164228
Snapin	0.208261	-1.34483	0.086375	1.06361
Ppm1g	0.544374	-0.195279	0.577006	0.23882
Eci2	0.352459	0.442434	0.135615	0.867692
Anxa11	0.367702	0.334537	0.0966731	1.01469
Pik3r4	0.822739	-0.790627	0.0777032	1.10956
Cnot9	0.808529	-0.345553	0.0023352	2.63168
Pdha1	0.5187	0.583936	0.15377	0.813129
Rasl2-9	0.538294	-0.317377	0.228191	0.641702
Ctsc	0.540701	-0.105924	0.834014	0.0788265
Slc29a1	0.242511	0.841417	0.194703	0.710628
Rsu1	0.869381	-0.0592307	0.650057	0.187049
Ralb	0.640789	0.0207579	0.935242	0.0290759
Cdk13	0.465088	-0.609902	0.0148473	1.82835
Kif3a	0.14598	-1.61178	0.176431	0.753425
Nptn	0.736807	0.332136	0.0026773	2.5723
Cct6b	0.255093	0.0162523	0.91969	0.0363586
Mup6	0.77446	0.0669478	0.978254	0.00954845
Gnat3	0.847616	0.18964	0.399125	0.398891
Ywhaq	0.0765892	-0.125357	0.774732	0.110849
Acot8	0.216806	-0.671564	0.0151015	1.82098
Eif2b1	0.68002	1.4955	0.0187842	1.72621
Sod1	0.576822	0.289847	0.431584	0.364935
Qki	0.838864	-0.289302	0.0685549	1.16396
Luc7l	0.266269	-0.160501	0.919698	0.0363548
Gpnmb	0.0498406	-0.169518	0.49786	0.302893
Rras2	0.45029	-0.129941	0.685662	0.16389
Fgfr2	0.465088	-0.609902	0.0148473	1.82835
Gstk1	0.759865	-0.38369	0.627108	0.202658
Mccc2	0.642061	0.617795	0.0155063	1.80949
Eef1g	0.710115	-0.110375	0.374805	0.426195
Mup4	0.851804	-0.612547	0.674808	0.17082
Pbxip1	0.0944541	0.571963	0.104294	0.981741
Ccdc25	0.409025	-0.959443	0.0706408	1.15094
Exosc8	0.0479612	0.994259	0.279884	0.553022
Csnk2a1	0.2615	-1.55072	0.343183	0.464474
Cacnb4	0.609415	2.41939	0.00485557	2.31376
Lasp1	0.907728	-0.209997	0.55891	0.252658
Pdlim1	0.431474	0.135575	0.664704	0.177372
Clasp1	0.0196999	-0.241706	0.581238	0.235646
H2-Eb1	0.140439	-2.19559	0.0426707	1.36987
Mrps30	0.551196	0.162588	0.328793	0.483077
Stx8	0.819673	-0.0708433	0.687193	0.162921
Aspa	0.165997	0.974562	0.0750178	1.12484
Ist1	0.756495	0.0762373	0.589391	0.229597
Ptk7	0.373418	-0.0877943	0.764497	0.116624
Bola2	0.575806	-0.23515	0.157646	0.802318
Ebp	0.126078	0.242065	0.125228	0.9023
Arhgap10	0.264799	-2.52168	0.293957	0.531717
Ncf1	0.657257	-1.02129	0.261015	0.583334
Chdh	0.116521	-0.387582	0.0308989	1.51006
Ica	0.919116	0.945744	0.162501	0.789144
Ssrp1	0.127093	-0.747291	0.0836691	1.07743
Snrpb2	0.849191	-1.40505	0.557295	0.253915
Vps25	0.249387	-0.155125	0.603693	0.219184
Tgoln2	0.163299	-2.20472	0.364898	0.437829
Clu	0.0666217	0.89435	0.0886318	1.05241
Cadm3	0.747625	0.278751	0.787741	0.103616
Clta	0.5028	0.666952	0.0129373	1.88816
Entpd1	0.239215	-0.0691711	0.796356	0.0988925
Sf3a1	0.27954	0.493549	0.00597679	2.22353
Kif3b	0.774873	-0.460045	0.0784227	1.10556
Pank1	0.803395	0.0485356	0.959289	0.0180504
Aoc2	0.684015	0.389722	0.597156	0.223912
Snap29	0.050967	0.0644012	0.872918	0.0590266
Ttll12	0.760465	-0.714185	0.0895902	1.04774
Arhgef1	0.298231	-0.988803	0.0553139	1.25717
Sgpl1	0.0722918	0.42225	0.409496	0.38775
Fbxl7	0.929732	0.168127	0.383591	0.416131
Nlrx1	0.621218	0.146707	0.454229	0.342725
Aldh6a1	0.258752	0.311714	0.390673	0.408187
Pa2g4	0.850732	-0.0076515	0.957062	0.0190599
Lss	0.215601	-0.759573	0.355619	0.449015
Atl3	0.163863	0.0210711	0.878735	0.0561419
Lzic	0.876163	-0.250515	0.441394	0.355173
Sprr1a	0.384686	-0.680321	0.315061	0.501606
Stk4	0.932915	-0.638746	0.00906563	2.0426
Scel	0.214997	0.59078	0.218675	0.6602
Cep57	0.59177	-0.0433845	0.967181	0.014492
Tmed5	0.889314	-0.571199	0.0316638	1.49944
Hspa1a	0.995399	0.0636654	0.573284	0.24163
Snd1	0.865289	-0.0191226	0.786653	0.104217
Polr2g	0.0457276	-0.903734	0.427849	0.368709
Tpi1	0.583638	1.30904	0.00154203	2.81191
Blk	0.822356	-0.658423	0.00625004	2.20412
Acot4	0.250263	-0.041858	0.773687	0.111435
Pxmp4	0.0867288	-1.26848	0.412857	0.3842
Dbi	0.488072	0.808585	0.0982354	1.00773
Bcr	0.171588	-1.14224	0.441726	0.354847
Hsd17b4	0.322358	0.556639	0.0242943	1.6145
Sec61a1	0.417702	-0.0155127	0.928593	0.0321746
C1ra	0.625526	0.104036	0.907542	0.0421334
Fabp3	0.861191	2.8507	0.00108015	2.96652
Hist2h2bb	0.00439984	-0.0660438	0.94722	0.0235493
Icam1	0.531862	-0.0232183	0.889379	0.0509132
Itgam	0.963009	1.84923	0.00226823	2.64431
Paox	0.895287	0.195446	0.620905	0.206975
Taldo1	0.574922	0.320378	0.0184102	1.73494
Tapbp	0.133009	-1.3995	0.0801475	1.09611
Rpl4	0.248264	-0.201904	0.294771	0.530516
Epha5	0.069677	-0.0246336	0.876382	0.0573066
Fam50a	0.845685	-0.680561	0.0590713	1.22862
Vcpip1	0.556184	-1.39301	0.570428	0.243799
Bdh1	0.0466044	0.270696	0.349413	0.456661
Mak	0.465088	-0.609902	0.0148473	1.82835
Comt	0.372839	-0.641388	0.297284	0.526828
Dnajc8	0.475882	0.0414804	0.902514	0.0445461
Rpa1	0.71503	-0.833904	0.532515	0.273668
Chil4	0.473149	-0.659704	0.49005	0.30976
Fgd4	0.0284691	-1.69505	0.352839	0.452423
Casd1	0.5883	0.456037	0.0620997	1.20691
Psmd12	0.350124	-0.0173675	0.958872	0.0182392
C1qa	0.356026	-0.611535	0.16061	0.794227
Ano6	0.672927	-0.335854	0.339895	0.468655
Obp1a	0.708386	-1.56781	0.483532	0.315574
Tppp	0.719943	-2.41332	0.178717	0.747833
Fus	0.37889	-0.937394	0.0226393	1.64514
Nfu1	0.562079	-0.520743	0.113358	0.945548
H2bc21	0.60689	0.0304827	0.746584	0.126921
Krt73	0.736954	0.767633	0.438533	0.357997
Birc6	0.272296	-3.04198	0.0878239	1.05639
Gstm1	0.971527	0.483152	0.104308	0.981681
Stat3	0.867997	-0.478347	0.0367317	1.43496
Rab3a	0.108368	1.64304	0.333871	0.476422
Rpl37a	0.295016	-1.216	0.422061	0.374625
Mpc1	0.970305	0.995132	0.0585671	1.23235
Mapk3	0.877148	0.0208644	0.959375	0.0180116
Nrdc	0.916951	0.458716	0.230686	0.636979
Afm	0.3444	0.671971	0.365738	0.43683
Kifap3	0.0865849	-1.60785	0.385143	0.414378
Man2b2	0.543006	0.192617	0.56398	0.248736
Shc3	0.48258	0.554865	0.518357	0.285371
Cltc	0.650709	0.279584	0.0923504	1.03456
Arpc1b	0.98643	-0.311781	0.228822	0.640501
Hypk	0.114153	-0.553342	0.178182	0.749136
Timm13	0.0623651	0.196389	0.168308	0.773896
Nmt2	0.0019277	-1.49628	0.0770427	1.11327
H2bc12	0.598159	0.0332853	0.725513	0.139355
Cul3	0.228304	-0.272161	0.134848	0.870154
Commd8	0.0634635	-0.121361	0.812606	0.09012
Cygb	0.770748	0.00578878	0.987137	0.00562258
Inpp1	0.895779	-0.515449	0.265218	0.576397
Afg3l2	0.0614404	-0.0910891	0.520953	0.283202
Trappc6b	0.844874	-0.223394	0.473111	0.325037
Thbs2	0.423493	-1.20931	0.431882	0.364635
Ggh	0.710126	0.0169137	0.973939	0.011468
	0.213144	-1.31621	0.299514	0.523583
S100a8	0.251992	-0.346491	0.565848	0.2473
Lamtor3	0.357792	-0.562013	0.0389416	1.40959
Lama3	0.028472	0.312975	0.756428	0.121232
Nup93	0.721139	-0.0590504	0.609453	0.21506
Sphk2	0.373158	1.09916	0.488233	0.311373
Islr	0.206638	-0.272539	0.803078	0.0952421
Gda	0.921682	-0.226211	0.460465	0.336803
Col14a1	0.427746	0.215567	0.726125	0.138989
Atp6v0d2	0.240766	1.89165	0.0222664	1.65235
Gopc	0.80034	-0.582679	0.450512	0.346293
Hspa4	0.899871	-0.034854	0.846373	0.0724383
Prpf8	0.214086	0.543081	0.0244488	1.61174
Ube2d3	0.719363	-0.0895098	0.717033	0.144461
Zzef1	0.889787	-0.344337	0.357662	0.446527
Ube2m	0.183786	-0.226628	0.00560175	2.25168
Jph1	0.735237	1.40927	0.000733577	3.13455
H2-Aa	0.9905	-0.683677	0.0692498	1.15958
Rab11b	0.810879	0.0909008	0.426165	0.370422
Ppid	0.856126	-0.398897	0.027882	1.55468
Hsd17b11	0.0238839	0.0122529	0.981568	0.00807977
Fam98b	0.209273	-0.192718	0.543368	0.264906
Capza1	0.509969	-0.154941	0.408318	0.389002
Actl6a	0.639385	-0.14581	0.378041	0.422461
Gfus	0.442178	-0.220984	0.110083	0.958278
Ncf4	0.627156	-1.67813	0.0244054	1.61251
Bpnt1	0.981614	-0.120833	0.868305	0.0613278
Tia1	0.0821375	-1.02538	0.203598	0.691226
Fabp9	0.164334	0.416531	0.391924	0.406798
B4galt5	0.447527	-0.815302	0.0406172	1.39129
Endog	0.361689	-0.323436	0.570618	0.243654
Rpl5	0.688293	0.121914	0.414888	0.38207
Sra1	0.955245	-0.079851	0.650767	0.186574
Wnk2	0.450927	-0.63038	0.141897	0.848027
Exoc4	0.0957882	-0.182859	0.541592	0.266328
Asrgl1	0.453649	0.65729	0.0460918	1.33638
Serpini2	0.881367	0.496566	0.105837	0.97536
Pmpcb	0.756142	0.837247	0.0260536	1.58413
Ubl4a	0.227151	-0.0782691	0.784269	0.105535
Nme2	0.243078	0.00696969	0.956918	0.0191254
Tbl1xr1	0.0863484	-1.40815	0.36457	0.438219
Zw10	0.775122	2.38983	0.0100562	1.99756
Mogs	0.439395	-0.439466	0.121997	0.913651
Bak1	0.821535	0.780267	0.217236	0.663069
Syne3	0.691257	-0.439523	0.142929	0.844881
Apeh	0.948975	0.267559	0.253112	0.596687
Psme1	0.678066	-0.544881	0.0548793	1.26059
Pcyox1	0.058319	-0.322692	0.608768	0.215548
Mbl1	0.313288	-0.563897	0.242014	0.616159
Eif4e	0.216084	-0.18234	0.490707	0.309178
Rtn4	0.94051	-0.0146051	0.920807	0.0358316
Chchd3	0.341005	0.543122	0.074574	1.12741
Myl6b	0.533627	0.307379	0.127262	0.895303
Ezr	0.653345	0.0845669	0.270175	0.568355
Ndel1	0.615488	-0.201528	0.208301	0.681309
Anp32c	0.765031	-0.0770941	0.138886	0.857341
Ca1	0.39445	-0.323662	0.553164	0.257146
Spp2	0.136336	-0.314243	0.446616	0.350065
Abraxas2	0.589563	-0.345039	0.294873	0.530365
Eif3b	0.709665	-0.0881994	0.722798	0.140983
Tnpo3	0.541263	-0.25869	0.281082	0.551167
Csf1r	0.354415	0.362223	0.189658	0.722029
Tjp1	0.830162	-0.287396	0.102737	0.988275
Gsdmc3	0.0919775	-0.184585	0.865668	0.0626487
Flot2	0.155493	1.90059	0.0185389	1.73191
Mast3	0.755086	-0.0392379	0.918342	0.0369957
Hspa12b	0.0635694	0.735548	0.152036	0.818053
Jchain	0.191902	0.816342	0.0582253	1.23489
Epha6	0.78872	-0.101586	0.566719	0.246633
Tagln2	0.323348	-0.0799253	0.683231	0.165432
Psma4	0.327502	0.161322	0.0647175	1.18898
Gsto1	0.636521	0.279581	0.0362595	1.44058
Ago1	0.506161	-0.721713	0.443226	0.353375
Rbbp9	0.247676	-0.363083	0.176077	0.754297
Snap23	0.452862	0.338201	0.165541	0.781093
Prdx4	0.458152	-0.599729	0.0602651	1.21993
Sec13	0.901548	0.259892	0.242338	0.615578
Kpna1	0.809357	-0.337001	0.52366	0.280951
Eng	0.242302	-0.762031	0.434352	0.362158
Ddx46	0.221079	-0.0839919	0.696118	0.157317
Dab2	0.59682	0.991701	0.17459	0.757981
Trmt112	0.436989	0.197818	0.41248	0.384597
Galm	0.173539	-0.136327	0.358792	0.445157
Sec31b	0.766197	0.262297	0.168807	0.772611
Thbs4	0.294374	-2.20546	0.194761	0.710499
Rab5c	0.936287	-0.255798	0.371359	0.430206
Crat	0.401651	0.885878	0.00724628	2.13988
Pglyrp2	0.575976	-1.70449	0.201409	0.695922
Obscn	0.259396	0.468087	0.0665119	1.1771
Cryab	0.453688	2.5423	0.0417355	1.37949
Slc25a11	0.691843	1.13024	0.0391731	1.40701
Mpo	0.281044	0.016818	0.96524	0.0153645
Abcf1	0.756769	-0.0472068	0.893976	0.048674
Pycr2	0.133726	0.0226348	0.950548	0.0220257
Egfr	0.0453584	0.20562	0.502048	0.299254
Nckap1	0.550577	0.0976851	0.574764	0.240511
Ruvbl1	0.776828	-0.274367	0.300425	0.522264
Dnajb6	0.87868	-0.178653	0.936842	0.0283336
Adi1	0.680864	1.88428	0.0177256	1.7514
Picalm	0.743897	0.36636	0.397021	0.401187
Scara5	0.953804	0.462011	0.358153	0.445931
Cavin3	0.0235521	0.380495	0.0993776	1.00271
Cyfip1	0.251268	-0.426066	0.0873613	1.05868
Exosc9	0.131312	-2.74862	0.13906	0.856799
Eif3f	0.566793	-0.140496	0.606863	0.216909
Prpsap2	0.209671	-0.190563	0.590631	0.228684
Xdh	0.00836365	0.0718576	0.867537	0.061712
Klkb1	0.686613	0.849292	0.0966059	1.015
Prph	0.538608	1.95376	0.348081	0.458319
Ahcyl2	0.799636	0.947526	0.278087	0.555819
Map2k1	0.690749	-0.267268	0.0592346	1.22742
Arpc4	0.781023	-0.253118	0.190747	0.719543
Ap1m1	0.645048	-0.214109	0.503761	0.297775
Mapk12	0.761417	0.144601	0.246159	0.608784
Gfpt1	0.916702	-0.235172	0.0435089	1.36142
Ube2k	0.0789779	0.178629	0.291396	0.535517
Hck	0.623414	-0.719057	0.454705	0.342271
Tgtp2	0.424359	-3.97242	0.0537881	1.26931
Eif3i	0.525243	-0.0165325	0.953543	0.0206599
Cdk17	0.465088	-0.609902	0.0148473	1.82835
Ap3b1	0.763083	-0.217445	0.190183	0.720829
Rad50	0.416361	-0.638372	0.469726	0.328155
Sh3d21	0.900402	-0.343609	0.905306	0.0432046
Prdx5	0.823183	-0.172198	0.512719	0.290121
Ltbp4	0.471312	-0.0466902	0.973627	0.0116072
Mbp	0.803458	4.0881	0.182191	0.739474
Rufy3	0.540875	-0.900469	0.118912	0.924773
Med15	0.0656739	-1.95223	0.0834203	1.07873
Atp6v1b2	0.0961916	-0.323933	0.385908	0.413517
Dsc1	0.940929	-0.0504164	0.923786	0.0344287
Dop1b	0.0454783	-0.222676	0.298713	0.524746
Cd109	0.337787	0.176113	0.637821	0.195301
Acaca	0.0133739	0.353164	0.584809	0.232986
Aldh3a1	0.288811	0.0942895	0.844031	0.0736416
Col4a2	0.960465	0.376399	0.541816	0.266148
Mepce	0.292379	-1.52929	0.20957	0.678672
Rrp15	0.984558	0.0861191	0.883187	0.0539474
Mapre3	0.313577	0.00537862	0.986325	0.0059801
Stambp	0.481814	-0.707089	0.0986071	1.00609
Jup	0.959659	0.295138	0.20846	0.680977
Mrpl53	0.425552	-3.39313	2.14056e-05	4.66947
Tusc3	0.235032	-0.586897	0.11693	0.932076
Gsdmd	0.065552	-0.409875	0.0543455	1.26484
Sacm1l	0.73578	0.145952	0.189776	0.721759
Cfdp1	0.109838	-0.315879	0.390898	0.407936
Rbfox3	0.200377	0.248203	0.205797	0.68656
RtcA	0.883107	-0.676338	0.419768	0.37699
Itga3	0.690288	-0.0977163	0.495305	0.305127
	0.0301603	1.31148	0.561854	0.250376
Gtf2e2	0.609851	-2.84094	0.214921	0.66772
Tgm2	0.708471	1.08631	0.0492451	1.30764
Rps20	0.694871	-0.182243	0.112331	0.949501
Fyco1	0.551251	-1.07603	0.260678	0.583895
Pc	0.143987	0.331675	0.457038	0.340047
Eif4g2	0.447112	-0.25718	0.188797	0.724006
Mylpf	0.501775	2.72073	0.000981055	3.00831
Surf4	0.893939	-0.245102	0.334007	0.476245
Pfdn5	0.0515068	-0.0470406	0.827357	0.0823072
Cask	0.315339	-0.349613	0.553437	0.256932
Hdgf	0.854162	-0.187295	0.00631017	2.19996
Chmp1b1	0.496495	-4.28407	0.0126668	1.89733
Rbm39	0.588513	-0.0382815	0.806591	0.0933465
Yap1	0.332879	0.0765176	0.413357	0.383675
Agpat3	0.29602	-0.0053584	0.988111	0.00519406
Hmgb1	0.873261	0.227419	0.480237	0.318544
Safb	0.758979	0.275038	0.485077	0.31419
Alyref2	0.118289	0.255081	0.504258	0.297347
Arhgap30	0.697223	-0.760376	0.666143	0.176433
Esd	0.762026	-0.219776	0.402242	0.395512
Rps29	0.175312	-1.32617	0.113012	0.946876
Emc2	0.510166	-0.137615	0.013463	1.87086
Ube2g1	0.122389	-0.301763	0.384884	0.41467
Ptrhd1	0.795056	-0.520466	0.000237126	3.62502
Akr1c18	0.344378	0.432401	0.17303	0.761879
Shc2	0.0648867	1.05519	0.400709	0.397171
Prg2	0.0284184	1.41692	0.588642	0.230149
Drg1	0.999935	-0.830995	0.154256	0.811758
Lxn	0.432802	0.139708	0.669403	0.174312
Adam17	0.618462	-0.328766	0.454248	0.342707
Psmg3	0.294834	-1.86465	0.0175467	1.75581
Pcyox1l	0.347968	-0.422752	0.0586306	1.23188
Lnpk	0.0447917	-2.20265	0.302294	0.519571
Pik3c3	0.00852618	-3.18338	0.199562	0.699922
Ndufaf4	0.955292	-0.67891	0.274191	0.561948
Cyrib	0.437069	-0.229885	0.368562	0.43349
Suox	0.2666	0.221161	0.593545	0.226546
Tll2	0.0390344	1.6324	0.296152	0.528485
Mmp8	0.406045	0.835748	0.122929	0.910345
Rps5	0.479138	0.196158	0.201227	0.696314
Fbn1	0.0854441	1.31136	0.0256644	1.59067
Skap2	0.885202	-3.07354	0.0390916	1.40792
Plod3	0.508086	-0.780829	0.0173318	1.76116
Akap9	0.900499	-0.134893	0.599379	0.222298
Cavin2	0.243944	-0.117639	0.312596	0.505017
Epx	0.334691	0.477133	0.713735	0.146463
Aldh2	0.840936	0.298943	0.0735977	1.13314
Pdcl3	0.344972	-0.475925	0.253201	0.596534
Atp6ap1	0.510298	-0.604424	0.400646	0.397239
Clec3b	0.447476	-0.0977518	0.835648	0.0779767
Tpp2	0.998338	0.0904168	0.50865	0.293581
Rab11a	0.965668	0.0703067	0.529089	0.276471
Krt9	0.242198	-1.19421	0.522632	0.281804
Dhrs7	0.816157	-0.25769	0.311975	0.505881
Pam16	0.238538	1.40543	0.10015	0.999348
Tprkb	0.555896	-1.57212	0.00153026	2.81523
Mrps27	0.0570284	-4.673	0.272539	0.564572
Hspb6	0.517303	3.26471	0.0294611	1.53075
Renbp	0.113122	0.00551566	0.983757	0.00711215
Add1	0.087659	0.344642	0.177423	0.75099
Gorasp2	0.491999	0.0350163	0.877155	0.0569239
Stbd1	0.263034	1.76589	0.0328032	1.48408
Rab39a	0.462136	0.0597351	0.72945	0.137004
Exosc7	0.00870288	-3.38676	0.213472	0.670659
Rab44	0.009748	1.54365	0.420405	0.376332
Bbox1	0.128203	0.51075	0.46443	0.33308
Abcg2	0.247511	-1.06697	0.0423921	1.37271
Poglut2	0.925507	0.105332	0.773666	0.111447
Cdh1	0.809475	0.17493	0.71513	0.145615
Srms	0.11441	-0.530209	0.267295	0.573008
Srl	0.857823	1.90659	0.00655389	2.1835
Cyp4f3	0.0134227	-1.39649	0.368092	0.434044
Denr	0.24184	-1.27471	0.00860208	2.0654
Tnnc2	0.454439	2.53208	0.000616694	3.20993
Gatad2a	0.135437	-0.613225	0.183378	0.736653
Col4a3	0.132566	0.528597	0.423799	0.372841
Vps35	0.369406	0.0404645	0.148287	0.828897
Akr1b7	0.613489	-0.463471	0.120616	0.918595
Tnfaip8	0.134213	-1.37017	0.495625	0.304847
Scrn2	0.99623	0.0610805	0.914556	0.0387896
Nucb2	0.202601	-0.0177254	0.968064	0.0140958
Atp6v1a	0.899859	-0.0244271	0.774891	0.110759
Rin3	0.875938	-0.226179	0.287118	0.54194
Eif1	0.918999	-0.609158	0.623445	0.205202
Znf207	0.536233	0.509917	0.0617309	1.2095
Bax	0.887783	-1.23626	0.00890174	2.05053
Lsm5	0.214372	-1.13233	0.0621545	1.20653
Cpd	0.702094	-0.115101	0.885278	0.0529205
Get4	0.853751	-0.506108	0.114685	0.940493
Cryz	0.543069	0.00422229	0.986355	0.00596694
Gak	0.968817	-0.36462	0.454701	0.342274
Tnnt3	0.243981	2.02083	0.00100322	2.99861
Cdk15	0.465088	-0.609902	0.0148473	1.82835
Dag1	0.359922	0.678506	0.292688	0.533596
Crkl	0.39546	-1.11103	0.158576	0.799761
Tram1	0.511803	-0.66388	0.17561	0.755451
Dna2	0.0902104	-0.137215	0.613433	0.212233
Nucb1	0.753418	0.00415798	0.980243	0.00866632
Ckap5	0.554453	-1.28079	0.0499299	1.30164
Rps10	0.704204	-0.89058	0.0578531	1.23767
Akt3	0.788076	-0.166942	0.278993	0.554407
Mbd2	0.700189	-1.16731	0.685314	0.164111
Rps6ka2	0.483777	0.153785	0.449426	0.347342
Bsg	0.170177	0.935862	0.0514643	1.28849
Wdr5	0.296467	-0.443483	0.612044	0.213217
Eif2b5	0.532784	-0.540297	0.302399	0.51942
Snrpd1	0.322809	-0.471029	0.219617	0.658334
Nyap1	0.279321	-0.460128	0.121518	0.915359
Mtpn	0.0519258	-0.252093	0.0722273	1.1413
Nefm	0.518305	0.811256	0.741541	0.129865
Sntb1	0.757293	0.3582	0.169354	0.771204
Plxna1	0.176053	-2.32476	0.276806	0.557825
Slit3	0.143676	-0.23762	0.610827	0.214082
Gss	0.768317	0.335609	0.0405883	1.3916
Slc2a3	0.895327	-0.0423236	0.927523	0.0326755
Ankrd13a	0.238733	-0.429849	0.245321	0.610266
Evpl	0.769873	0.102162	0.224673	0.648449
Paxbp1	0.620688	-1.48896	0.617383	0.209445
Armc6	0.610904	1.13629	0.024878	1.60418
Rai14	0.667312	-0.00573533	0.989954	0.00438488
Pla2g4e	0.295921	-0.561794	0.00540457	2.26724
Rab13	0.766501	0.190591	0.288096	0.540463
Mrc2	0.251473	-0.374365	0.473203	0.324953
Ccar2	0.166229	0.319045	0.540375	0.267305
Srm	0.162398	-0.362429	0.308909	0.510169
Snrnp70	0.173668	-0.347673	0.0583332	1.23408
Farp1	0.762307	0.784077	0.458037	0.339099
Mfge8	0.862845	0.152744	0.713224	0.146774
Ap1g2	0.820266	-0.0777951	0.718223	0.14374
Nt5c3a	0.602009	-0.0859313	0.465792	0.331808
Snrpd2	0.572286	-0.427864	0.157347	0.803143
Fah	0.960039	-0.571456	0.329372	0.482313
Ddx49	0.682923	0.267876	0.621831	0.206328
H2-Eb1	0.0408951	-0.808611	0.0506524	1.2954
Rps13	0.0273532	-0.552185	0.0713168	1.14681
Cd248	0.0134519	0.0386859	0.977981	0.00966943
Vapb	0.175392	-0.437901	0.42582	0.370774
Hrnr	0.77898	0.416319	0.0246789	1.60767
Smurf1	0.447681	-0.0572199	0.815317	0.0886735
Mtr	0.162277	-3.69898	0.215236	0.667084
Tpr	0.828944	0.0231397	0.6133	0.212327
Fhl1	0.383064	2.24671	0.010864	1.96401
Vdac1	0.866744	0.353481	0.179659	0.745551
Epb41l2	0.893739	0.320614	0.356763	0.44762
Ankrd28	0.667972	0.0781828	0.531361	0.27461
Blvrb	0.438659	0.102905	0.705028	0.151794
Apoo	0.329993	0.463933	0.171733	0.765147
Sts	0.845786	0.345603	0.252057	0.598501
Ndufb11	0.451448	0.863844	0.023382	1.63112
Flg	0.583973	0.165302	0.548776	0.260605
Fbll1	0.949801	-0.131667	0.366203	0.436278
Csnk2b	0.0717681	-1.08847	0.0411356	1.38578
Met	0.11441	-0.530209	0.267295	0.573008
Hspa14	0.370442	-0.345302	0.27965	0.553385
Krt26	0.693755	0.809666	0.580181	0.236437
Phb	0.235954	0.22847	0.278447	0.555258
Nelfcd	0.117869	-1.45133	0.38619	0.413199
Dnaja1	0.256733	0.667037	0.0860716	1.06514
Ak4	0.277259	0.0961119	0.731483	0.135796
Uba52	0.669185	-0.428065	0.156854	0.804505
Cybc1	0.576772	-1.73839	0.000679505	3.16781
Rcsd1	0.124138	0.228057	0.854306	0.0683867
Slc25a13	0.158091	-0.39592	0.46247	0.334917
Slc2a1	0.693832	0.131052	0.669884	0.174001
Itpa	0.145523	0.0423541	0.863073	0.0639526
Rela	0.288288	-0.460395	0.120878	0.917651
Glg1	0.457128	-0.38358	0.583905	0.233658
Commd5	0.429366	-0.650484	0.150299	0.823045
Amdhd2	0.484991	-0.182523	0.563765	0.248902
Hip1r	0.0797435	0.765837	0.0198034	1.70326
Ap1m2	0.19923	1.7033	0.00711131	2.14805
Tars1	0.420253	-0.0526481	0.800817	0.0964665
Tma7	0.056782	-2.4411	0.213461	0.670681
Rab14	0.784703	0.0463571	0.739466	0.131082
Hacl1	0.45784	0.423558	0.146659	0.833691
Gstz1	0.296378	0.303693	0.180562	0.743373
Gabarapl2	0.680635	-0.394416	0.253493	0.596033
Leo1	0.139646	-2.19437	0.284082	0.546557
Rpl8	0.160686	0.0417973	0.821072	0.0856188
Tmem65	0.964295	-1.1969	0.0461148	1.33616
Atg5	0.475366	-2.44734	0.0170085	1.76933
Hnrnpa1	0.695172	-0.160995	0.520046	0.283959
Yes1	0.753376	0.0997897	0.739957	0.130793
Lonp1	0.968399	-0.0829051	0.790214	0.102255
Lpcat1	0.0734728	0.186188	0.658795	0.18125
Rps8	0.675843	0.021331	0.52261	0.281822
Fam234a	0.0434119	-1.18485	0.510597	0.291922
Cops4	0.452049	0.0681896	0.651922	0.185804
Tbc1d15	0.922893	-1.76349	0.0108317	1.9653
Tsg101	0.339212	-0.162267	0.645998	0.189769
Zcchc8	0.344908	-1.13879	0.0807001	1.09313
Ykt6	0.944792	0.0991168	0.9154	0.0383889
Usp15	0.686576	0.785546	0.0353015	1.45221
Acot1	0.859417	-0.148927	0.553617	0.25679
Podn	0.315407	0.769026	0.163438	0.786646
Rab11fip2	0.13827	0.584322	0.723173	0.140758
Rbm8a	0.356236	0.483934	0.237889	0.623625
Bag3	0.498441	0.215644	0.280431	0.552173
Stip1	0.86418	-0.0206023	0.849705	0.0707316
Sh3glb1	0.0967815	-0.462855	0.13663	0.864453
Hm13	0.649831	-0.378627	0.31117	0.507003
Crabp2	0.0925414	0.137131	0.287173	0.541856
Dhx15	0.639689	0.0357402	0.815082	0.0887987
Ppp1r3a	0.0638788	2.8335	0.0184521	1.73395
Palmd	0.379878	-0.152047	0.357922	0.446211
Gsdma2	0.863153	0.286811	0.304634	0.516221
Plp2	0.161186	0.52175	0.136467	0.864972
Pip	0.0526761	1.69574	0.36057	0.443011
Srrm2	0.391572	0.237631	0.772302	0.112213
Apex2	0.526111	0.183872	0.356373	0.448095
Ttc39b	0.763093	-1.86847	0.0123271	1.90914
Ik	0.0485887	-0.203148	0.327444	0.484862
Ap2m1	0.429904	0.16052	0.528154	0.277239
Krt74	0.47828	-0.591978	0.5664	0.246876
Nup62	0.0482299	-0.272271	0.25352	0.595988
Apcs	0.502162	-0.390956	0.877564	0.0567212
Poglut3	0.453932	-0.422918	0.618309	0.208794
Plaa	0.169674	0.00978722	0.940354	0.0267087
Hnrnpul2	0.42946	-0.186732	0.250843	0.600599
Ckmt1	0.321825	-0.0805108	0.61776	0.20918
Idh1	0.506962	0.169744	0.34143	0.466699
F3	0.0335566	0.597532	0.670512	0.173593
Kras	0.395559	-0.0917614	0.765452	0.116082
Fgd5	0.333442	-0.047581	0.617226	0.209556
Pafah1b1	0.82712	-0.0571501	0.39728	0.400903
Plcd4	0.0617548	2.13602	0.491801	0.308211
Rabgef1	0.308476	-1.03379	0.0574553	1.24067
	0.0987802	5.77874	0.000931836	3.03066
Eef1a1	0.00262041	0.0919012	0.605796	0.217674
Cdc42bpb	0.822174	-0.207599	0.351643	0.453898
Ear3	0.819946	-0.930331	0.690318	0.160951
Gadl1	0.078152	1.9996	0.00921308	2.03559
Hmga1	0.121547	-2.12726	0.217101	0.663337
Acot3	0.36807	-0.0696571	0.739406	0.131117
Rps6ka4	0.20783	-0.531501	0.32278	0.491093
P4ha2	0.848648	0.0413493	0.900865	0.0453401
Ago4	0.211652	-0.41739	0.604827	0.218369
Sh3bgr	0.993391	2.02793	0.00157502	2.80271
Ccdc22	0.648384	0.0048623	0.969373	0.0135092
Cd207	0.157978	2.254	0.258283	0.587903
Ugt1a1	0.37802	-0.171722	0.576263	0.239379
Aldh16a1	0.526501	-0.00137701	0.991768	0.00358984
Mylk	0.0209006	-0.620613	0.152983	0.815357
Ptges	0.127044	-0.312763	0.366092	0.43641
Ddrgk1	0.109317	-1.16095	0.34748	0.45907
Gng2	0.705676	-0.237465	0.483503	0.315601
Ahsa2	0.0945948	0.0539596	0.778337	0.108832
	0.437026	-0.377856	0.172744	0.762597
S100a11	0.192635	-0.506444	0.137358	0.862147
Nrsn2	0.886786	-0.825207	0.7879	0.103529
Ankrd13d	0.0292359	-0.252966	0.271585	0.566094
Iscu	0.308855	1.45619	0.161093	0.792923
Gstt1	0.296833	0.435542	0.304909	0.51583
Loricrin	0.34516	0.340481	0.52246	0.281947
Gnpda1	0.0179416	0.0557736	0.927179	0.0328362
Fignl1	0.790301	-0.288158	0.472578	0.325526
Plcb3	0.787661	-0.434814	0.372878	0.428433
Snrpe	0.411805	-0.536447	0.00464964	2.33258
Aarsd1	0.752683	0.53925	0.049448	1.30585
Adss2	0.410641	0.221019	0.756715	0.121068
Serpinb1b	0.561234	0.789398	0.110522	0.95655
Klc3	0.598072	0.78032	0.0113796	1.94387
Itsn1	0.181818	-0.462154	0.116291	0.934453
Cd276	0.445704	-1.02993	0.333477	0.476935
Taok1	0.365364	-1.02286	0.100405	0.998244
Gabpa	0.445096	-1.14404	0.0125637	1.90088
Tacc1	0.543386	0.0123895	0.959107	0.0181331
Crot	0.352273	0.0734733	0.624384	0.204548
Ergic1	0.154721	0.0577891	0.924677	0.0340101
Dr1	0.426627	-0.6215	0.102306	0.990097
Smtnl2	0.66837	0.437639	0.0631434	1.19967
Cul1	0.664835	-0.367691	0.525462	0.279459
Atp2a3	0.151861	3.45522	0.000478015	3.32056
Add3	0.359812	0.0205157	0.929573	0.0317167
Ca5b	0.274721	-0.243436	0.530961	0.274937
Cbfb	0.849292	-0.0856228	0.595572	0.225066
Pdlim4	0.244799	-0.71326	0.208545	0.680801
Lsm6	0.950403	-2.98866	4.44111e-05	4.35251
Ppa2	0.00145753	0.184106	0.625265	0.203936
Atp1a4	0.858685	1.03444	0.115713	0.936618
Mcm4	0.93503	-0.442114	0.606011	0.21752
Pgd	0.920718	-0.117426	0.281214	0.550963
Mpi	0.0101783	-0.345066	0.421969	0.37472
Gcc1	0.831901	0.0558411	0.696198	0.157267
Nif3l1	0.791205	0.164097	0.230782	0.636798
Mfap4	0.96505	-0.304842	0.614664	0.211362
Cfb	0.235177	-0.0495957	0.884179	0.0534599
Fuca1	0.998587	-2.00624	0.00599183	2.22244
B4galt1	0.0427764	-0.874725	0.227279	0.64344
C1qc	0.342884	-1.24406	0.25086	0.600568
Nit1	0.979508	0.301165	0.696905	0.156827
Hmbs	0.979426	0.307609	0.213341	0.670926
Ap1s3	0.0603918	-0.91524	0.348648	0.457612
Kifc3	0.345765	-0.309043	0.324983	0.488139
Lonp2	0.302631	-0.678961	0.0138094	1.85983
Eif4b	0.465065	-0.061917	0.605163	0.218128
Itgax	0.117369	-0.0498452	0.971108	0.0127325
Pon1	0.0310071	1.2722	0.375802	0.425041
Sdf4	0.00958793	-2.42319	0.206285	0.685533
Myom1	0.133975	2.63595	0.00289117	2.53893
Ace	0.402366	0.967009	0.087985	1.05559
Ewsr1	0.902855	-0.205969	0.105081	0.978477
Atp5pf	0.836367	0.372571	0.116495	0.933692
Lrrc40	0.104019	0.453283	0.60689	0.21689
Stoml2	0.970864	-0.656261	0.0547863	1.26133
Smarca1	0.541594	-0.412263	0.0439883	1.35666
Hpca	0.0715134	-1.24688	0.481295	0.317588
Igfbp7	0.421471	-0.16125	0.316818	0.49919
Hmox1	0.403379	-0.133977	0.708157	0.149871
Sf3b5	0.0542049	-0.841785	0.0192008	1.71668
Stk26	0.217381	-0.767066	0.598181	0.223167
Pfas	0.868611	-0.261481	0.189663	0.722016
Rps24	0.426555	0.00828176	0.944169	0.0249502
Acsf2	0.670936	-0.172108	0.308773	0.510361
Rpap3	0.0712	-0.92889	0.157985	0.801383
Atl2	0.538975	0.314224	0.0143873	1.84202
Cog3	0.262749	-3.26431	0.295209	0.52987
Eea1	0.816587	0.191147	0.107117	0.970143
Golga2	0.626168	-0.113108	0.755947	0.121509
	0.127861	-0.993401	0.51525	0.287982
Ring1	0.0134335	-1.99282	0.345112	0.46204
Unc45b	0.493527	0.168005	0.65899	0.181121
Itpr2	0.698455	-0.267833	0.687018	0.163032
Nmi	0.809695	-1.05938	0.0104743	1.97987
Ddx10	0.0327952	1.02901	0.0833107	1.0793
Cilk1	0.465088	-0.609902	0.0148473	1.82835
Fam98a	0.0473671	1.33713	0.541169	0.266667
Sco1	0.20602	-1.73943	0.424443	0.372181
C5ar1	0.096214	-0.200269	0.682554	0.165863
Hdlbp	0.106686	-0.301429	0.211815	0.674042
Csnk2a2	0.185337	-0.651816	0.245439	0.610056
Sec61g	0.609621	-1.0901	0.500604	0.300505
Shtn1	0.646111	-0.0141435	0.909865	0.041023
	0.640457	-0.118496	0.841686	0.07485
Nap1l1	0.170878	-0.17106	0.407138	0.390258
Sec24a	0.305448	-0.444685	0.186231	0.729949
Arf1	0.0553727	0.240995	0.392881	0.405739
Ltf	0.28318	0.640659	0.135694	0.86744
Slc16a3	0.0237773	1.70054	0.205858	0.686433
Rtn2	0.755753	2.21046	0.0195399	1.70908
Ikbke	0.900884	-3.4686	0.000101884	3.99189
Tomm40	0.0161311	0.525086	0.266979	0.573523
Nedd4	0.941763	0.0448096	0.883228	0.0539273
Ndufa6	0.399378	0.194022	0.604177	0.218836
Qtrt1	0.395884	2.08321	0.00254435	2.59442
Enah	0.150575	0.529971	0.293703	0.532092
Nrap	0.827727	0.325404	0.547513	0.261606
Chmp3	0.471414	-0.640937	0.320032	0.494806
Map4k4	0.568761	-0.509559	0.357151	0.447149
Proz	0.0869118	1.48251	0.33966	0.468956
Rps18	0.747109	-0.0143088	0.92957	0.0317179
Arhgdia	0.30467	0.169728	0.231192	0.636028
Itprid2	0.522887	0.667009	0.257203	0.589723
Prxl2b	0.894197	0.196499	0.372478	0.428899
Alox15	0.416674	0.0552417	0.982647	0.00760248
Thbs1	0.550632	0.0458677	0.831365	0.0802083
Commd6	0.125147	-0.291781	0.709945	0.148775
Ifi203	0.0879872	-0.127273	0.796882	0.0986059
Hk3	0.405612	-1.64349	0.0179223	1.74661
	0.0270345	-3.67018	0.138558	0.858368
Atp1b3	0.80892	-0.0369858	0.930581	0.0312458
Galk2	0.983733	-0.216344	0.324544	0.488727
Xirp1	0.789331	0.178575	0.833474	0.0791079
Immt	0.775715	0.550476	0.0455841	1.34119
Actn3	0.686696	1.9985	0.0721171	1.14196
Flg2	0.144279	1.44398	0.263296	0.579556
Amy2	0.387919	-1.63412	0.440655	0.355901
Mob1b	0.422862	-0.586592	0.151032	0.820931
Elp3	0.182732	0.0836908	0.778699	0.10863
Mup11	0.77446	0.0669478	0.978254	0.00954845
Acsl5	0.596236	-0.0171246	0.88694	0.0521058
Osbp	0.797453	-0.206589	0.599529	0.22219
Mif	0.832312	0.0842719	0.851216	0.0699602
Gbe1	0.293712	0.220092	0.449769	0.34701
Akr7a2	0.250498	-0.574051	0.648163	0.188316
Aqr	0.053261	-0.0278371	0.908785	0.0415387
H2aj	0.938138	0.0551492	0.877056	0.0569725
Mlf2	0.0169436	-1.57036	0.398106	0.400001
Cdk1	0.465088	-0.609902	0.0148473	1.82835
Tprg1	0.111668	-1.56254	0.223446	0.650827
Akap8	0.00422157	-4.19889	0.0338424	1.47054
Prkd2	0.0287324	-3.22162	0.0608009	1.21609
Ncbp1	0.0639076	-0.10077	0.762385	0.117826
Top1	0.441765	-0.661683	0.243015	0.614368
U2af2	0.80325	-0.133462	0.74018	0.130663
Sec62	0.87606	-2.44759	0.390911	0.407922
Rae1	0.00454643	-0.121645	0.64567	0.189989
Ddah1	0.583284	0.044649	0.859063	0.065975
	0.0603534	0.243731	0.534824	0.271789
Pfkfb4	0.355751	-2.55913	0.100606	0.997377
Got1	0.838337	1.31576	0.0140463	1.85244
Pmp2	0.164334	0.416531	0.391924	0.406798
Hp	0.176876	0.448479	0.268559	0.57096
Actr3b	0.588102	-0.380145	0.0869307	1.06083
Rock1	0.0339485	-0.306059	0.638892	0.194573
Rpl29	0.0499663	-1.91792	0.391531	0.407234
Nagk	0.223613	-0.222901	0.299539	0.523546
Ndufb10	0.298577	0.502578	0.314892	0.501839
Cd74	0.0308328	-0.724315	0.139969	0.853969
Alox12b	0.949634	-0.269524	0.56256	0.249831
Tuft1	0.120042	-0.127165	0.625055	0.204081
Gfm1	0.127631	-0.00117779	0.998698	0.000565731
Plscr3	0.890834	-0.257363	0.642391	0.192201
Sh3bgrl	0.500061	0.114076	0.437681	0.358842
Col28a1	0.625929	2.38386	0.00852392	2.06936
Ptx3	0.76289	-0.967113	0.150666	0.821985
Septin8	0.47374	-0.270816	0.14023	0.853159
Rab37	0.46332	0.0493468	0.770844	0.113034
Arhgef10l	0.12255	-1.86533	0.275971	0.559136
Naxd	0.615988	-0.12911	0.432907	0.363606
Elp1	0.574806	0.373082	0.252408	0.597896
Hk2	0.86663	1.17337	0.00159984	2.79592
Eps15l1	0.293677	-0.416169	0.0625921	1.20348
Erlec1	0.591143	-0.23652	0.75472	0.122214
Akt1	0.788076	-0.166942	0.278993	0.554407
Dmkn	0.481356	0.0815293	0.709086	0.149301
Grb2	0.297245	-0.136816	0.364584	0.438202
Acp6	0.384157	0.057844	0.80166	0.09601
Scrn3	0.104355	1.43238	0.00711164	2.14803
Nmral1	0.210198	-1.57546	0.555117	0.255615
Psmd9	0.471805	0.0241485	0.763076	0.117432
Nfyc	0.630624	0.115117	0.685859	0.163765
Fcgr3	0.471056	0.566152	0.0240434	1.619
Fkbp1a	0.117689	0.177626	0.639261	0.194322
Derl1	0.291263	-0.272546	0.531278	0.274678
Ccdc186	0.091517	-2.15125	0.240731	0.618468
Rpl22	0.329827	-0.254291	0.226228	0.645454
Rpl17	0.274708	-0.231216	0.53412	0.272361
Numa1	0.626407	0.407011	0.0116987	1.93186
Rpl12	0.12434	-0.127352	0.178799	0.747634
Exoc7	0.241279	-0.800989	0.00335181	2.47472
Pck1	0.471942	0.642485	0.292934	0.533231
Itgb4	0.415031	0.525056	0.0888636	1.05128
Zmpste24	0.456923	-0.0593994	0.9366	0.0284458
	0.9905	-0.683677	0.0692498	1.15958
Ppp3cc	0.135578	0.189145	0.663664	0.178052
Gng5	0.551653	-0.34841	0.241968	0.616243
Cpsf7	0.648947	-0.355589	0.166159	0.779477
Lactb	0.887498	0.925428	0.140097	0.85357
Sun1	0.68316	0.180694	0.697123	0.15669
Serpina1b	0.601104	0.474373	0.14432	0.840675
Haus3	0.00683101	1.80399	0.258373	0.587753
Lamtor1	0.177053	-0.0177352	0.951725	0.0214883
Parp14	0.635863	-5.98126	3.19591e-06	5.49541
Rab1b	0.823881	0.182313	0.0094558	2.0243
Babam2	0.000642077	-1.85438	0.364521	0.438278
Tax1bp3	0.953429	0.139234	0.294403	0.531058
Ube2v2	0.548794	0.670679	0.224588	0.648613
Ifit1	0.447072	-2.12935	0.00178389	2.74863
Krt31	0.936394	-0.0121748	0.985935	0.00615168
Sdr16c5	0.510565	-0.955104	0.135307	0.868679
Arsa	0.0919298	-1.85654	0.541573	0.266343
Col4a1	0.478683	0.445385	0.305989	0.514294
Cpe	0.746138	0.215281	0.527253	0.277981
Eloc	0.448301	-0.116203	0.687856	0.162502
Nrp1	0.190135	-2.26229	0.259072	0.586579
Ighm	0.933699	0.243949	0.368698	0.433329
Tmx4	0.495158	-0.383328	0.0948087	1.02315
Ddx1	0.501909	0.0375352	0.896221	0.047585
Ccdc88b	0.469582	-1.66985	0.117982	0.928185
Ythdf2	0.337859	-0.314105	0.157092	0.803847
Stfa3	0.56379	0.749484	0.163712	0.785919
Apoh	0.00759942	-0.541299	0.23682	0.625582
Chordc1	0.870052	-0.519404	0.122657	0.911308
Mtmr6	0.688663	-0.298439	0.0904797	1.04345
Aldh5a1	0.0122721	-2.83595	0.184614	0.733736
Cope	0.3987	-0.347666	0.654447	0.184126
Dpy30	0.854724	0.115428	0.762543	0.117736
Ppp6c	0.182459	-0.142011	0.802689	0.0954527
Atrx	0.518889	-1.41102	0.0903005	1.04431
Tmed9	0.0656543	-0.195003	0.478249	0.320346
Hadha	0.573675	0.405015	0.00458215	2.33893
Ikbip	0.0201449	0.407539	0.161566	0.79165
Fer	0.259776	-0.719948	0.0461143	1.33616
Rbm3	0.259445	-0.299123	0.441864	0.354712
Tmpo	0.960849	-0.494219	0.12444	0.905041
Spcs3	0.069607	0.0508981	0.727885	0.137937
Itm2b	0.00907818	-0.146798	0.481903	0.31704
Pcna	0.56452	-0.0734268	0.747254	0.126532
Ube2o	0.000611839	-1.35327	0.23798	0.623459
Spcs2	0.319895	-0.301126	0.24756	0.60632
Ermp1	0.57972	-0.0100613	0.980074	0.00874117
Smarca4	0.447958	-0.138458	0.862454	0.064264
Wdr11	0.0906317	-1.48232	0.0420513	1.37622
Ubtf	0.749922	-0.271665	0.0827196	1.08239
	0.817309	0.526874	0.793073	0.100687
Smarce1	0.126248	-0.51502	0.452569	0.344315
Uap1	0.85016	0.461835	0.117471	0.930068
Sun2	0.138262	3.08382	0.00361985	2.44131
Gtf2f1	0.830774	-1.1052	0.0885702	1.05271
Aspscr1	0.0054067	-1.37705	0.182986	0.737582
Tnc	0.946621	-0.921143	0.0514624	1.28851
Hexim1	0.982865	-0.158646	0.169198	0.771604
Rpl36	0.191286	-0.830669	0.0211184	1.67534
Sympk	0.749445	-0.634094	0.0699052	1.15549
Pi16	0.838743	0.610235	0.0425835	1.37076
Pebp1	0.137814	0.370259	0.458905	0.338277
G6pd2	0.613222	-0.262087	0.169323	0.771284
Ero1a	0.111276	-0.0989211	0.365841	0.436708
Bclaf1	0.0029245	-1.25177	0.0745737	1.12741
Bmp1	0.024151	1.62205	0.282263	0.549346
	0.0937612	-1.02437	0.502893	0.298525
Hectd1	0.11889	-0.700533	0.100704	0.996953
Hadhb	0.983972	0.221338	0.0774364	1.11106
Lims1	0.515052	-0.570129	0.29799	0.525799
Twf1	0.288203	-0.631499	0.21972	0.658131
	0.804632	-1.15762	0.151083	0.820784
Sec23ip	0.758209	-0.154967	0.486208	0.313178
Anp32e	0.644681	-0.018593	0.970923	0.0128151
Magoh	0.240939	-0.290155	0.0210083	1.67761
Col2a1	0.717191	0.719959	0.207778	0.682401
Osbpl11	0.986073	-0.642197	0.226979	0.644013
H2-K1	0.851738	-1.54923	0.0934906	1.02923
Tgfbi	0.863718	-0.177463	0.487004	0.312468
Ndufs8	0.567876	0.448542	0.534383	0.272147
Fabp5	0.530656	0.146574	0.701494	0.153976
Kyat1	0.918907	0.604739	0.0960051	1.01771
Fkbp5	0.590263	-0.321567	0.140986	0.850824
Rps6	0.0203383	0.0765972	0.778245	0.108884
C8a	0.235524	0.190392	0.280896	0.551455
Kcna10	0.665383	-0.100034	0.667316	0.175668
B4galnt1	0.542168	-0.228489	0.466673	0.330987
Cdk2ap1	0.161008	-0.189002	0.639754	0.193987
Rbms2	0.14143	-1.96517	0.177824	0.750009
Cds2	0.244252	-1.08158	0.0760127	1.11911
Tollip	0.79647	0.0883959	0.645943	0.189806
Ppp1r13l	0.655829	-0.406138	0.155787	0.807469
Snrpg	0.892677	0.158416	0.861987	0.0644992
Ptbp1	0.980528	-0.273361	0.131913	0.879713
Igkc	0.599756	0.562183	0.0166097	1.77964
Rdh12	0.258259	-0.556575	0.11021	0.957779
Ncapd2	0.785059	-0.565727	0.140651	0.851856
Sh3bp1	0.834927	0.342876	0.228872	0.640406
Clptm1	0.20653	-0.318394	0.169109	0.771834
Gpi	0.929846	0.719936	0.0265129	1.57654
Atp5mk	0.893297	0.275126	0.032269	1.49121
Acot10	0.00772647	-0.293037	0.362771	0.440367
Mcm2	0.919595	2.75236	0.00114954	2.93948
Sptbn1	0.205674	0.316819	0.0266201	1.57479
Cpsf3	0.93489	1.2669	0.00170748	2.76764
Ints4	0.428629	-0.226952	0.741361	0.12997
Cad	0.65697	-0.556245	0.0832543	1.07959
Nudc	0.221682	-0.51063	0.0338226	1.47079
Trmt5	0.621015	-1.31785	0.540049	0.267566
Gmds	0.248661	-0.125781	0.669835	0.174032
Ipo7	0.724201	-0.333601	0.311541	0.506485
Krt42	0.96676	-0.563696	0.774274	0.111105
Pgam5	0.321059	-0.619898	0.138736	0.857809
Ehbp1l1	0.139718	-0.881883	0.429436	0.367101
Fnip1	0.761494	0.61293	0.343928	0.463532
Anxa9	0.383048	0.209118	0.616324	0.210191
Rnh1	0.596668	0.191515	0.326947	0.485522
	0.509612	0.189984	0.54669	0.262259
Eif5a2	0.857969	-0.221651	0.287686	0.541081
Tbl2	0.533939	-0.172327	0.701804	0.153784
Uqcrq	0.462848	0.839002	0.0622362	1.20596
Scamp3	0.601331	-0.117594	0.758732	0.119912
Tmem30b	0.60932	-0.0394805	0.825122	0.0834816
Khdrbs3	0.471819	-0.388756	0.102282	0.9902
	0.127861	-0.993401	0.51525	0.287982
Smtn	0.312722	-4.36652	0.0533877	1.27256
Lad1	0.274797	-0.751648	0.0312218	1.50554
G3bp2	0.859732	-0.227495	0.0945575	1.0243
Amy1	0.807036	-0.598264	0.583041	0.234301
Arfgef2	0.24811	-0.115787	0.51897	0.284858
Htra1	0.0044595	-3.06774	0.0342568	1.46525
Plcl1	0.449467	2.39746	0.000255165	3.59318
Hspb2	0.736316	0.575413	0.192754	0.714996
Mob1a	0.422862	-0.586592	0.151032	0.820931
Vamp8	0.283177	0.190697	0.426179	0.370408
Rpl10	0.0932382	-1.31687	0.282155	0.549513
	0.0931027	0.085003	0.934423	0.0294566
Pros1	0.177755	-0.304977	0.347638	0.458873
Rpl27a	0.637132	0.218983	0.325427	0.487547
Serpina3a	0.153067	0.312232	0.697673	0.156348
Ndufs1	0.329526	0.928293	0.0314069	1.50297
Tln2	0.547987	0.0569749	0.841237	0.0750818
Rps6ka6	0.782706	0.0482934	0.892083	0.0495948
Mmp10	0.299056	-0.440112	0.742639	0.129223
Ncstn	0.76642	-0.311701	0.268361	0.571281
Vnn3	0.143741	0.56855	0.471151	0.32684
Ppic	0.633079	-0.512863	0.391198	0.407603
Entpd5	0.320196	0.0508777	0.740997	0.130183
Gas6	0.853659	-1.10751	0.0443228	1.35337
	0.213144	-1.31621	0.299514	0.523583
Actr1a	0.160363	0.597257	0.231357	0.635717
Vcan	0.954922	-0.498495	0.281574	0.550408
Vps36	0.723633	-0.161245	0.415491	0.381438
Git2	0.60797	-0.136765	0.655774	0.183246
Arhgef2	0.111575	0.25871	0.643843	0.19122
	0.783412	0.393296	0.193993	0.712213
Myh1	0.108347	2.0892	0.0988631	1.00497
Tbc1d4	0.0533769	-1.49189	0.456738	0.340332
Tgfbr3	0.342106	-3.065	0.18934	0.722757
Tgfb1i1	0.495103	-0.241255	0.513946	0.289082
Abcc3	0.418295	-0.0742959	0.629691	0.200873
Mbl2	0.791337	0.863856	0.0358465	1.44555
Psma5	0.601573	0.052199	0.884088	0.0535043
Relch	0.289516	-0.163788	0.473201	0.324954
Ctsg	0.470862	0.15955	0.470832	0.327134
Rab3il1	0.103365	-0.181287	0.708948	0.149386
Ptpn23	0.18675	-0.611523	0.299349	0.523822
Pcsk9	0.333579	0.993138	0.0423321	1.37333
Prkce	0.792287	-0.202485	0.726364	0.138846
Ccdc51	0.428024	0.927171	0.628007	0.202036
Arcn1	0.0789154	1.04466	0.0648069	1.18838
Ptges2	0.941706	-0.470034	0.170688	0.767797
Tbcb	0.769326	0.322685	0.123236	0.909263
Kif2a	0.508971	0.0405321	0.922012	0.0352634
	0.961316	-0.253824	0.637685	0.195394
Fpr1	0.00415147	-1.78819	0.398665	0.399392
Cyp2e1	0.144004	0.646026	0.315709	0.500714
Dysf	0.327842	0.996934	0.0527271	1.27797
Nudt16	0.130505	-0.122335	0.732036	0.135467
Csrp3	0.454448	0.746485	0.474908	0.32339
Dhrs4	0.00258947	0.113584	0.708362	0.149745
Myo5a	0.871955	-0.420312	0.171002	0.766998
Nck2	0.243704	1.88784	0.00525925	2.27908
Eloa	0.371963	-0.66883	0.344964	0.462226
Eif3d	0.213116	0.0280989	0.708895	0.149418
Klhl41	0.964258	1.43576	0.00739647	2.13098
Ada	0.987312	-0.557477	0.280387	0.552242
Cnpy3	0.176963	-1.06777	0.306258	0.513913
Abcf3	0.0510414	-0.206076	0.323387	0.490278
Trim29	0.404841	0.136683	0.47998	0.318777
Rnf214	0.575462	2.19787	0.00340444	2.46795
Pum3	0.366447	-0.0816744	0.881235	0.0549083
Rab26	0.46332	0.0493468	0.770844	0.113034
Dapk2	0.950483	-2.00215	0.00147362	2.83161
Atp5po	0.713789	0.0673883	0.747288	0.126512
Krt87	0.297639	0.100232	0.936525	0.0284804
Ppp3r2	0.147447	-0.464376	0.677944	0.168806
Rps15	0.0490703	-0.291008	0.472918	0.325215
Mcee	0.328902	0.167641	0.658498	0.181446
Syne2	0.0381707	0.432258	0.110812	0.955415
Kif15	0.347533	0.128233	0.673682	0.171545
Pon3	0.43161	-0.241489	0.570024	0.244107
Ly6d	0.552672	0.229085	0.477266	0.32124
Abtb1	0.0192939	2.16491	0.0517909	1.28575
Nipsnap3b	0.0103431	-3.60015	0.0426998	1.36957
Chit1	0.71198	0.00672973	0.986806	0.00576815
Plcg2	0.905698	0.126713	0.639945	0.193857
H1-1	0.607553	-0.207573	0.653264	0.184912
C1sa	0.172105	-0.00472623	0.991194	0.00384143
Csrp1	0.206904	-0.578964	0.504938	0.296762
Plod2	0.0203449	-1.8266	0.348767	0.457465
Klk7	0.00678348	-0.171606	0.223165	0.651374
Myl12b	0.393631	-0.0142934	0.934999	0.0291889
Sparc	0.85632	-0.824272	0.233853	0.631057
Oasl1	0.586209	-1.47667	0.555193	0.255556
Msh2	0.929122	-0.0136386	0.990081	0.00432934
Gtf2ird2	0.621917	-0.42082	0.0909263	1.04131
Cpne3	0.109013	0.0689377	0.637859	0.195275
Ass1	0.890237	-0.332067	0.171706	0.765214
Asf1a	0.734529	-1.01924	0.680948	0.166886
Flnb	0.0243799	0.495525	0.0417206	1.37965
Nol3	0.961885	0.316183	0.302463	0.519327
Cbln1	0.623948	-2.08374	0.0822189	1.08503
Atp4a	0.655669	0.519137	0.0604735	1.21843
Clint1	0.0944643	-0.641417	0.0248044	1.60547
Rpl23	0.220835	-1.05354	0.0979385	1.00905
Sfn	0.900104	0.261491	0.686291	0.163492
Dhrs9	0.267631	-0.372087	0.695008	0.15801
Itgb1bp2	0.424233	-2.69148	0.133893	0.873243
Stk24	0.460185	-0.16115	0.457564	0.339548
Tsnax	0.0982357	-0.367523	0.00477454	2.32107
Cdc42bpa	0.665929	0.224798	0.417142	0.379716
Serpina1e	0.249823	0.376905	0.0521363	1.28286
Cnpy2	0.128728	-0.0141276	0.950985	0.0218264
Aars1	0.737028	-0.259357	0.38985	0.409102
Comtd1	0.509564	-0.118257	0.55594	0.254972
Mylk3	0.761417	0.144601	0.246159	0.608784
As3mt	0.29837	-0.390425	0.137952	0.860273
	0.882285	-0.644631	0.762115	0.117979
Synj1	0.763152	-0.697883	0.509874	0.292537
Ppm1b	0.821404	0.775008	0.00591657	2.22793
Pgap1	0.957113	0.524749	0.787688	0.103646
Dlg1	0.285999	-0.922835	0.416068	0.380836
Capzb	0.420238	0.129556	0.199093	0.700945
Gpaa1	0.0175512	1.61	0.279313	0.553909
Cc2d1a	0.616465	-1.58715	0.100591	0.997442
Cd82	0.316111	-0.776038	0.595661	0.225001
Dera	0.68912	-0.374333	0.0603861	1.21906
Selenop	0.184482	-0.921367	0.303343	0.518067
Mapkapk2	0.567635	0.406304	0.0394019	1.40448
Krtap7-1	0.157143	-0.162126	0.792881	0.100792
Coch	0.120525	-2.36076	0.325114	0.487964
Acads	0.812681	-0.353634	0.379961	0.420261
Mtfr1l	0.849152	-0.00676791	0.984295	0.0068746
Rer1	0.266884	-0.118589	0.553292	0.257046
Rpn2	0.762318	-0.307764	0.026608	1.57499
Ythdf1	0.337859	-0.314105	0.157092	0.803847
Lcp1	0.937991	-0.291107	0.185937	0.730633
Ctif	0.118994	-2.88446	0.0724204	1.14014
	0.509612	0.189984	0.54669	0.262259
Iws1	0.118939	-2.36731	0.00145974	2.83573
Mapk8	0.761417	0.144601	0.246159	0.608784
Cdc73	0.32231	-0.743821	0.120385	0.919426
Prkar2b	0.693092	0.113947	0.70239	0.153422
Arf6	0.811336	-0.219035	0.12707	0.895958
Tmed10	0.166085	-0.411779	0.559971	0.251835
Stap1	0.666486	2.65753	0.0205345	1.68751
Map1lc3a	0.150948	-0.822205	0.271658	0.565977
C3	0.350616	0.58926	0.183084	0.73735
Stard10	0.540873	-0.1858	0.128202	0.892107
Gls	0.656809	-0.696538	0.0590436	1.22883
Smarca2	0.941311	-0.980864	0.123517	0.908273
Rragc	0.510356	0.425043	0.196603	0.706409
Ppme1	0.676888	-0.379943	0.053609	1.27076
Oas1a	0.852764	-3.08421	0.00822377	2.08493
Kdm5a	0.168073	-0.196249	0.315438	0.501085
H2-D1	0.219412	-1.66726	0.0457799	1.33933
Gltp	0.924216	-0.644577	0.00223284	2.65114
Lsm4	0.237183	-2.42168	0.145769	0.836334
Gmip	0.424704	0.73641	0.213343	0.670922
Dynlt1	0.787434	-0.440261	0.185553	0.731532
Enpp1	0.359394	-1.35796	0.544831	0.263738
Kif1a	0.3049	-0.118953	0.441933	0.354643
B3gnt6	0.48694	-0.253365	0.439328	0.357211
Mapre1	0.289259	-0.186773	0.283945	0.546766
Plek	0.873563	-0.997834	0.305312	0.515255
Mapk14	0.0867368	-0.229233	0.400451	0.397451
Gbp5	0.851708	-1.60193	0.116905	0.932169
Krt35	0.297122	-0.348088	0.837555	0.0769864
Tmem256	0.475989	-0.183619	0.563592	0.249035
Ddx18	0.049438	-1.04264	0.509922	0.292496
Phb2	0.138953	-0.136344	0.404427	0.39316
Wasf2	0.109929	-0.408889	0.325541	0.487395
Gstp1	0.626897	0.670662	0.0378161	1.42232
Ndufs5	0.208967	-2.47276	0.398985	0.399044
Tomm34	0.267131	-0.667879	0.181386	0.741395
Ppox	0.742654	1.42558	0.529922	0.275788
Lcn2	0.731844	0.770976	0.195801	0.708184
Ier3ip1	0.330845	-0.131118	0.614011	0.211824
Selenot	0.658155	0.0677117	0.818134	0.0871756
Ears2	0.0250462	-3.45963	0.150313	0.823002
Il18bp	0.777751	-2.49828	0.00989683	2.0045
Snrpa	0.164164	-0.468693	0.0046819	2.32958
Casq1	0.0778665	2.12046	0.0489377	1.31036
Ppp1r12a	0.512896	0.0434006	0.795217	0.0995142
Psme2	0.383431	-0.807527	0.0463374	1.33407
Efl1	0.216529	-0.786024	0.0359215	1.44465
Fhl3	0.0145692	-0.0882107	0.916329	0.0379486
Palld	0.480028	-0.341662	0.136143	0.866005
Nup107	0.33523	-0.277168	0.262301	0.5812
Ago3	0.211652	-0.41739	0.604827	0.218369
Ubqln1	0.173802	0.144161	0.485301	0.313989
Rab2a	0.566163	-0.142838	0.0193467	1.71339
H2-Aa	0.339612	-0.941726	0.0901558	1.04501
Optn	0.195139	0.599345	0.312157	0.505627
Cherp	0.359786	-0.207119	0.663596	0.178097
Fasn	0.159796	0.261474	0.606348	0.217278
Gna12	0.248012	-2.48673	0.166199	0.779372
Tbc1d8b	0.413942	-0.683276	0.428662	0.367885
Ndufb3	0.98849	0.806861	0.0297925	1.52589
Erap1	0.821071	0.262344	0.55029	0.259409
Mamdc2	0.832471	2.1317	0.0136257	1.86564
Rabl6	0.225753	-0.210443	0.239063	0.621487
Hdhd3	0.0844699	-0.555032	0.161269	0.79245
Lyve1	0.638133	1.23523	0.126763	0.897008
Psmg1	0.115358	-0.263045	0.0307408	1.51229
Hsbp1	0.108882	-0.341033	0.0944379	1.02485
Ncln	0.922809	0.367709	0.259307	0.586186
Vps26a	0.0243451	1.1873	0.0794718	1.09979
U2surp	0.677622	-0.815104	0.0181556	1.74099
Ahsa1	0.319928	-0.131911	0.572016	0.242592
Ctbp2	0.918968	-0.12626	0.528385	0.277049
L1cam	0.494677	-0.799879	0.19398	0.712244
Tap1	0.0217167	-1.35506	0.266548	0.574225
Aoc3	0.557772	0.585905	0.275246	0.560279
Stat1	0.072136	-1.52381	0.0152239	1.81747
Gspt1	0.0699326	-0.392098	0.196063	0.707604
Lpgat1	0.0743444	0.0805605	0.623311	0.205295
Idh3g	0.712684	0.767094	0.0611872	1.21334
Lmna	0.848886	0.205617	0.0898959	1.04626
Ncf2	0.401087	0.485674	0.117131	0.931327
Uggt1	0.154069	0.317813	0.498092	0.302691
Dtx4	0.014087	0.439973	0.706999	0.150581
Capns1	0.451898	-0.0160213	0.967688	0.0142648
Stab1	0.811164	0.419045	0.111587	0.952385
Dctn1	0.204633	0.14162	0.167211	0.776734
Washc3	0.00990357	-0.133055	0.776577	0.109816
Myh3	0.110266	-0.634636	0.320488	0.494188
Atf6	0.404063	0.363217	0.318495	0.496898
Tgm1	0.000703378	0.158152	0.541126	0.266702
Zpr1	0.436682	-0.652895	0.0516042	1.28732
Krt6a	0.0376236	-0.898166	0.371775	0.42972
Cd200	0.509144	0.105837	0.818322	0.0870757
Prmt1	0.524394	0.139165	0.620457	0.207288
Blmh	0.74368	0.119074	0.771016	0.112937
Sh3pxd2b	0.487898	-0.375414	0.28407	0.546574
Lima1	0.149182	-0.46607	0.0731863	1.13557
Gabarapl1	0.55014	-0.27785	0.487465	0.312056
Pex19	0.518853	-0.0968111	0.783834	0.105776
Pdia3	0.331636	-0.0265869	0.779422	0.108227
Atox1	0.442106	-0.133701	0.617028	0.209695
	0.27638	0.43463	0.610045	0.214638
Map2	0.000868594	-1.22686	0.289435	0.53845
Galnt7	0.156762	-3.61704	0.189933	0.7214
Stau1	0.0887448	-4.07052	0.000122757	3.91095
Sp110	0.146954	-0.551656	0.00859938	2.06553
Akr1c6	0.469518	-1.99607	0.221792	0.654054
Atp5f1b	0.832331	0.785108	0.0906056	1.04284
Fh	0.495544	0.374259	0.149828	0.824407
Triobp	0.667638	-0.258102	0.559606	0.252118
Tp63	0.0324695	-0.524402	0.767147	0.115121
Tradd	0.98263	-1.89154	0.0122717	1.9111
Nadk	0.798014	-2.46971	0.15007	0.823706
Plac8	0.579065	0.663096	0.322443	0.491547
Git1	0.973555	-0.285279	0.589231	0.229715
Atp6v1b1	0.110057	-0.663702	0.209242	0.67935
Tyms	0.479036	-0.0227302	0.975436	0.0108012
Acadvl	0.539969	0.577714	0.0269445	1.56953
Ndufb8	0.483829	1.6735	0.194794	0.710424
Dmac1	0.345003	-0.221741	0.378048	0.422453
Krt1	0.365027	0.550344	0.0458385	1.33877
Tmem119	0.0413207	-5.63544	0.0637479	1.19553
Sigmar1	0.786106	-0.528664	0.0161916	1.79071
Chchd2	0.0211704	-0.526268	0.258905	0.58686
Anxa1	0.0886143	0.222432	0.0931231	1.03094
H2ax	0.432719	-0.519086	0.0874397	1.05829
Rps6ka5	0.522059	-1.58474	0.0821084	1.08561
Myo1e	0.578693	-0.0275062	0.892685	0.049302
Sh3pxd2a	0.560303	-0.473962	0.18502	0.732782
	0.471436	0.269193	0.640753	0.193309
Trap1	0.9856	0.0501231	0.869385	0.0607877
Nasp	0.836733	0.271286	0.491427	0.308541
Rcc2	0.0605239	-0.166137	0.199416	0.700239
Npc2	0.507044	-0.522778	0.0512812	1.29004
Krt72	0.194723	-0.104692	0.835764	0.0779163
Il1b	0.840024	1.98155	0.0277791	1.55628
Gfpt2	0.859561	0.0881233	0.894317	0.0485087
Ca2	0.371002	0.166005	0.679717	0.167672
Apmap	0.245716	0.122225	0.478574	0.320051
Eif3c	0.58965	-0.0614993	0.763858	0.116988
Ephb2	0.78872	-0.101586	0.566719	0.246633
Mmp9	0.248774	0.0373076	0.696994	0.156771
Tmem167a	0.0394323	-0.29864	0.688647	0.162003
Copb1	0.690172	-0.108597	0.580565	0.236149
Ppm1a	0.0697334	0.408243	0.0381064	1.419
Fadd	0.0587164	1.18222	0.225967	0.645955
Crlf3	0.154104	-1.1962	0.293924	0.531766
Wdr26	0.0574069	-1.2313	0.147809	0.830299
Bag5	0.44662	0.252884	0.500539	0.300562
Nup160	0.315357	-0.739471	0.728245	0.137722
Kif1b	0.3049	-0.118953	0.441933	0.354643
Macroh2a1	0.388837	0.0357804	0.852868	0.0691181
Ly6g6c	0.0343587	-1.28188	0.35463	0.450224
Gsdma	0.750568	0.223975	0.327789	0.484405
Smyd5	0.69557	-0.609663	0.510978	0.291598
Ifit3	0.215478	-1.38877	0.0239647	1.62043
H2bc14	0.00439984	-0.0660438	0.94722	0.0235493
Tbc1d9b	0.822726	-0.258634	0.137868	0.860538
Tssk3	0.0184542	-0.119151	0.478924	0.319734
Ftl2	0.310462	-1.50933	0.143888	0.841975
	0.509612	0.189984	0.54669	0.262259
Msmo1	0.838351	-0.0402781	0.92341	0.0346052
Cstf2	0.105866	0.332317	0.261819	0.582
Shc1	0.0685016	1.01577	0.405432	0.392082
Pak2	0.412987	-0.220815	0.210283	0.677196
Fam3c	0.702418	0.0167722	0.947906	0.0232349
Rbms3	0.346572	-3.26041	0.000187495	3.72701
Hnrnpc	0.706861	-0.191298	0.419713	0.377048
Rbm10	0.96579	-0.118282	0.296451	0.528047
Mdh1	0.759618	0.56961	0.0603982	1.21898
G3bp1	0.996903	-0.368974	0.0104461	1.98105
Trim32	0.418793	-0.290785	0.688849	0.161876
Nelfb	0.332572	-0.892778	0.063141	1.19969
Tfrc	0.372739	-0.680291	0.230688	0.636974
Vac14	0.281984	0.223278	0.258949	0.586786
Psmc6	0.397649	-0.144626	0.354421	0.450481
Adam10	0.065452	-3.07354	0.20243	0.693725
Cnpy4	0.235714	-0.648058	0.0124904	1.90342
Ttc38	0.157204	0.0380915	0.84915	0.0710155
Hnrnpl	0.447043	-0.113569	0.226361	0.645198
Adh7	0.281169	-0.035547	0.970818	0.0128622
Myh4	0.997584	3.0796	0.00445656	2.351
Htt	0.701361	-1.07203	0.456607	0.340457
Acbd5	0.265785	-1.31359	0.402661	0.39506
Prtn3	0.0998571	0.513843	0.776734	0.109728
Wnk1	0.975423	-0.281755	0.199311	0.700469
Apbb1ip	0.503858	-2.39357	0.0386727	1.4126
Coro1c	0.993048	0.1682	0.297681	0.526248
Grk2	0.0837592	-1.2291	0.0348614	1.45766
Map1b	0.35311	1.10282	0.233939	0.630898
Sephs2	0.785893	-0.753353	0.0564579	1.24828
Dnajc1	0.159942	0.336877	0.0966143	1.01496
Cacnb3	0.609415	2.41939	0.00485557	2.31376
Coro7	0.242828	-0.346815	0.29721	0.526937
Sppl2a	0.689122	-0.547277	0.337053	0.472302
Hmgcl	0.387541	-1.08439	0.273885	0.562432
Ctnnd1	0.730619	0.034353	0.896507	0.0474463
Serpina3k	0.907994	0.49558	0.366683	0.435709
Ncl	0.208782	0.762359	0.357605	0.446596
Fabp4	0.125884	0.5413	0.245949	0.609155
Masp1	0.740282	0.240431	0.707603	0.15021
Nifk	0.731253	-0.956475	0.512761	0.290085
Cpne5	0.765002	-0.0973977	0.656559	0.182726
Cbr1	0.802269	0.461121	0.0137633	1.86128
Ranbp9	0.129642	-4.51944	7.81218e-06	5.10723
Itga6	0.0884998	0.931055	0.242018	0.616153
Gcn1	0.387378	-0.0561996	0.783109	0.106178
Irf2bpl	0.805564	-1.3872	0.0742243	1.12945
Napg	0.127548	-0.496392	0.0921984	1.03528
Dpysl5	0.54622	0.25165	0.894375	0.0484802
	0.810769	0.895813	0.151763	0.818834
Pld3	0.129716	0.0956578	0.515922	0.287416
Eif5b	0.748555	-0.886767	0.120747	0.918123
Copz2	0.940266	-0.585686	0.440977	0.355584
Vps35l	0.847586	-0.747447	0.326431	0.486209
Apod	0.616457	-0.0606778	0.883291	0.053896
Actr2	0.156543	-0.282016	0.110388	0.957079
Mast2	0.755086	-0.0392379	0.918342	0.0369957
Tpm2	0.213071	2.46151	0.000332909	3.47767
Fbl	0.813237	-0.00969872	0.956929	0.0191205
Tbc1d13	0.0455429	-2.72386	0.244753	0.611272
Dhx29	0.251105	-0.879876	0.0372947	1.42835
Lypla1	0.799531	0.11308	0.450216	0.34658
Vmp1	0.251263	0.131798	0.713854	0.14639
Carm1	0.0771227	-0.0155058	0.954898	0.0200432
Samd3	0.50513	0.265771	0.491426	0.308542
Septin11	0.419319	-0.0820542	0.635478	0.196899
Rpl19	0.458072	0.0720489	0.758945	0.11979
Mad1l1	0.501782	0.570032	0.360617	0.442954
Eif3e	0.403931	-0.158034	0.43685	0.359668
Atp2c1	0.595087	-0.297746	0.387013	0.412274
Ogdh	0.623175	0.826056	0.0637196	1.19573
Fxyd5	0.527274	-1.14832	0.191231	0.718442
Krt84	0.694383	-0.250388	0.798602	0.0976699
Dld	0.370341	0.472712	0.0512791	1.29006
Tax1bp1	0.533944	2.0254	0.00227087	2.64381
Aif1	0.984809	-3.99156	0.0972435	1.01214
Map7d1	0.275175	-1.13556	0.383541	0.416188
Etfdh	0.295385	0.478132	0.0168216	1.77413
Rap1b	0.26561	-0.0734331	0.788503	0.103197
Myoz2	0.336081	3.57612	0.0106544	1.97247
Clca3a1	0.404468	0.888082	0.183021	0.7375
Luzp1	0.69635	-0.400439	0.316091	0.500188
Pgghg	0.560495	0.33462	0.376023	0.424786
Heatr5b	0.118689	0.282479	0.758251	0.120187
Rab6b	0.912112	-0.570008	0.0017696	2.75212
Cdkn2c	0.395323	-0.276735	0.680699	0.167045
Mnda	0.612322	-1.05966	0.0633338	1.19836
Hnrnpll	0.635329	-0.309182	0.561859	0.250372
Nt5c3b	0.34508	0.121641	0.314466	0.502426
Prkar1b	0.714381	-0.525807	0.266735	0.57392
Rpn1	0.919024	0.0840204	0.513552	0.289416
Hbz	0.608581	0.00878119	0.985652	0.00627633
Asah1	0.988774	-0.907152	0.0830825	1.08049
Tmed1	0.663338	-0.877908	0.0856814	1.06711
Wdfy1	0.018908	0.0744465	0.888521	0.0513321
Atp1b2	0.475404	1.14833	0.188195	0.725391
Mup20	0.823796	0.254347	0.923589	0.0345213
Camkk2	0.0918579	-2.20265	0.299945	0.522959
Gns	0.128257	-0.247816	0.443394	0.35321
Mastl	0.755086	-0.0392379	0.918342	0.0369957
Ccny	0.00292764	2.23931	0.511772	0.290923
Ces1c	0.901377	0.760734	0.154514	0.811033
Fem1aa	0.013	0.667993	0.617804	0.209149
[truncated: 3,010 more rows]
