# Supplementary material for: Unraveling the molecular dynamics of wound healing: integrating spatially resolved lipidomics and temporally resolved proteomics
Source: Anal Bioanal Chem. 2025 Apr 24;417(15):3299–314. doi: 10.1007/s00216-025-05865-5 (PMC12122605; doi:10.1007/s00216-025-05865-5)
Supplement: Supplementary file 6 — Supplementary Table 5 (XLSX 18 KB) [file 216_2025_5865_MOESM6_ESM.xlsx]

## Sheet: Inflammation1
ID	Biological process (Gene ontology)	Enrichment score	Direction	Proteins count in set	Proteins count in pathway	False discovery rate
GO:0006959	Humoral immune response	4.04488	bottom of input	68	260	9.68e-23
GO:0006956	Complement activation	4.45808	bottom of input	34	51	1.26e-15
GO:0006954	Inflammatory response	1.81252	bottom of input	184	539	5.45e-15
GO:0006958	Complement activation, classical pathway	4.6263	bottom of input	25	35	1.19e-11
GO:0007596	Blood coagulation	2.93379	bottom of input	68	123	1.76e-11
GO:0007599	Hemostasis	2.89277	bottom of input	69	125	2.99e-11
GO:0006956	Complement activation	4.45808	bottom of input	34	51	1.26e-15
GO:0002455	Humoral immune response mediated by circulating immunoglobulin	4.4557	bottom of input	26	39	2.99e-11
GO:0002253	Activation of immune response	2.14688	bottom of input	107	252	3.84e-11
GO:0002526	Acute inflammatory response	2.92284	bottom of input	44	84	2e-09
https://version-12-0.string-db.org/cgi/globalenrichment?networkId=b4F8tV9eu34m

## Sheet: Remodeling1
ID	Biological process (Gene ontology)	Enrichment score	Direction	Proteins count in set	Proteins count in pathway	False discovery rate
GO:0002252	Immune effector process	0.934146	bottom of input	140	397	2.73e-05
GO:0050777	Negative regulation of immune response	1.48399	bottom of input	68	196	9.04e-05
GO:0002250	Adaptive immune response	0.967095	bottom of input	103	333	0.00011
GO:0002831	Regulation of response to biotic stimulus	1.14275	bottom of input	143	377	0.00013
GO:0042110	T cell activation	1.03697	bottom of input	96	363	0.00018
GO:0019884	Antigen processing and presentation of exogenous antigen	1.95903	bottom of input	21	38	0.00021
GO:0050777	Negative regulation of immune response	1.48399	bottom of input	68	196	9.04e-05
GO:0019882	Antigen processing and presentation	1.40742	bottom of input	56	105	0.00021
GO:0009615	Response to virus	1.34621	bottom of input	120	352	0.00021
GO:0035456	Response to interferon-beta	2.24423	bottom of input	28	69	0.00027
GO:0051607	Defense response to virus	1.57648	bottom of input	77	259	0.00036
https://version-12-0.string-db.org/cgi/globalenrichment?networkId=bBvwKT5xMejE

## Sheet: Proliferation1
ID	Biological process (Gene ontology)	Enrichment score	Direction	Proteins count in set	Proteins count in pathway	False discovery rate
GO:0015980	Energy derivation by oxidation of organic compounds	0.926907	bottom of input	153	275	2.04e-21
GO:0009060	Aerobic respiration	0.871363	bottom of input	102	168	3.94e-20
GO:0045333	Cellular respiration	0.757796	bottom of input	117	204	2.19e-19
GO:0006119	Oxidative phosphorylation	0.905802	bottom of input	74	120	1.61e-17
GO:0042773	ATP synthesis coupled electron transport	1.04903	bottom of input	43	75	6.06e-11
GO:0019646	Aerobic electron transport chain	1.06099	bottom of input	40	65	1.11e-10
GO:0009060	Aerobic respiration	0.871363	bottom of input	102	168	3.94e-20
GO:0042775	Mitochondrial ATP synthesis coupled electron transport	1.04542	bottom of input	42	73	1.27e-10
GO:0022904	Respiratory electron transport chain	0.80036	bottom of input	60	102	3.08e-10
GO:0006754	ATP biosynthetic process	0.88801	bottom of input	55	85	4.83e-10
GO:0042776	Proton motive force-driven mitochondrial ATP synthesis	0.879129	bottom of input	46	62	8.71e-10
https://version-12-0.string-db.org/cgi/globalenrichment?networkId=bjR0e4kW7Cv3
